# Supplementary material for: A combined EM and proteomic analysis places HIV-1 Vpu at the crossroads of retromer and ESCRT complexes: PTPN23 is a Vpu-cofactor
Source: PLoS Pathog. 2021 Nov 29;17(11):e1009409. doi: 10.1371/journal.ppat.1009409 (PMC8659692; doi:10.1371/journal.ppat.1009409)
Supplement: S1 Data — HeLa P4.R5 cells were transfected to express Mito (control) or Vpu constructs bearing C-terminal APEX2 tags, in duplicate. Following proximity biotinylation reactions, the biotinylated proteins were isolated and subject to quantitative mass spectrometry. Normalized TMT data are shown for duplicate samples. The mean normalized TMT data were sorted into 6 k-means clusters (presented as a heatmap in S3A Fig). Relative abundance of proteins was compared in Mito-APEX2 and Vpu(WT)-APEX2 samples, presented as log2 fold change Mito/Vpu. Significance for proteomics data was assessed by Student’s t-test, p values of p ≤ 0.05 were considered significant. Cellular component gene ontology (GO) analyses of proteins significantly enriched in Mito control vs Vpu WT are also shown. Enrichment scores are given as -Log10 p-values, the top five enriched cellular compartment GO-terms are presented in S3C Fig. (XLSX) [file ppat.1009409.s007.xlsx]

## Sheet: Normalised TMT Data
ProteinID (Uniprot Acc)	Description	GN	MITO_A	MITO_B	VPU_A	VPU_B	VPUA18H_A	VPUA18H_B	VPUAAA_A	VPUAAA_B	VPUS5256N_A	VPUS5256N_B
A0A024QZP7	Cell division cycle 2, G1 to S and G2 to M, isoform CRA_a OS=Homo sapiens GN=CDC2 PE=1 SV=1	CDC2	134.23	151.677	92.3507	88.8638	98.9357	99.0773	87.5213	97.2603	98.2283	94.0626
A0A024R4E5	High density lipoprotein binding protein (Vigilin), isoform CRA_a OS=Homo sapiens GN=HDLBP PE=1 SV=1	HDLBP	88.3046	85.4829	101.095	99.3639	115.967	109.389	119.414	100.975	98.7356	99.2284
A0A024R571	EH domain-containing protein 1 OS=Homo sapiens GN=EHD1 PE=1 SV=1	EHD1	269.724	266.223	84.2195	77.0749	71.2037	62.1069	43.3775	61.4336	89.9703	77.203
A0A087WTP3	Far upstream element-binding protein 2 OS=Homo sapiens GN=KHSRP PE=1 SV=1	KHSRP	88.1933	89.8433	114.252	87.3426	96.1007	112.133	107.858	106.82	114.151	106.158
A0A087WTW0	E3 ubiquitin-protein ligase UHRF1 OS=Homo sapiens GN=UHRF1 PE=1 SV=1	UHRF1	93.4977	87.1313	92.0457	98.2263	94.175	99.8422	100.516	102.387	136.489	116.392
A0A087WUT6	Eukaryotic translation initiation factor 5B OS=Homo sapiens GN=EIF5B PE=1 SV=1	EIF5B	111.659	117.512	91.1019	98.159	107.38	103.182	104.58	112.707	84.3243	94.7168
A0A087WUZ3	Spectrin beta chain OS=Homo sapiens GN=SPTBN1 PE=1 SV=1	SPTBN1	82.6554	83.2308	102.791	106.651	99.9618	92.7636	99.6053	97.3245	130.724	121.362
A0A087WVC6	Receptor-type tyrosine-protein phosphatase eta OS=Homo sapiens GN=PTPRJ PE=1 SV=1	PTPRJ	193.576	203.244	93.956	88.0677	75.7611	74.1621	82.8874	84.3201	80.99	92.5139
A0A087WVP1	Protocadherin Fat 1 OS=Homo sapiens GN=FAT1 PE=1 SV=1	FAT1	44.8949	43.8249	129.564	116.996	78.1023	78.4796	111.921	108.15	150.947	141.27
A0A087WVQ6	Clathrin heavy chain OS=Homo sapiens GN=CLTC PE=1 SV=1	CLTC	54.115	56.6804	122.901	129.716	99.5895	102.541	123.687	125.628	94.4116	92.944
A0A087WW66	26S proteasome non-ATPase regulatory subunit 1 OS=Homo sapiens GN=PSMD1 PE=1 SV=1	PSMD1	144.995	83.108	44.2836	87.8007	41.8864	76.855	384.244	76.6124	68.0623	53.5838
A0A087WX23	Retrotransposon-derived protein PEG10 OS=Homo sapiens GN=PEG10 PE=1 SV=1	PEG10	50.5393	69.6338	112.439	116.825	121.954	119.991	96.4552	113.247	89.5959	109.25
A0A087WYN9	ATP-dependent RNA helicase DHX29 OS=Homo sapiens GN=DHX29 PE=1 SV=1	DHX29	88.4458	75.5581	102.778	109.747	109.803	96.7115	129.201	111.342	99.2243	92.1749
A0A087WYT3	Prostaglandin E synthase 3 OS=Homo sapiens GN=PTGES3 PE=1 SV=1	PTGES3	91.008	95.9895	104.757	102.136	111.788	114.307	114.343	98.9779	82.2702	104.399
A0A087WZN1	Isocitrate dehydrogenase [NAD] subunit, mitochondrial OS=Homo sapiens GN=IDH3B PE=1 SV=1	IDH3B	417.925	399.535	50.8331	40.9266	40.1752	44.7614	48.7549	36.7559	47.1684	43.6402
A0A087X0X3	Heterogeneous nuclear ribonucleoprotein M OS=Homo sapiens GN=HNRNPM PE=1 SV=1	HNRNPM	109.951	95.6013	103.866	97.8165	97.8434	92.8863	120.966	98.7341	104.768	105.239
A0A087X111	G antigen 13 OS=Homo sapiens GN=GAGE13 PE=4 SV=1	GAGE13	55.3228	77.0152	93.7672	98.7994	80.3519	106.083	184.886	118.035	106.048	95.6615
A0A087X211	Protein CIP2A OS=Homo sapiens GN=KIAA1524 PE=1 SV=1	KIAA1524	62.1496	66.5987	118.489	114.044	115.202	98.5918	81.0656	103.537	109.964	133.374
A0A087X295	WD repeat-containing protein 6 OS=Homo sapiens GN=WDR6 PE=1 SV=1	WDR6	60.4572	61.9924	111.685	121.589	114.639	103.201	106.823	106.624	111.698	105.845
A0A087X2D5	39S ribosomal protein L45, mitochondrial OS=Homo sapiens GN=MRPL45 PE=1 SV=1	MRPL45	336.451	268.61	71.692	66.4537	50.9871	62.081	70.9212	62.3697	66.2937	65.1785
A0A087X2H1	E3 ubiquitin-protein ligase HECTD1 OS=Homo sapiens GN=HECTD1 PE=1 SV=1	HECTD1	64.6355	54.9488	106.84	102.054	103.757	119.675	106.904	106.904	119.246	121.431
A0A087X2I1	26S protease regulatory subunit 10B OS=Homo sapiens GN=PSMC6 PE=1 SV=1	PSMC6	187.044	84.9831	51.6127	106.613	63.2203	94.7072	142.618	95.4702	88.6269	124.547
A0A096LP25	AP2-associated protein kinase 1 (Fragment) OS=Homo sapiens GN=AAK1 PE=1 SV=1	AAK1	52.7049	55.1061	113.309	106.274	98.1493	94.7052	121.172	106.451	133.802	124.546
A0A096LPI6	Uncharacterized protein (Fragment) OS=Homo sapiens PE=4 SV=2	UNK	544.198	593.254	21.0618	10.2361	10.8571	14.0823	2.49802	13.0857	16.6855	15.6391
A0A0A0MQX1	Unconventional myosin-X OS=Homo sapiens GN=MYO10 PE=1 SV=1	MYO10	45.9793	40.1727	108.156	116.446	67.0334	71.2777	313.934	81.1624	87.5739	92.1261
A0A0A0MR51	Fatty acid desaturase 1 OS=Homo sapiens GN=FADS1 PE=1 SV=1	FADS1	98.7147	90.0811	107.602	102.036	112.406	99.2433	91.8837	83.8907	117.621	119.206
A0A0A0MR66	RNA binding motif protein 10, isoform CRA_d OS=Homo sapiens GN=RBM10 PE=1 SV=1	RBM10	102.766	66.5696	85.4413	65.0667	74.6604	62.7786	380.028	71.2248	52.8307	85.8984
A0A0A0MSE2	Hydroxyacyl-coenzyme A dehydrogenase, mitochondrial OS=Homo sapiens GN=HADH PE=1 SV=1	HADH	530.881	579.867	21.8817	16.7605	10.1026	20.2871	15.32	12.2662	28.1802	3.43852
A0A0A0MSG2	Four and a half LIM domains protein 2 OS=Homo sapiens GN=FHL2 PE=1 SV=1	FHL2	84.9015	74.8619	59.7347	107.976	97.6101	115.336	132.451	112.474	109.787	115.129
A0A0A0MSY4	Dedicator of cytokinesis protein 9 OS=Homo sapiens GN=DOCK9 PE=1 SV=1	DOCK9	79.2974	82.4132	105.798	111.409	87.7568	95.7582	95.275	86.344	136.641	138.085
A0A0A0MT49	Transcription activator BRG1 OS=Homo sapiens GN=SMARCA4 PE=1 SV=1	SMARCA4	174.763	171.467	87.2263	83.8412	83.7716	80.5552	87.4719	80.983	102.622	106.194
A0A0A0MT60	Peptidylprolyl isomerase (Fragment) OS=Homo sapiens GN=FKBP15 PE=1 SV=1	FKBP15	45.1979	74.4708	145.56	107.911	84.5909	112.169	49.3342	169.285	114.726	94.4742
A0A0A0MTC1	E3 ubiquitin-protein ligase RNF213 OS=Homo sapiens GN=RNF213 PE=1 SV=1	RNF213	137.008	119.361	81.1291	91.8461	97.0763	103.107	115.702	90.8882	103.829	98.5014
A0A0A0MTC5	Double-stranded RNA-binding protein Staufen homolog 2 OS=Homo sapiens GN=STAU2 PE=1 SV=1	STAU2	128.621	117.218	90.6746	89.7953	102.788	107.373	106.166	94.4321	101.569	96.7233
A0A0A6YY92	Adenylosuccinate lyase OS=Homo sapiens GN=ADSL PE=1 SV=1	ADSL	55.5071	80.6729	112.841	94.7376	140.434	107.552	89.1874	129.967	88.308	99.78
A0A0A6YYJ5	Microtubule-actin cross-linking factor 1, isoforms 1/2/3/5 OS=Homo sapiens GN=MACF1 PE=1 SV=1	MACF1	204.277	157.197	83.4516	105.111	60.4919	67.1467	103.993	72.0525	103.31	108.705
A0A0B4J1R4	4-hydroxyphenylpyruvate dioxygenase OS=Homo sapiens GN=HPD PE=1 SV=1	HPD	94.5346	87.743	105.89	90.0704	118.536	106.771	115.544	119.746	80.3308	96.2856
A0A0C4DFL7	Lanosterol 14-alpha demethylase OS=Homo sapiens GN=CYP51A1 PE=1 SV=1	CYP51A1	81.628	72.4593	106.368	108.385	119.681	117.431	85.4177	97.3606	110.567	111.836
A0A0C4DFN1	Mitofusin-1 OS=Homo sapiens GN=MFN1 PE=1 SV=1	MFN1	180.918	193.672	114.055	65.3041	74.1102	56.6584	139.699	70.8057	92.6378	89.3987
A0A0C4DG17	40S ribosomal protein SA OS=Homo sapiens GN=RPSA PE=1 SV=1	RPSA	120.027	107.369	118.449	83.2443	111.803	93.638	122.41	101.142	94.4076	81.836
A0A0C4DG89	Probable ATP-dependent RNA helicase DDX46 OS=Homo sapiens GN=DDX46 PE=1 SV=1	DDX46	119.695	105.292	102.135	97.6374	104.824	105.117	109.566	97.9691	86.0882	100.929
A0A0D9SF50	Lys-63-specific deubiquitinase BRCC36 OS=Homo sapiens GN=BRCC3 PE=1 SV=1	BRCC3	62.9502	82.7195	121.401	95.7795	115.126	106.464	113.296	114.676	94.5857	103.701
A0A0D9SF53	ATP-dependent RNA helicase DDX3X OS=Homo sapiens GN=DDX3X PE=1 SV=1	DDX3X	129.512	117.464	105.792	92.7126	108.772	98.0084	103.374	94.0778	92.5576	93.1673
A0A0G2JH68	Protein diaphanous homolog 1 OS=Homo sapiens GN=DIAPH1 PE=1 SV=1	DIAPH1	68.6897	79.5868	104.143	117.179	102.641	104.271	93.8523	112.768	112.533	112.727
A0A0G2JIW1	Heat shock 70 kDa protein 1B OS=Homo sapiens GN=HSPA1B PE=1 SV=1	HSPA1B	86.1338	77.3993	105.797	99.0013	101.893	106.919	157.512	100.677	98.61	88.4843
A0A0G2JJL1	WD repeat-containing protein 46 (Fragment) OS=Homo sapiens GN=WDR46 PE=1 SV=1	WDR46	95.3004	91.2455	106.755	93.3652	109.71	94.1628	111.068	87.2514	101.359	131.367
A0A0G2JK64	Histone-lysine N-methyltransferase EHMT2 OS=Homo sapiens GN=EHMT2 PE=1 SV=1	EHMT2	78.857	97.5244	78.1152	97.1027	86.0518	111.526	156.272	104.363	90.7669	119.515
A0A0G2JL52	Valine--tRNA ligase, mitochondrial OS=Homo sapiens GN=VARS2 PE=1 SV=1	VARS2	629.435	450.211	27.3579	17.4354	16.2553	18.3511	1.46238	19.9522	27.3484	20.6025
A0A0G2JPP5	Protein scribble homolog OS=Homo sapiens GN=SCRIB PE=1 SV=1	SCRIB	99.5391	83.9046	122.389	105.498	75.1566	93.7849	93.0571	89.3577	132.487	131.958
A0A0J9YXF2	Paraoxonase 2, isoform CRA_a OS=Homo sapiens GN=PON2 PE=1 SV=1	PON2	102.443	102.442	134.196	92.4137	92.774	95.0726	100.578	104.858	101.394	103.266
A0A0U1RRM4	Polypyrimidine tract-binding protein 1 OS=Homo sapiens GN=PTBP1 PE=1 SV=1	PTBP1	87.5104	92.6392	105.689	96.4654	104.213	104.377	96.7462	107.088	113.206	110.645
A0A140T913	HLA class I histocompatibility antigen, A-3 alpha chain OS=Homo sapiens GN=HLA-A PE=1 SV=1	HLA-A	41.8648	44.1372	118.684	106.194	58.8266	58.9266	109.512	108.6	168.57	186.847
A0A140T9T7	Antigen peptide transporter 1 OS=Homo sapiens GN=TAP1 PE=1 SV=1	TAP1	84.5681	79.0798	78.4284	120.699	98.9041	98.7798	68.942	120.944	111.544	140.483
A0A140TA70	Sal-like protein 3 OS=Homo sapiens GN=SALL3 PE=1 SV=1	SALL3	71.9417	68.2024	105.608	113.049	106.438	88.1261	113.205	103.371	128.424	112.447
A0A1B0GTU4	Paxillin OS=Homo sapiens GN=PXN PE=1 SV=1	PXN	92.571	99.9873	98.6065	107.603	103.71	89.8244	95.9649	117.193	87.0776	121.303
A0A1B0GTW1	Tight junction protein ZO-2 OS=Homo sapiens GN=TJP2 PE=1 SV=1	TJP2	75.2237	67.9219	111.641	117.663	91.928	86.1519	109.284	104.192	122.579	125.116
A0A1B0GUA3	KIF1-binding protein OS=Homo sapiens GN=KIF1BP PE=1 SV=1	KIF1BP	133.377	130.214	96.6115	100.318	97.2701	104.876	88.1589	82.6919	111.958	95.8917
A0A1B0GUA8	Kinesin-like protein KIF13A OS=Homo sapiens GN=KIF13A PE=1 SV=1	KIF13A	81.5939	92.2818	106.585	91.6805	114.612	98.7776	115.455	113.349	90.0893	110.17
A0A1B0GW77	Alpha-aminoadipic semialdehyde dehydrogenase OS=Homo sapiens GN=ALDH7A1 PE=1 SV=1	ALDH7A1	400.668	427.368	49.9663	37.226	43.2741	49.4724	40.1246	38.2641	42.9035	42.0836
A0A1C7CYX9	Dihydropyrimidinase-related protein 2 OS=Homo sapiens GN=DPYSL2 PE=1 SV=1	DPYSL2	120.042	125.809	102.758	107.946	103.792	83.8959	120.407	93.5937	94.7086	83.224
A0AVT1	Ubiquitin-like modifier-activating enzyme 6 OS=Homo sapiens GN=UBA6 PE=1 SV=1	UBA6	69.0642	77.0691	104.313	90.7853	117.687	117.358	127.817	103.602	103.412	102.361
A0MZ66-3	Isoform 3 of Shootin-1 OS=Homo sapiens GN=SHTN1	SHTN1	86.2243	74.3805	103.304	116.543	103.302	94.5638	95.7634	107.78	107.563	121.169
A1L0T0	Acetolactate synthase-like protein OS=Homo sapiens GN=ILVBL PE=1 SV=2	ILVBL	84.3523	114.557	124.233	97.3304	98.0571	118.689	82.8898	96.9935	112.487	98.4253
A1L390	Pleckstrin homology domain-containing family G member 3 OS=Homo sapiens GN=PLEKHG3 PE=1 SV=1	PLEKHG3	76.1695	87.297	96.3927	108.01	76.2691	107.366	92.0862	92.5861	139.719	142.764
A2A274	Aconitate hydratase, mitochondrial OS=Homo sapiens GN=ACO2 PE=1 SV=1	ACO2	504.198	462.782	35.3521	26.1599	25.5967	28.3078	31.4484	30.4885	30.5626	28.2777
A2A2Q9	Protein AAR2 homolog OS=Homo sapiens GN=AAR2 PE=1 SV=1	AAR2	83.2133	104.767	107.692	103.14	114.66	104.003	99.9152	105.066	97.824	98.6379
A2A3N6	Putative PIP5K1A and PSMD4-like protein OS=Homo sapiens GN=PIPSL PE=5 SV=1	PIPSL	133.206	120.372	99.2907	110.228	80.1734	87.9164	134.276	103.572	86.5815	83.6166
A3KMH1	von Willebrand factor A domain-containing protein 8 OS=Homo sapiens GN=VWA8 PE=1 SV=2	VWA8	441.264	435.726	43.8382	32.0318	30.9599	39.8176	47.0968	35.5534	41.2556	36.8744
A3KN83	Protein strawberry notch homolog 1 OS=Homo sapiens GN=SBNO1 PE=1 SV=1	SBNO1	87.0942	83.1482	102.999	100.723	111.39	103.689	105.598	97.4705	113.981	111.32
A4D1P6	WD repeat-containing protein 91 OS=Homo sapiens GN=WDR91 PE=1 SV=2	WDR91	47.2251	40.7733	112.638	127.365	104.451	102.124	108.765	146.338	107.277	94.1884
A5YKK6	CCR4-NOT transcription complex subunit 1 OS=Homo sapiens GN=CNOT1 PE=1 SV=2	CNOT1	51.9537	51.2906	101.917	103.574	106.861	111.228	182.091	100.672	100.487	99.2761
A6NEM2	Host cell factor 1 OS=Homo sapiens GN=HCFC1 PE=1 SV=2	HCFC1	73.6505	76.944	100.042	98.6577	123.569	118.311	102.751	101.814	110.367	104.94
A6NHL2	Tubulin alpha chain-like 3 OS=Homo sapiens GN=TUBAL3 PE=1 SV=2	TUBAL3	131.407	96.7067	81.9608	102.024	74.6081	92.9811	167.112	97.748	92.3757	99.442
A6NHR9	Structural maintenance of chromosomes flexible hinge domain-containing protein 1 OS=Homo sapiens GN=SMCHD1 PE=1 SV=2	SMCHD1	98.9116	81.9783	93.4584	109.24	82.4657	86.5597	118.438	96.299	124.291	130.043
A6NMQ1	DNA polymerase OS=Homo sapiens GN=POLA1 PE=1 SV=1	POLA1	94.382	87.801	93.3937	103.156	111.916	108.617	104.784	99.0656	107.907	107.195
A8K727	Pleckstrin homology domain-containing family A member 2 OS=Homo sapiens GN=PLEKHA2 PE=1 SV=1	PLEKHA2	89.2312	103.604	105.108	103.746	84.052	100.7	102.828	107.072	98.5995	126.299
A8MUS3	60S ribosomal protein L23a OS=Homo sapiens GN=RPL23A PE=1 SV=1	RPL23A	121.148	116.965	87.2205	96.2651	109.652	104.269	101.041	100.302	94.6989	97.8312
A8MXP9	Matrin-3 OS=Homo sapiens GN=MATR3 PE=1 SV=1	MATR3	119.427	127.619	99.1746	96.5415	94.1851	96.2148	113.994	95.345	101.684	93.3799
A8MYK1	39S ribosomal protein L23, mitochondrial OS=Homo sapiens GN=MRPL23 PE=1 SV=1	MRPL23	378.94	427.896	54.849	47.2368	37.4021	42.8493	39.1383	56.1369	43.8345	35.757
A9Z1X7	Serine/arginine repetitive matrix protein 1 OS=Homo sapiens GN=SRRM1 PE=1 SV=1	SRRM1	333.694	456.197	48.9315	46.6195	48.7943	52.7618	30.4324	42.1817	48.9528	50.8769
B0QY89	Eukaryotic translation initiation factor 3 subunit L OS=Homo sapiens GN=EIF3L PE=1 SV=1	EIF3L	98.6322	93.8424	98.0586	111.003	117.801	111.516	83.9968	116.029	86.3877	96.4811
B0YIW6	Archain 1, isoform CRA_a OS=Homo sapiens GN=ARCN1 PE=1 SV=1	ARCN1	146.267	154.301	88.8863	99.6	94.9686	93.4285	92.6095	96.2041	92.469	86.4833
B1AK88	Capping protein (Actin filament) muscle Z-line, beta, isoform CRA_d OS=Homo sapiens GN=CAPZB PE=1 SV=1	CAPZB	65.9626	76.0099	91.6897	107.121	108.964	115.207	86.3954	117.026	121.172	115.358
B1AKJ5	Nardilysin OS=Homo sapiens GN=NRDC PE=1 SV=1	NRDC	178.684	201.775	88.7618	87.8085	84.7895	81.5927	78.1554	91.9691	89.0955	81.4167
B1AP13	Complement decay-accelerating factor OS=Homo sapiens GN=CD55 PE=1 SV=1	CD55	51.0811	70.9491	97.6526	107.152	104.846	105.587	114.949	100.002	110.74	141.239
B4DLN1	cDNA FLJ60124, highly similar to Mitochondrial dicarboxylate carrier OS=Homo sapiens PE=2 SV=1	UNK	245.434	223.332	82.5096	64.193	74.4803	77.3024	91.3174	68.6653	82.8646	80.816
B4DR61	Protein transport protein Sec61 subunit alpha isoform 1 OS=Homo sapiens GN=SEC61A1 PE=1 SV=1	SEC61A1	127.44	126.96	68.3093	102.466	109.916	111.7	74.0994	99.5003	101.895	105.783
B4DUT8	Calponin OS=Homo sapiens GN=CNN2 PE=1 SV=1	CNN2	56.0543	52.4772	105.925	104.702	109.544	102.809	109.877	101.504	128.72	131.744
B4E0Y9	Serine/threonine-protein kinase 26 OS=Homo sapiens GN=STK26 PE=1 SV=1	STK26	120.331	106.456	96.3342	104.2	94.3811	94.3116	71.0487	116.933	106.502	112.511
B5ME19	Eukaryotic translation initiation factor 3 subunit C-like protein OS=Homo sapiens GN=EIF3CL PE=3 SV=1	EIF3CL	68.3436	90.8825	99.5068	107.261	121.745	118.485	118.333	113.868	86.1624	86.3458
B5ME97	Septin 10, isoform CRA_c OS=Homo sapiens GN=SEPT10 PE=1 SV=2	SEPT10	54.1153	50.7965	105.144	110.501	97.706	101.493	118.658	111.141	128.189	125.201
B7Z6Z4	Myosin light polypeptide 6 OS=Homo sapiens GN=MYL6 PE=1 SV=1	MYL6	119.384	108.924	125.991	118.238	73.647	97.4981	86.4244	84.9306	126.696	97.6015
B7ZM99	MTHFD1L protein OS=Homo sapiens GN=MTHFD1L PE=1 SV=1	MTHFD1L	472.024	435.137	41.3257	34.5689	32.515	35.1138	26.3423	31.4056	42.6183	38.0889
C9IZQ1	Translocon-associated protein subunit alpha OS=Homo sapiens GN=SSR1 PE=1 SV=1	SSR1	13.2026	54.011	108.008	110.581	107.781	139.093	149.042	109.686	102.927	103.565
C9J6P4	Zinc finger CCCH-type antiviral protein 1 OS=Homo sapiens GN=ZC3HAV1 PE=1 SV=1	ZC3HAV1	102.386	110.645	108.817	103.305	106.395	102.159	100.328	97.5177	101.985	94.243
C9J7E5	Transportin-3 OS=Homo sapiens GN=TNPO3 PE=1 SV=1	TNPO3	110.581	103.149	104.448	98.2639	113.846	101.997	104.618	100.576	100.193	89.2026
C9JA08	60S ribosomal export protein NMD3 OS=Homo sapiens GN=NMD3 PE=1 SV=1	NMD3	130.138	111.855	112.093	93.6258	93.4732	115.711	91.1377	115.919	77.7457	89.972
C9JIF9	Acylamino-acid-releasing enzyme OS=Homo sapiens GN=APEH PE=1 SV=1	APEH	82.2874	68.3583	112.843	110.676	98.6578	115.941	96.6437	120.017	106.092	99.5346
C9JJ19	28S ribosomal protein S34, mitochondrial OS=Homo sapiens GN=MRPS34 PE=1 SV=2	MRPS34	425.095	404.752	58.5473	36.8272	36.9823	42.7683	34.9224	45.0812	34.4335	50.9316
C9JRZ6	MICOS complex subunit OS=Homo sapiens GN=CHCHD3 PE=1 SV=1	CHCHD3	432.388	406.753	45.8655	38.7831	34.7511	36.1391	49.0381	40.5385	48.1166	42.232
C9K0J5	Ras association (RalGDS/AF-6) and pleckstrin homology domains 1, isoform CRA_b OS=Homo sapiens GN=RAPH1 PE=1 SV=1	RAPH1	136.98	273.441	74.1186	75.1234	68.2414	45.9184	150.35	87.9549	78.8404	85.0526
D3DQV9	Eukaryotic translation initiation factor 4 gamma 2 (Fragment) OS=Homo sapiens GN=EIF4G2 PE=1 SV=1	EIF4G2	219.627	135.513	91.1395	94.0863	86.7329	83.8738	105.126	89.759	74.3646	79.9522
D6RBT3	NADH dehydrogenase [ubiquinone] iron-sulfur protein 6, mitochondrial OS=Homo sapiens GN=NDUFS6 PE=1 SV=1	NDUFS6	438.202	428.084	54.5266	33.2506	39.3473	34.1836	54.969	26.5609	42.0734	33.5482
D6REX3	Protein transport protein Sec31A OS=Homo sapiens GN=SEC31A PE=1 SV=1	SEC31A	57.8344	56.4702	97.5406	93.3923	180.272	178.452	107.913	92.8012	64.7942	70.0953
D6RFN0	COP9 signalosome complex subunit 4 OS=Homo sapiens GN=COPS4 PE=1 SV=1	COPS4	138.568	119.722	93.4119	96.8329	117.548	111.782	71.1029	106.611	87.6001	87.1122
D6W592	Heterogeneous nuclear ribonucleoprotein L-like OS=Homo sapiens GN=HNRPLL PE=1 SV=1	HNRPLL	132.623	145.438	90.5699	88.2217	107.514	99.7879	83.2048	113.821	87.8446	86.3824
E7ENX8	Uncharacterized protein (Fragment) OS=Homo sapiens PE=3 SV=1	UNK	113.37	93.3578	101.225	97.9509	110.351	92.0041	104.133	102.351	113.076	97.2347
E7EPT4	NADH dehydrogenase [ubiquinone] flavoprotein 2, mitochondrial OS=Homo sapiens GN=NDUFV2 PE=1 SV=1	NDUFV2	570.192	510.161	19.3862	16.3947	15.2991	22.371	16.8305	15.3715	22.7708	20.6675
E7EQR4	Ezrin OS=Homo sapiens GN=EZR PE=1 SV=3	EZR	52.9197	50.1268	117.361	121.97	62.4435	56.0449	108.119	107.098	164.013	165.325
E7ERS3	Zinc finger CCCH domain-containing protein 18 OS=Homo sapiens GN=ZC3H18 PE=1 SV=1	ZC3H18	90.4944	95.2114	79.391	59.9642	41.4799	31.6142	493.822	54.5248	71.0028	53.3624
E7ETB3	Aspartyl aminopeptidase OS=Homo sapiens GN=DNPEP PE=1 SV=2	DNPEP	100.36	128.014	98.1608	106.877	99.8943	111.949	90.6584	97.4269	97.4166	98.4281
E7ETU7	39S ribosomal protein L3, mitochondrial OS=Homo sapiens GN=MRPL3 PE=1 SV=1	MRPL3	446.896	560.154	29.4025	25.2543	20.7381	25.5137	22.8304	25.3224	30.7799	24.9466
E7EUC7	UTP--glucose-1-phosphate uridylyltransferase OS=Homo sapiens GN=UGP2 PE=1 SV=1	UGP2	92.3196	84.5693	104.886	108.627	110.638	103.595	111.278	111.646	95.7466	93.0277
E7EUN2	Arf-GAP with GTPase, ANK repeat and PH domain-containing protein 1 OS=Homo sapiens GN=AGAP1 PE=1 SV=1	AGAP1	64.018	37.0849	134.529	97.4369	91.2593	109.48	104.906	114.22	138.07	116.869
E7EVA0	Microtubule-associated protein OS=Homo sapiens GN=MAP4 PE=1 SV=1	MAP4	60.9122	60.6945	96.8531	111.279	112.478	109.819	117.33	111.573	112.899	109.809
E7EVH7	Uncharacterized protein OS=Homo sapiens PE=4 SV=1	UNK	59.6365	71.8082	95.9665	114.87	118.215	109.134	99.4518	115.186	100.186	116.242
E7EW20	Unconventional myosin-VI OS=Homo sapiens GN=MYO6 PE=1 SV=2	MYO6	87.4002	92.7243	114.313	106.179	87.8876	87.0705	97.4487	109.836	109.809	125.658
E7EWR4	Cleavage stimulation factor subunit 2 OS=Homo sapiens GN=CSTF2 PE=1 SV=1	CSTF2	52.2602	76.4258	127.514	121.605	118.385	113.869	103.654	107.584	94.6553	91.1916
E7EX17	Eukaryotic translation initiation factor 4B OS=Homo sapiens GN=EIF4B PE=1 SV=1	EIF4B	66.8709	71.01	89.9817	113.013	124.723	114.323	102.954	118.154	90.5787	108.807
E7EX59	Propionyl-CoA carboxylase beta chain, mitochondrial OS=Homo sapiens GN=PCCB PE=1 SV=1	PCCB	119.219	121.24	99.5176	100.193	84.4142	99.1204	97.8033	98.2876	116.766	99.5355
E9PAU2	Ribonucleoprotein PTB-binding 1 OS=Homo sapiens GN=RAVER1 PE=1 SV=1	RAVER1	96.8525	97.3682	87.3537	105.969	117.732	105.366	113.405	88.909	100.44	107.578
E9PBC6	Transforming acidic coiled-coil-containing protein 2 OS=Homo sapiens GN=TACC2 PE=1 SV=1	TACC2	51.2005	62.0439	111.491	116.311	104.66	106.772	93.3639	110.758	123.969	121.586
E9PEJ6	Phospholipid-transporting ATPase OS=Homo sapiens GN=ATP11A PE=1 SV=1	ATP11A	82.2852	68.3374	113.846	124.641	69.7696	73.135	134.004	95.2351	137.833	121.833
E9PFW3	AP-2 complex subunit mu OS=Homo sapiens GN=AP2M1 PE=1 SV=1	AP2M1	92.9583	100.481	108.386	109.1	115.215	102.032	89.4242	102.123	93.7005	104.959
E9PGC8	Microtubule-associated protein 1A OS=Homo sapiens GN=MAP1A PE=1 SV=1	MAP1A	131.991	113.876	91.2097	95.8428	79.9131	88.0933	119.47	99.9954	112.628	104.545
E9PR30	40S ribosomal protein S30 OS=Homo sapiens GN=FAU PE=1 SV=1	FAU	143.528	163.598	89.3691	77.1172	73.2514	85.7208	178.328	65.1764	88.0934	98.9932
E9PRY8	Elongation factor 1-delta OS=Homo sapiens GN=EEF1D PE=1 SV=1	EEF1D	101.461	96.7155	98.501	117.658	114.642	106.933	86.3977	117.304	81.1907	93.6969
F1T0I1	Protein transport protein Sec16A OS=Homo sapiens GN=SEC16A PE=1 SV=1	SEC16A	99.3201	101.718	101.466	110.744	85.1837	93.2392	109.792	96.9907	116.106	112.185
F2Z2W7	tRNA (uracil-5-)-methyltransferase homolog A OS=Homo sapiens GN=TRMT2A PE=1 SV=1	TRMT2A	137.553	113.19	74.3996	109.781	89.0034	86.3624	106.09	100.247	106.8	108.634
F5GXJ1	NADH dehydrogenase [ubiquinone] iron-sulfur protein 7, mitochondrial OS=Homo sapiens GN=NDUFS7 PE=1 SV=1	NDUFS7	489.385	536.339	33.1205	21.1152	17.4316	25.1187	12.1604	25.5511	31.3373	24.8464
F5H039	Gephyrin OS=Homo sapiens GN=GPHN PE=1 SV=1	GPHN	57.4321	60.5399	110.2	112.681	102.709	101.924	120.013	112.695	113.616	113.361
F5H1U9	Multiple PDZ domain protein OS=Homo sapiens GN=MPDZ PE=1 SV=1	MPDZ	82.1821	115.284	101.033	113.623	90.1971	90.7298	98.1709	98.3136	118.673	115.28
F5H5D3	Tubulin alpha chain OS=Homo sapiens GN=TUBA1C PE=1 SV=1	TUBA1C	124.498	119.652	90.0723	95.5084	102.772	125.786	104.104	98.5001	84.5038	88.18
F5H5P2	Uncharacterized protein OS=Homo sapiens PE=4 SV=1	UNK	568.097	505.313	37.1129	17.4328	7.33628	8.70817	36.2198	6.97585	41.6506	7.68768
F6VRR5	Polymerase delta-interacting protein 3 OS=Homo sapiens GN=POLDIP3 PE=1 SV=1	POLDIP3	165.451	149.008	97.811	83.1782	100.746	91.9674	74.2277	90.2826	102.881	94.1264
F8VX04	Sodium-coupled neutral amino acid transporter 1 OS=Homo sapiens GN=SLC38A1 PE=1 SV=1	SLC38A1	93.6183	88.8838	90.5021	91.8363	97.7393	114.75	104.834	105.751	125.996	107.299
F8VXC8	SWI/SNF complex subunit SMARCC2 OS=Homo sapiens GN=SMARCC2 PE=1 SV=1	SMARCC2	70.5523	86.1283	100.237	100.757	112.596	116.787	106.068	108.726	108.106	102.607
F8VYN9	ADP-ribosylation factor-like protein 1 OS=Homo sapiens GN=ARL1 PE=1 SV=1	ARL1	163.504	136.093	73.4044	108.061	102.155	102.186	82.821	99.064	76.1166	95.0125
F8W7C6	60S ribosomal protein L10 OS=Homo sapiens GN=RPL10 PE=1 SV=2	RPL10	115.928	148.281	98.397	96.6051	102.912	108.393	84.4976	87.8555	101.603	94.7585
F8WBQ3	Ventricular zone-expressed PH domain-containing protein homolog 1 OS=Homo sapiens GN=VEPH1 PE=1 SV=1	VEPH1	91.9342	101.952	101.03	99.5187	112.286	113.453	110.298	103.393	99.0336	89.6072
G3V1L9	Tight junction protein 1 (Zona occludens 1), isoform CRA_a OS=Homo sapiens GN=TJP1 PE=1 SV=1	TJP1	90.5385	85.1561	105.283	104.778	89.9944	86.6272	96.499	118.186	111.999	125.497
G3V325	ATP5J2-PTCD1 readthrough OS=Homo sapiens GN=ATP5J2-PTCD1 PE=4 SV=1	ATP5J2-PTCD1	422.563	454.735	38.0266	25.0085	28.3564	42.2609	41.6614	41.0294	58.0289	33.1552
G3V5T9	Cyclin-dependent kinase 2 OS=Homo sapiens GN=CDK2 PE=1 SV=1	CDK2	113.835	112.831	99.3612	89.0099	105.119	122.692	81.8236	109.026	107.977	87.3521
G3XAI2	Laminin subunit beta-1 OS=Homo sapiens GN=LAMB1 PE=1 SV=1	LAMB1	76.6414	89.8098	138.921	111.07	89.7046	101.597	88.1546	105.503	101.128	116.008
G5E975	SWI/SNF related, matrix associated, actin dependent regulator of chromatin, subfamily b, member 1, isoform CRA_c OS=Homo sapiens GN=SMARCB1 PE=1 SV=1	SMARCB1	48.5403	92.8982	101.476	111.079	111.347	117.099	109.918	108.673	101.971	105.285
G5EA03	LIM and calponin homology domains-containing protein 1 OS=Homo sapiens GN=LIMCH1 PE=1 SV=1	LIMCH1	109.358	153.414	92.6005	104.127	108.363	89.4729	82.4568	92.8514	106.618	95.8963
G8JLB6	Heterogeneous nuclear ribonucleoprotein H OS=Homo sapiens GN=HNRNPH1 PE=1 SV=1	HNRNPH1	111.58	122.602	101.44	94.3221	104.297	110.958	89.3889	98.5467	95.976	101.472
H0Y2S1	Putative GTP-binding protein 6 OS=Homo sapiens GN=GTPBP6 PE=1 SV=2	GTPBP6	365.685	359.319	61.8465	47.3646	40.1087	53.5455	60.2707	57.1277	55.4013	48.2704
H0Y368	Dolichol-phosphate mannosyltransferase subunit 1 (Fragment) OS=Homo sapiens GN=DPM1 PE=1 SV=1	DPM1	148.431	128.993	89.2297	95.9141	98.4718	108.804	104.48	78.5338	112.126	82.2563
H0Y449	Nuclease-sensitive element-binding protein 1 (Fragment) OS=Homo sapiens GN=YBX1 PE=1 SV=1	YBX1	56.5356	111.486	94.4434	96.0151	110.052	107.215	167.329	103.088	76.8806	95.8698
H0YAR2	Polyadenylate-binding protein 1 (Fragment) OS=Homo sapiens GN=PABPC1 PE=1 SV=1	PABPC1	64.249	71.7256	110.148	106.807	117.372	119.846	111.223	106.425	100.891	100.149
H0YDG6	LIM domain only protein 7 (Fragment) OS=Homo sapiens GN=LMO7 PE=1 SV=1	LMO7	100.197	102.032	106.063	103.416	91.5362	80.3112	100.999	100.586	123.036	117.26
H0YL70	Transducin-like enhancer protein 3 OS=Homo sapiens GN=TLE3 PE=1 SV=1	TLE3	104.535	92.962	90.4696	104.322	97.5073	113.875	106.85	113.31	90.9863	104.691
H3BNX8	Cytochrome c oxidase subunit 5A, mitochondrial OS=Homo sapiens GN=COX5A PE=1 SV=1	COX5A	561.299	463.914	36.3129	19.5389	17.015	19.0232	21.6097	16.0272	40.3551	25.321
H3BPE7	RNA-binding protein FUS OS=Homo sapiens GN=FUS PE=1 SV=1	FUS	79.4896	86.7967	107.587	102.516	106.113	116.993	129.234	104.864	94.8227	90.6025
H3BQK0	ATP-dependent RNA helicase DDX19B OS=Homo sapiens GN=DDX19B PE=1 SV=1	DDX19B	129.428	124.229	98.2459	106.975	102.877	92.1115	107.017	90.7363	103.799	82.6642
H3BQK9	Microtubule-actin cross-linking factor 1, isoforms 1/2/3/5 OS=Homo sapiens GN=MACF1 PE=1 SV=1	MACF1	56.3647	65.4603	105.723	106.821	102.041	94.4446	94.1137	110.842	133.736	134.147
H3BS72	Very-long-chain (3R)-3-hydroxyacyl-CoA dehydratase OS=Homo sapiens GN=HACD3 PE=1 SV=1	HACD3	155.542	100.146	78.1865	108.095	97.5571	80.3557	105.28	105.637	103.268	97.846
H3BSH7	U3 small nucleolar RNA-associated protein 4 homolog (Fragment) OS=Homo sapiens GN=UTP4 PE=1 SV=1	UTP4	136.909	130.847	99.0178	98.8001	103.111	76.9541	100.398	92.7858	99.9852	99.6977
H3BUF6	Ataxin-2-like protein OS=Homo sapiens GN=ATXN2L PE=1 SV=1	ATXN2L	59.1691	65.7612	100.328	111.322	114.482	119.611	104.913	101.206	115.957	113.095
H3BVG0	Nuclear pore complex protein Nup93 OS=Homo sapiens GN=NUP93 PE=1 SV=1	NUP93	165.554	158.936	89.5875	94.7782	95.6548	94.0219	82.5467	89.6112	91.0493	89.1909
H7BXI1	Extended synaptotagmin-2 (Fragment) OS=Homo sapiens GN=ESYT2 PE=1 SV=1	ESYT2	104.181	129.786	101.552	98.4811	110.231	106.368	80.5978	93.6423	109.89	96.2113
H7BZJ3	Protein disulfide-isomerase A3 (Fragment) OS=Homo sapiens GN=PDIA3 PE=1 SV=1	PDIA3	85.9904	66.5458	140.08	106.954	85.3787	90.8776	99.9677	90.9234	137.315	118.785
H7C2I1	Protein arginine N-methyltransferase 1 OS=Homo sapiens GN=PRMT1 PE=1 SV=1	PRMT1	63.1693	70.5683	95.1255	105.756	117.484	118.563	120.563	108.535	105.046	102.237
H7C2Q8	EBNA1 binding protein 2, isoform CRA_d OS=Homo sapiens GN=EBNA1BP2 PE=1 SV=1	EBNA1BP2	81.1653	87.3376	115.138	91.3228	105.401	108.823	128.514	93.3043	102.932	108.514
H7C3M7	FERM, RhoGEF and pleckstrin domain-containing protein 2 (Fragment) OS=Homo sapiens GN=FARP2 PE=1 SV=2	FARP2	83.4773	80.4892	118.808	110.918	71.61	79.6709	101.871	98.6359	148.842	128.152
I1E4Y6	GRB10-interacting GYF protein 2 OS=Homo sapiens GN=GIGYF2 PE=1 SV=1	GIGYF2	64.6265	86.8775	109.757	123.014	103.21	117.635	106.17	104.984	117.09	81.9625
I3L1Y9	FLYWCH family member 2 OS=Homo sapiens GN=FLYWCH2 PE=1 SV=1	FLYWCH2	71.104	84.2834	116.519	89.7894	83.2738	90.2216	114.932	88.8406	143.823	139.73
I3L4C2	Brain-specific angiogenesis inhibitor 1-associated protein 2 OS=Homo sapiens GN=BAIAP2 PE=1 SV=1	BAIAP2	67.0892	55.8905	136.696	120.477	62.4994	70.5711	106.502	118.294	140.814	132.624
J3KMZ9	Low-density lipoprotein receptor (Fragment) OS=Homo sapiens GN=LDLR PE=1 SV=1	LDLR	46.6832	43.9953	136.626	137.957	66.8146	67.3084	142.501	137.009	112.996	109.514
J3KN16	KIAA0368 OS=Homo sapiens GN=KIAA0368 PE=1 SV=1	KIAA0368	115.11	95.9232	107.177	97.977	103.663	107.174	110.086	104.809	82.4964	101.08
J3KN66	Torsin-1A-interacting protein 1 OS=Homo sapiens GN=TOR1AIP1 PE=1 SV=1	TOR1AIP1	108.992	101.449	83.3385	112.984	117.092	109.836	97.6645	99.9172	87.5784	100.872
J3KNA0	Mitochondrial inner membrane protein OXA1L OS=Homo sapiens GN=OXA1L PE=1 SV=1	OXA1L	434.975	436.845	35.8893	46.2541	35.6364	29.6986	30.912	41.6215	47.1165	38.834
J3KNN5	Probable ATP-dependent RNA helicase DDX41 (Fragment) OS=Homo sapiens GN=DDX41 PE=1 SV=1	DDX41	224.89	185.608	84.5231	70.8038	85.1741	91.964	82.8786	73.4986	95.6536	81.5338
J3KNQ4	Alpha-parvin OS=Homo sapiens GN=PARVA PE=1 SV=1	PARVA	123.972	130.819	105.027	91.0644	105.35	99.4281	70.324	106.339	99.4599	100.553
J3KPP4	Cisplatin resistance-associated overexpressed protein, isoform CRA_b OS=Homo sapiens GN=LUC7L3 PE=1 SV=1	LUC7L3	100.866	92.2411	89.7248	98.468	104.317	107.989	101.759	112.632	109.08	102.069
J3KQ32	Obg-like ATPase 1 OS=Homo sapiens GN=OLA1 PE=1 SV=1	OLA1	80.5624	78.439	94.9325	100.016	124.184	112.803	118.831	129.747	80.6118	86.7326
J3KQE5	GTP-binding nuclear protein Ran (Fragment) OS=Homo sapiens GN=RAN PE=1 SV=1	RAN	134.196	132.319	86.2282	85.4389	105.576	99.1871	97.0531	111.18	84.2855	97.8582
J3KQN4	60S ribosomal protein L36a OS=Homo sapiens GN=RPL36A PE=1 SV=1	RPL36A	186.858	146.413	77.7323	86.0504	75.7838	80.1722	156.105	72.3126	80.6759	100.136
J3KQR7	Centrosomal protein of 170 kDa protein B OS=Homo sapiens GN=CEP170B PE=1 SV=1	CEP170B	166.721	98.1072	126.616	85.4739	50.2974	78.5965	183.465	65.1407	97.8659	109.177
J3KQY1	39S ribosomal protein L22, mitochondrial OS=Homo sapiens GN=MRPL22 PE=1 SV=1	MRPL22	451.603	463.107	45.9251	38.5179	31.789	41.889	1.26207	37.1654	41.6536	35.2343
J3KTA4	Probable ATP-dependent RNA helicase DDX5 OS=Homo sapiens GN=DDX5 PE=1 SV=1	DDX5	116.722	113.291	96.2495	94.9818	105.167	107.758	117.335	99.0827	94.7396	86.8761
J3KTL2	Serine/arginine-rich-splicing factor 1 OS=Homo sapiens GN=SRSF1 PE=1 SV=1	SRSF1	122.107	114.469	95.2232	87.8704	105.261	105.584	120.449	84.2907	101.937	99.4731
J3QLS3	28S ribosomal protein S7, mitochondrial OS=Homo sapiens GN=MRPS7 PE=1 SV=1	MRPS7	424.748	452.449	48.4502	37.031	37.2005	41.3438	26.6955	36.9439	40.208	36.5821
J3QQ67	60S ribosomal protein L18 (Fragment) OS=Homo sapiens GN=RPL18 PE=1 SV=1	RPL18	144.589	115.391	93.5969	99.2179	103.152	97.7077	103.744	94.8434	93.0913	91.719
J3QQX2	Rho GDP-dissociation inhibitor 1 OS=Homo sapiens GN=ARHGDIA PE=1 SV=1	ARHGDIA	44.0417	93.5998	129.423	105.469	99.5251	102.176	100.811	128.395	91.2733	111.619
J3QR44	Cyclin-dependent kinase 11B OS=Homo sapiens GN=CDK11B PE=1 SV=2	CDK11B	136.19	147.603	79.7641	93.7109	106.713	96.8679	109.209	91.3954	92.2958	87.9424
J3QTA2	BAG family molecular chaperone regulator 1 OS=Homo sapiens GN=BAG1 PE=1 SV=1	BAG1	98.3293	98.5342	101.753	83.3066	114.809	109.826	110.552	111.944	95.5929	96.9037
K7ELC7	60S ribosomal protein L27 (Fragment) OS=Homo sapiens GN=RPL27 PE=1 SV=1	RPL27	108.718	118.451	97.3156	94.1568	116.933	112.017	57.5583	110.301	107.349	100.089
K7ELG9	Protein LSM12 homolog OS=Homo sapiens GN=LSM12 PE=1 SV=1	LSM12	103.685	119.879	89.7707	95.2687	91.7135	119.086	95.9873	111.256	95.0292	104.845
K7ELL7	Glucosidase 2 subunit beta OS=Homo sapiens GN=PRKCSH PE=1 SV=1	PRKCSH	300.467	138.11	61.2447	75.9295	47.0835	43.1152	228.781	58.9388	76.194	67.8983
K7ERV3	Thymidine kinase OS=Homo sapiens GN=TK1 PE=1 SV=1	TK1	61.0274	55.4576	115.149	104.224	95.8896	117.693	78.2952	110.344	130.976	135.162
L0R8F8	MIEF1 upstream open reading frame protein OS=Homo sapiens GN=MIEF1 PE=3 SV=1	MIEF1	503.686	521.55	47.3767	15.484	13.9657	24.9416	19.3113	23.2032	36.9518	14.9891
M0QXB5	Persulfide dioxygenase ETHE1, mitochondrial OS=Homo sapiens GN=ETHE1 PE=1 SV=1	ETHE1	404.875	425.762	42.9414	37.6784	35.7305	43.6547	45.254	36.0865	48.7981	51.5652
M0QYS1	60S ribosomal protein L13a (Fragment) OS=Homo sapiens GN=RPL13A PE=1 SV=2	RPL13A	138.309	128.793	99.5926	95.9349	114.177	102.993	70.3225	102.206	88.0745	93.0309
M0R2B7	DNA polymerase OS=Homo sapiens GN=POLD1 PE=1 SV=1	POLD1	136.393	121.474	98.0028	101.195	90.2665	78.0477	83.628	94.9951	118.727	113.611
M0R2C6	Uncharacterized protein (Fragment) OS=Homo sapiens PE=4 SV=1	UNK	423.831	421.456	45.1956	40.2496	27.7314	51.3405	33.1197	41.9633	39.3257	50.028
M0R2Z9	SURP and G-patch domain-containing protein 2 OS=Homo sapiens GN=SUGP2 PE=1 SV=1	SUGP2	119.871	153.018	83.4524	93.0547	90.7555	91.6492	107.167	84.1841	109.133	110.177
O00116	Alkyldihydroxyacetonephosphate synthase, peroxisomal OS=Homo sapiens GN=AGPS PE=1 SV=1	AGPS	137.434	145.484	86.5916	102.778	101.225	99.8369	77.5724	87.3969	88.9613	111.045
O00139-2	Isoform 2 of Kinesin-like protein KIF2A OS=Homo sapiens GN=KIF2A	KIF2A	76.9943	82.708	95.461	102.806	123.236	105.389	95.1704	102.124	109.84	116.16
O00151	PDZ and LIM domain protein 1 OS=Homo sapiens GN=PDLIM1 PE=1 SV=4	PDLIM1	60.6398	70.2508	113.13	103.356	109.653	96.9895	118.383	111.989	117.85	106.595
O00154	Cytosolic acyl coenzyme A thioester hydrolase OS=Homo sapiens GN=ACOT7 PE=1 SV=3	ACOT7	92.9478	105.304	116.37	106.06	92.7901	105.719	77.5761	115.835	98.2219	109.346
O00161	Synaptosomal-associated protein 23 OS=Homo sapiens GN=SNAP23 PE=1 SV=1	SNAP23	83.1718	71.9935	143.385	84.4562	53.1294	51.9478	194.083	88.0277	146.349	121.05
O00170	AH receptor-interacting protein OS=Homo sapiens GN=AIP PE=1 SV=2	AIP	52.5963	53.2485	127.878	106.05	105.722	115.692	86.7643	103.581	135.172	118.967
O00186	Syntaxin-binding protein 3 OS=Homo sapiens GN=STXBP3 PE=1 SV=2	STXBP3	80.8041	72.3666	118.659	114.732	94.2768	88.339	72.1811	98.1675	139.566	134.26
O00203	AP-3 complex subunit beta-1 OS=Homo sapiens GN=AP3B1 PE=1 SV=3	AP3B1	99.657	106.491	111.639	95.9839	95.4469	109.604	103.062	101.646	98.2959	105.416
O00217	NADH dehydrogenase [ubiquinone] iron-sulfur protein 8, mitochondrial OS=Homo sapiens GN=NDUFS8 PE=1 SV=1	NDUFS8	583.608	542.861	12.1241	10.9214	8.35559	16.5622	16.0255	13.1246	21.269	15.4554
O00231-2	Isoform 2 of 26S proteasome non-ATPase regulatory subunit 11 OS=Homo sapiens GN=PSMD11	PSMD11	165.285	128.348	103.877	97.2492	110.934	94.1254	98.0068	89.2905	78.1561	79.7103
O00232	26S proteasome non-ATPase regulatory subunit 12 OS=Homo sapiens GN=PSMD12 PE=1 SV=3	PSMD12	96.8249	110.037	82.0445	115.779	121.945	119.729	73.0627	126.497	78.8199	86.6893
O00330	Pyruvate dehydrogenase protein X component, mitochondrial OS=Homo sapiens GN=PDHX PE=1 SV=3	PDHX	439.416	464.726	44.6749	32.9468	30.1593	34.2152	30.5297	32.7172	42.4095	37.4817
O00410-3	Isoform 3 of Importin-5 OS=Homo sapiens GN=IPO5	IPO5	73.1668	77.3575	121.686	109.544	114.228	106.559	101.579	110.434	98.4332	98.423
O00411	DNA-directed RNA polymerase, mitochondrial OS=Homo sapiens GN=POLRMT PE=1 SV=2	POLRMT	421.411	439.58	47.4078	35.8372	29.8369	33.4701	60.2834	35.3344	42.1144	36.8741
O00425	Insulin-like growth factor 2 mRNA-binding protein 3 OS=Homo sapiens GN=IGF2BP3 PE=1 SV=2	IGF2BP3	204.146	206.264	82.9139	78.09	86.6601	91.4318	81.1431	81.7734	79.3467	80.5806
O00429-6	Isoform 6 of Dynamin-1-like protein OS=Homo sapiens GN=DNM1L	DNM1L	106.342	97.3918	94.4851	100.325	116.442	111.96	108.047	110.521	81.6425	92.7534
O00458	Interferon-related developmental regulator 1 OS=Homo sapiens GN=IFRD1 PE=1 SV=4	IFRD1	94.1959	99.704	104.416	123.696	105.659	106.128	93.1416	107.912	97.7044	86.7724
O00487	26S proteasome non-ATPase regulatory subunit 14 OS=Homo sapiens GN=PSMD14 PE=1 SV=1	PSMD14	101.899	132.537	103.62	102.489	118.31	106.149	81.4082	112.661	89.2356	77.7679
O00622	Protein CYR61 OS=Homo sapiens GN=CYR61 PE=1 SV=1	CYR61	74.3304	63.402	163.714	145.35	93.6057	124.963	82.6459	108.54	74.5864	81.6739
O00763	Acetyl-CoA carboxylase 2 OS=Homo sapiens GN=ACACB PE=1 SV=3	ACACB	126.865	121.379	93.1024	106.44	78.6259	105.084	109.243	103.218	101.545	91.4952
O00767	Acyl-CoA desaturase OS=Homo sapiens GN=SCD PE=1 SV=2	SCD	91.3907	105.651	88.5966	94.9181	139.401	138.097	67.8905	93.4664	97.3127	99.8915
O14562	Ubiquitin domain-containing protein UBFD1 OS=Homo sapiens GN=UBFD1 PE=1 SV=2	UBFD1	78.5908	78.7419	99.7811	102.098	123.29	106.312	97.6692	118.967	92.2607	108.456
O14617-5	Isoform 5 of AP-3 complex subunit delta-1 OS=Homo sapiens GN=AP3D1	AP3D1	242.675	138.4	53.7848	117.107	83.6185	72.9671	86.5533	92.8206	105.502	67.2507
O14641	Segment polarity protein dishevelled homolog DVL-2 OS=Homo sapiens GN=DVL2 PE=1 SV=1	DVL2	60.8271	75.9373	135.569	98.8661	107.246	90.8127	123.562	86.1747	123.479	116.004
O14647	Chromodomain-helicase-DNA-binding protein 2 OS=Homo sapiens GN=CHD2 PE=1 SV=2	CHD2	137.12	148.275	88.199	102.293	106.096	104.142	99.4378	75.6322	85.8109	96.7403
O14744	Protein arginine N-methyltransferase 5 OS=Homo sapiens GN=PRMT5 PE=1 SV=4	PRMT5	74.075	73.1521	110.366	103.06	122.58	112.387	110.264	111.183	92.1011	99.7414
O14745	Na(+)/H(+) exchange regulatory cofactor NHE-RF1 OS=Homo sapiens GN=SLC9A3R1 PE=1 SV=4	SLC9A3R1	148.321	186.792	99.2402	79.5265	62.079	59.8281	73.9825	88.0125	140.172	121.572
O14818	Proteasome subunit alpha type-7 OS=Homo sapiens GN=PSMA7 PE=1 SV=1	PSMA7	143.453	130.133	102.169	83.7927	96.9878	103.151	99.7324	99.2664	91.0321	92.2209
O14828	Secretory carrier-associated membrane protein 3 OS=Homo sapiens GN=SCAMP3 PE=1 SV=3	SCAMP3	74.4874	98.2818	147.022	114.431	96.1457	94.9408	88.2158	112.533	99.1647	94.5168
O14879	Interferon-induced protein with tetratricopeptide repeats 3 OS=Homo sapiens GN=IFIT3 PE=1 SV=1	IFIT3	96.6104	72.1481	98.8901	119.332	96.9651	99.0121	131.71	101.534	102.571	99.6307
O14929	Histone acetyltransferase type B catalytic subunit OS=Homo sapiens GN=HAT1 PE=1 SV=1	HAT1	107.91	99.6002	110.92	88.9395	87.8056	107.293	113.853	109.792	96.2034	105.829
O14964	Hepatocyte growth factor-regulated tyrosine kinase substrate OS=Homo sapiens GN=HGS PE=1 SV=1	HGS	127.133	103.22	90.1559	103.234	79.7375	74.2636	203.411	99.688	73.8139	84.1248
O14965	Aurora kinase A OS=Homo sapiens GN=AURKA PE=1 SV=2	AURKA	95.6921	65.6055	88.162	107.596	99.9149	114.82	106.9	95.4331	125.858	116.258
O14966	Ras-related protein Rab-7L1 OS=Homo sapiens GN=RAB29 PE=1 SV=1	RAB29	205.029	200.768	96.7418	66.931	78.9802	74.4007	88.7324	77.9505	103.713	84.1722
O14974	Protein phosphatase 1 regulatory subunit 12A OS=Homo sapiens GN=PPP1R12A PE=1 SV=1	PPP1R12A	45.4195	53.9244	121.336	115.244	95.2706	93.4916	106.761	114.919	127.33	127.599
O14975	Very long-chain acyl-CoA synthetase OS=Homo sapiens GN=SLC27A2 PE=1 SV=2	SLC27A2	53.516	70.2572	132.43	101.037	108.84	104.65	112.404	112.874	112.149	101.434
O14976	Cyclin-G-associated kinase OS=Homo sapiens GN=GAK PE=1 SV=2	GAK	119.009	131.913	88.9208	95.4542	90.8823	94.9944	85.3771	111.321	109.689	104.187
O14979	Heterogeneous nuclear ribonucleoprotein D-like OS=Homo sapiens GN=HNRNPDL PE=1 SV=3	HNRNPDL	83.9098	86.6045	104.798	104.661	113.996	106.432	118.059	115.463	89.5933	90.8981
O14980	Exportin-1 OS=Homo sapiens GN=XPO1 PE=1 SV=1	XPO1	87.2484	77.7521	95.1013	100.628	118.81	109.458	130.705	115.04	94.3718	84.8097
O15014	Zinc finger protein 609 OS=Homo sapiens GN=ZNF609 PE=1 SV=2	ZNF609	73.6583	66.7213	102.389	97.6936	98.1907	109.052	99.9893	92.5869	139.835	133.724
O15031	Plexin-B2 OS=Homo sapiens GN=PLXNB2 PE=1 SV=3	PLXNB2	44.491	54.7318	117.155	109.208	67.8083	72.3019	97.9078	99.0634	171.976	171.687
O15067	Phosphoribosylformylglycinamidine synthase OS=Homo sapiens GN=PFAS PE=1 SV=4	PFAS	125.1	136.653	108.098	90.0155	100.172	110.675	100.255	95.8575	93.4917	80.9646
O15226-2	Isoform 2 of NF-kappa-B-repressing factor OS=Homo sapiens GN=NKRF	NKRF	96.7336	118.625	101.258	95.7932	97.5925	92.7491	118.856	106.537	96.7936	102.495
O15269	Serine palmitoyltransferase 1 OS=Homo sapiens GN=SPTLC1 PE=1 SV=1	SPTLC1	92.1815	81.0245	86.6457	108.454	90.5271	110.467	107.711	106.317	108.51	123.665
O15270	Serine palmitoyltransferase 2 OS=Homo sapiens GN=SPTLC2 PE=1 SV=1	SPTLC2	65.3049	39.3143	141.879	93.4241	77.5535	106.808	124.927	74.6822	145.085	149.884
O15294	UDP-N-acetylglucosamine--peptide N-acetylglucosaminyltransferase 110 kDa subunit OS=Homo sapiens GN=OGT PE=1 SV=3	OGT	86.9371	81.6744	96.9629	97.0711	111.136	109.77	100.167	96.7907	122.221	114.261
O15355	Protein phosphatase 1G OS=Homo sapiens GN=PPM1G PE=1 SV=1	PPM1G	66.2967	75.1732	110.1	97.5554	124.437	121.215	100.74	107.301	108.361	98.3704
O15357	Phosphatidylinositol 3,4,5-trisphosphate 5-phosphatase 2 OS=Homo sapiens GN=INPPL1 PE=1 SV=2	INPPL1	75.1304	72.3712	112.724	129.194	94.1278	98.0373	90.3852	94.0798	114.997	130.27
O15371	Eukaryotic translation initiation factor 3 subunit D OS=Homo sapiens GN=EIF3D PE=1 SV=1	EIF3D	61.0774	114.169	88.6744	117.159	130.958	108.622	107.166	107.85	69.8395	102.473
O15427	Monocarboxylate transporter 4 OS=Homo sapiens GN=SLC16A3 PE=1 SV=1	SLC16A3	155.555	141.676	97.6165	100.728	83.6391	77.8361	84.053	79.7051	114.266	113.355
O15439	Multidrug resistance-associated protein 4 OS=Homo sapiens GN=ABCC4 PE=1 SV=3	ABCC4	141.377	117.301	107.505	106.955	72.6791	53.0213	109.677	93.091	133.708	107.63
O15479	Melanoma-associated antigen B2 OS=Homo sapiens GN=MAGEB2 PE=1 SV=3	MAGEB2	85.5661	71.0611	104.556	112.099	110.294	80.1397	103.535	104.387	107.824	129.849
O43143	Pre-mRNA-splicing factor ATP-dependent RNA helicase DHX15 OS=Homo sapiens GN=DHX15 PE=1 SV=2	DHX15	77.2837	87.8026	117.622	97.8354	104.9	108.693	124.947	93.0661	114.077	96.9426
O43148-2	Isoform 2 of mRNA cap guanine-N7 methyltransferase OS=Homo sapiens GN=RNMT	RNMT	84.1221	77.1764	93.5224	90.8021	108.999	107.561	135.646	97.5138	118.181	105.499
O43159	Ribosomal RNA-processing protein 8 OS=Homo sapiens GN=RRP8 PE=1 SV=2	RRP8	100.525	87.2742	134.505	93.9685	91.6502	106.367	88.2173	106.849	110.832	105.278
O43164	E3 ubiquitin-protein ligase Praja-2 OS=Homo sapiens GN=PJA2 PE=1 SV=4	PJA2	42.2835	40.4115	102.561	106.399	106.588	117.969	91.9918	118.975	134.004	132.476
O43172	U4/U6 small nuclear ribonucleoprotein Prp4 OS=Homo sapiens GN=PRPF4 PE=1 SV=2	PRPF4	122.646	122.098	103.292	99.3282	104.168	78.2393	142.643	95.3127	75.9219	92.0852
O43175	D-3-phosphoglycerate dehydrogenase OS=Homo sapiens GN=PHGDH PE=1 SV=4	PHGDH	79.5195	88.3282	98.8083	91.6113	114.05	111.439	115.289	115.323	100.527	99.4091
O43181	NADH dehydrogenase [ubiquinone] iron-sulfur protein 4, mitochondrial OS=Homo sapiens GN=NDUFS4 PE=1 SV=1	NDUFS4	528.94	556.923	33.8066	19.317	13.8698	17.1062	17.7447	14.4432	11.5395	17.807
O43242	26S proteasome non-ATPase regulatory subunit 3 OS=Homo sapiens GN=PSMD3 PE=1 SV=2	PSMD3	146.341	123.799	91.6974	102.601	97.9568	102.438	98.7699	94.0133	89.4237	92
O43252	Bifunctional 3'-phosphoadenosine 5'-phosphosulfate synthase 1 OS=Homo sapiens GN=PAPSS1 PE=1 SV=2	PAPSS1	38.2676	83.9992	104.101	112.098	126.946	118.434	122.14	105.924	96.7248	95.6445
O43390-2	Isoform 2 of Heterogeneous nuclear ribonucleoprotein R OS=Homo sapiens GN=HNRNPR	HNRNPR	141.218	138.952	94.1645	93.4845	102.745	92.3472	110.344	98.2981	84.9218	85.0331
O43491	Band 4.1-like protein 2 OS=Homo sapiens GN=EPB41L2 PE=1 SV=1	EPB41L2	45.7131	47.0114	121.699	122.231	61.3951	58.6485	104.951	106.368	174.553	162.357
O43592	Exportin-T OS=Homo sapiens GN=XPOT PE=1 SV=2	XPOT	70.3289	102.339	103.879	76.0167	104.071	90.1606	208.789	84.184	98.4147	93.9023
O43615	Mitochondrial import inner membrane translocase subunit TIM44 OS=Homo sapiens GN=TIMM44 PE=1 SV=2	TIMM44	475.724	489.118	36.1859	31.151	26.8889	31.0425	9.79315	29.8461	39.4941	31.6432
O43684	Mitotic checkpoint protein BUB3 OS=Homo sapiens GN=BUB3 PE=1 SV=1	BUB3	77.72	81.4626	96.9338	103.269	115.066	120.946	108.539	110.977	96.4694	100.022
O43707	Alpha-actinin-4 OS=Homo sapiens GN=ACTN4 PE=1 SV=2	ACTN4	66.3822	61.6566	106.084	116.69	84.2532	79.2049	142.132	108.697	125.74	120.333
O43747-2	Isoform 2 of AP-1 complex subunit gamma-1 OS=Homo sapiens GN=AP1G1	AP1G1	23.3309	54.8193	131.938	125.876	112.141	99.8605	148.354	91.0539	107.342	108.568
O43776	Asparagine--tRNA ligase, cytoplasmic OS=Homo sapiens GN=NARS PE=1 SV=1	NARS	70.519	76.6882	116.223	86.6556	81.184	110.6	182.831	95.4931	100.959	104.982
O43813	LanC-like protein 1 OS=Homo sapiens GN=LANCL1 PE=1 SV=1	LANCL1	67.698	76.8946	112.197	106.911	111.1	98.2589	104.175	114.384	110.721	106.636
O43852-3	Isoform 3 of Calumenin OS=Homo sapiens GN=CALU	CALU	93.0674	79.9011	103.883	99.271	100.209	85.4039	103.535	117.525	118.382	113.881
O43865	S-adenosylhomocysteine hydrolase-like protein 1 OS=Homo sapiens GN=AHCYL1 PE=1 SV=2	AHCYL1	66.2941	64.2438	81.704	103.872	111.04	110.109	149.431	129.623	79.6405	105.449
O60216	Double-strand-break repair protein rad21 homolog OS=Homo sapiens GN=RAD21 PE=1 SV=2	RAD21	105.661	133.994	82.7148	108.641	96.2578	115.52	88.8511	97.9471	109.757	92.1399
O60232	Sjoegren syndrome/scleroderma autoantigen 1 OS=Homo sapiens GN=SSSCA1 PE=1 SV=1	SSSCA1	170.694	152.672	83.7882	94.2372	87.4492	99.5293	107.16	76.23	85.2054	97.9483
O60264	SWI/SNF-related matrix-associated actin-dependent regulator of chromatin subfamily A member 5 OS=Homo sapiens GN=SMARCA5 PE=1 SV=1	SMARCA5	106.42	100.125	95.3668	98.6629	108.7	107.357	104.31	100.964	97.3258	104.238
O60271	C-Jun-amino-terminal kinase-interacting protein 4 OS=Homo sapiens GN=SPAG9 PE=1 SV=4	SPAG9	51.1751	63.6374	86.7433	118.75	124.191	120.89	101.706	118.489	97.5595	111.869
O60318	Germinal-center associated nuclear protein OS=Homo sapiens GN=MCM3AP PE=1 SV=2	MCM3AP	95.7568	105.65	114.66	113.321	93.6041	96.4391	87.1986	91.7181	121.02	107.719
O60343	TBC1 domain family member 4 OS=Homo sapiens GN=TBC1D4 PE=1 SV=2	TBC1D4	45.3065	44.4735	114.786	110.742	105.669	110.64	123.908	102.076	127.709	117.659
O60443	Non-syndromic hearing impairment protein 5 OS=Homo sapiens GN=DFNA5 PE=1 SV=2	DFNA5	206.347	123.202	71.0885	94.4281	100.739	105.616	93.2029	82.6214	66.2607	105.172
O60488	Long-chain-fatty-acid--CoA ligase 4 OS=Homo sapiens GN=ACSL4 PE=1 SV=2	ACSL4	86.8498	50.9531	123.317	104.884	129.974	114.211	109.702	79.1414	103.367	111.261
O60493	Sorting nexin-3 OS=Homo sapiens GN=SNX3 PE=1 SV=3	SNX3	87.0126	69.6504	159.034	147.43	69.3421	69.5525	110.202	146.182	77.1103	77.2249
O60506	Heterogeneous nuclear ribonucleoprotein Q OS=Homo sapiens GN=SYNCRIP PE=1 SV=2	SYNCRIP	132.09	137.003	100.447	89.8388	107.058	99.4348	108.396	98.3923	83.158	83.8359
O60547	GDP-mannose 4,6 dehydratase OS=Homo sapiens GN=GMDS PE=1 SV=1	GMDS	111.985	102.053	105.403	111.416	116.771	92.2006	91.9799	114.503	73.1581	98.8734
O60563	Cyclin-T1 OS=Homo sapiens GN=CCNT1 PE=1 SV=1	CCNT1	96.4658	118.94	111.79	86.0707	103.549	103.743	98.6835	79.7216	124.8	110.543
O60566-3	Isoform 3 of Mitotic checkpoint serine/threonine-protein kinase BUB1 beta OS=Homo sapiens GN=BUB1B	BUB1B	100.582	112.891	75.5635	118.44	93.1082	95.9831	91.0215	109.074	95.0409	126.006
O60664	Perilipin-3 OS=Homo sapiens GN=PLIN3 PE=1 SV=3	PLIN3	95.297	61.563	107.246	106.96	110.128	107.59	95.9164	95.2958	117.426	116.935
O60678	Protein arginine N-methyltransferase 3 OS=Homo sapiens GN=PRMT3 PE=1 SV=3	PRMT3	81.9436	68.1703	113.649	115.493	102.634	111.272	91.8924	120.16	90.0578	111.842
O60684	Importin subunit alpha-7 OS=Homo sapiens GN=KPNA6 PE=1 SV=1	KPNA6	117.543	141.008	97.1298	92.9508	102.496	100.854	84.1213	83.5958	107.357	110.765
O60701	UDP-glucose 6-dehydrogenase OS=Homo sapiens GN=UGDH PE=1 SV=1	UGDH	173.711	116.803	76.6644	88.8231	78.9012	87.118	166.816	86.1631	88.3452	88.9796
O60716	Catenin delta-1 OS=Homo sapiens GN=CTNND1 PE=1 SV=1	CTNND1	43.2167	40.1305	126.588	120.612	95.6935	101.884	100.737	117.832	134.917	117.182
O60749	Sorting nexin-2 OS=Homo sapiens GN=SNX2 PE=1 SV=2	SNX2	174.209	102.907	64.062	125.346	78.4777	61.9285	151.176	110.468	80.6486	88.0246
O60763-2	Isoform 2 of General vesicular transport factor p115 OS=Homo sapiens GN=USO1	USO1	77.2538	76.5016	119.764	100.655	118.75	111.175	108.699	101.372	99.5723	100.729
O60828	Polyglutamine-binding protein 1 OS=Homo sapiens GN=PQBP1 PE=1 SV=1	PQBP1	137.951	107.186	90.7606	77.5652	68.6272	40.584	82.6223	76.2992	272.668	99.1086
O60884	DnaJ homolog subfamily A member 2 OS=Homo sapiens GN=DNAJA2 PE=1 SV=1	DNAJA2	100.104	103.159	111.728	92.3417	107.659	113.145	99.9847	102.643	98.0475	96.8517
O60934	Nibrin OS=Homo sapiens GN=NBN PE=1 SV=1	NBN	99.9153	77.6983	99.554	107.833	99.1161	111.69	94.5229	98.3242	112.778	116.942
O75027-2	Isoform 2 of ATP-binding cassette sub-family B member 7, mitochondrial OS=Homo sapiens GN=ABCB7	ABCB7	426.419	405.483	48.0744	44.3361	37.5975	45.6225	26.9987	37.9361	55.868	43.6448
O75116	Rho-associated protein kinase 2 OS=Homo sapiens GN=ROCK2 PE=1 SV=4	ROCK2	107.282	112.06	91.3	110.311	97.2591	101.529	85.3839	101.783	103.757	113.358
O75128-2	Isoform 2 of Protein cordon-bleu OS=Homo sapiens GN=COBL	COBL	63.9974	67.7746	78.0339	121.231	106.2	97.3685	94.9933	110.804	117.393	141.144
O75131	Copine-3 OS=Homo sapiens GN=CPNE3 PE=1 SV=1	CPNE3	81.5267	76.0769	112.381	102.319	112.218	98.721	110.161	115.947	104.168	98.9139
O75146	Huntingtin-interacting protein 1-related protein OS=Homo sapiens GN=HIP1R PE=1 SV=2	HIP1R	97.3928	96.7435	88.9925	114.16	94.3719	88.8781	129.912	115.871	90.5341	101.953
O75147	Obscurin-like protein 1 OS=Homo sapiens GN=OBSL1 PE=1 SV=4	OBSL1	87.8708	96.8912	120.708	109.787	94.3939	88.5546	108.222	107.266	124.909	86.3807
O75150	E3 ubiquitin-protein ligase BRE1B OS=Homo sapiens GN=RNF40 PE=1 SV=4	RNF40	83.6151	84.6215	113.181	92.9155	113.298	108.583	108.371	101.609	109.702	102.734
O75152	Zinc finger CCCH domain-containing protein 11A OS=Homo sapiens GN=ZC3H11A PE=1 SV=3	ZC3H11A	92.6412	100.229	95.3047	101.406	102.96	106.917	110.76	96.7765	111.545	104.934
O75153	Clustered mitochondria protein homolog OS=Homo sapiens GN=CLUH PE=1 SV=2	CLUH	123.821	120.291	87.2808	89.5476	112.748	106.968	116.976	114.142	68.2566	88.236
O75164	Lysine-specific demethylase 4A OS=Homo sapiens GN=KDM4A PE=1 SV=2	KDM4A	100.934	75.0684	88.7664	103.825	126.597	106.794	98.2389	107.089	99.9638	104.402
O75170	Serine/threonine-protein phosphatase 6 regulatory subunit 2 OS=Homo sapiens GN=PPP6R2 PE=1 SV=2	PPP6R2	50.4998	65.0015	125.676	109.189	89.7281	90.9354	115.026	105.019	114.991	140.911
O75175	CCR4-NOT transcription complex subunit 3 OS=Homo sapiens GN=CNOT3 PE=1 SV=1	CNOT3	69.6457	75.6162	106.635	107.672	116.486	100.22	102.843	110.102	104.098	113.964
O75179	Ankyrin repeat domain-containing protein 17 OS=Homo sapiens GN=ANKRD17 PE=1 SV=3	ANKRD17	77.422	72.3197	105.457	100.799	114.555	117.262	119.753	101.092	104.335	101.024
O75190	DnaJ homolog subfamily B member 6 OS=Homo sapiens GN=DNAJB6 PE=1 SV=2	DNAJB6	133.916	128.009	103.284	102.054	105.055	90.7051	100.896	90.3018	95.3996	89.2444
O75306	NADH dehydrogenase [ubiquinone] iron-sulfur protein 2, mitochondrial OS=Homo sapiens GN=NDUFS2 PE=1 SV=2	NDUFS2	566.082	587.523	22.3532	10.0496	7.31723	9.22046	2.93035	11.0094	16.2418	13.4927
O75323	Protein NipSnap homolog 2 OS=Homo sapiens GN=GBAS PE=1 SV=1	GBAS	469.674	435.631	39.1829	33.9745	25.7161	33.0024	43.5243	33.792	42.8935	33.3937
O75330-3	Isoform 3 of Hyaluronan mediated motility receptor OS=Homo sapiens GN=HMMR	HMMR	61.2473	62.5363	98.9067	112.159	129.071	100.649	59.7743	104.275	144.532	126.152
O75362	Zinc finger protein 217 OS=Homo sapiens GN=ZNF217 PE=1 SV=1	ZNF217	88.0227	90.4431	88.1637	105.446	110.149	100.384	91.3045	89.043	144.731	112.133
O75367	Core histone macro-H2A.1 OS=Homo sapiens GN=H2AFY PE=1 SV=4	H2AFY	133.186	109.606	102.104	101.464	85.8411	72.5302	104.231	89.5154	113.706	123.388
O75369-8	Isoform 8 of Filamin-B OS=Homo sapiens GN=FLNB	FLNB	82.7536	83.6205	100.218	109.804	90.7584	87.978	104.79	107.21	122.459	125.546
O75386-2	Isoform 2 of Tubby-related protein 3 OS=Homo sapiens GN=TULP3	TULP3	141.608	109.758	117.435	100.624	109.277	71.8361	87.2062	80.0724	102.428	116.039
O75390	Citrate synthase, mitochondrial OS=Homo sapiens GN=CS PE=1 SV=2	CS	471.627	515.704	36.729	27.9166	25.9244	29.8794	6.58926	28.3635	32.3098	30.558
O75396	Vesicle-trafficking protein SEC22b OS=Homo sapiens GN=SEC22B PE=1 SV=4	SEC22B	60.0462	60.2081	93.2153	106.121	147.436	136.7	80.4796	111.517	97.0929	102.993
O75400	Pre-mRNA-processing factor 40 homolog A OS=Homo sapiens GN=PRPF40A PE=1 SV=2	PRPF40A	106.673	76.7475	123.616	97.1102	100.205	90.7698	124.692	81.4203	101.071	124.502
O75436	Vacuolar protein sorting-associated protein 26A OS=Homo sapiens GN=VPS26A PE=1 SV=2	VPS26A	137.575	121.158	135.503	103.095	85.5049	77.2457	119.175	106.611	80.6399	76.0383
O75439	Mitochondrial-processing peptidase subunit beta OS=Homo sapiens GN=PMPCB PE=1 SV=2	PMPCB	389.651	356.508	49.5393	53.296	39.2108	50.6693	55.0307	49.4849	60.286	49.2581
O75475	PC4 and SFRS1-interacting protein OS=Homo sapiens GN=PSIP1 PE=1 SV=1	PSIP1	80.2648	122.97	102.992	76.2216	80.1617	95.3282	123.6	107.74	115.995	123.725
O75477	Erlin-1 OS=Homo sapiens GN=ERLIN1 PE=1 SV=1	ERLIN1	136.21	114.748	103.481	99.7209	90.7288	88.2938	119.287	90.9529	102.248	94.5069
O75489	NADH dehydrogenase [ubiquinone] iron-sulfur protein 3, mitochondrial OS=Homo sapiens GN=NDUFS3 PE=1 SV=1	NDUFS3	528.27	519.181	28.9062	19.8863	19.57	18.3774	9.73997	22.2444	27.0984	26.9153
O75521	Enoyl-CoA delta isomerase 2, mitochondrial OS=Homo sapiens GN=ECI2 PE=1 SV=4	ECI2	351.534	423.651	52.5734	42.0162	44.4124	47.2571	46.2347	47.298	53.4464	49.984
O75528	Transcriptional adapter 3 OS=Homo sapiens GN=TADA3 PE=1 SV=1	TADA3	86.4868	69.593	121.593	127.798	101.949	94.3313	68.6803	77.1024	150.195	120.617
O75530-2	Isoform 2 of Polycomb protein EED OS=Homo sapiens GN=EED	EED	80.5377	86.0583	107.428	86.582	109.017	105.931	100.804	94.5095	129.355	119.251
O75533	Splicing factor 3B subunit 1 OS=Homo sapiens GN=SF3B1 PE=1 SV=3	SF3B1	70.2678	86.0983	103.554	105.907	106.56	104.924	120.546	112.064	101.452	101.575
O75534-4	Isoform 4 of Cold shock domain-containing protein E1 OS=Homo sapiens GN=CSDE1	CSDE1	80.3689	84.0217	96.2308	100.761	116.812	111.199	100.957	116.371	102.172	101.718
O75581	Low-density lipoprotein receptor-related protein 6 OS=Homo sapiens GN=LRP6 PE=1 SV=2	LRP6	184.463	201.496	96.3616	90.4061	41.1897	50.0448	68.9082	80.4124	141.8	118.175
O75616	GTPase Era, mitochondrial OS=Homo sapiens GN=ERAL1 PE=1 SV=2	ERAL1	482.207	448.573	35.3312	36.6973	31.5196	32.8023	9.63975	38.7102	39.9129	35.1307
O75643	U5 small nuclear ribonucleoprotein 200 kDa helicase OS=Homo sapiens GN=SNRNP200 PE=1 SV=2	SNRNP200	102.497	91.8314	100.435	106.265	104.059	106.212	121.1	104.301	94.9768	91.4431
O75691	Small subunit processome component 20 homolog OS=Homo sapiens GN=UTP20 PE=1 SV=3	UTP20	222.809	186.062	73.6359	77.9741	87.9994	78.3109	80.0597	78.2215	94.051	91.9545
O75694	Nuclear pore complex protein Nup155 OS=Homo sapiens GN=NUP155 PE=1 SV=1	NUP155	89.3533	87.6939	109.328	98.9429	115.554	109.21	81.7458	104.41	107.975	111.364
O75746	Calcium-binding mitochondrial carrier protein Aralar1 OS=Homo sapiens GN=SLC25A12 PE=1 SV=2	SLC25A12	175.973	170.891	93.3978	74.3709	63.205	91.2977	116.005	100.011	84.6902	92.4521
O75794	Cell division cycle protein 123 homolog OS=Homo sapiens GN=CDC123 PE=1 SV=1	CDC123	116.11	121.165	106.699	94.303	111.382	115.331	95.5414	102.716	84.5417	83.6499
O75818	Ribonuclease P protein subunit p40 OS=Homo sapiens GN=RPP40 PE=1 SV=3	RPP40	142.601	150.776	104.653	81.4489	120.943	77.4967	78.7061	93.7724	97.0408	94.429
O75821	Eukaryotic translation initiation factor 3 subunit G OS=Homo sapiens GN=EIF3G PE=1 SV=2	EIF3G	81.1393	84.1186	105.602	92.2589	113.675	113.612	119.84	110.915	94.0081	100.186
O75822	Eukaryotic translation initiation factor 3 subunit J OS=Homo sapiens GN=EIF3J PE=1 SV=2	EIF3J	81.223	81.7321	117.768	95.7106	117.806	119.245	86.7624	112.238	95.8683	104.13
O75886	Signal transducing adapter molecule 2 OS=Homo sapiens GN=STAM2 PE=1 SV=1	STAM2	47.9464	33.6927	146.236	129.534	98.6005	79.5685	110.24	157.39	105.699	83.4867
O75925-2	Isoform 2 of E3 SUMO-protein ligase PIAS1 OS=Homo sapiens GN=PIAS1	PIAS1	108.988	73.3953	70.7977	100.282	134.049	132.143	103.02	74.6013	104.641	115.478
O75947	ATP synthase subunit d, mitochondrial OS=Homo sapiens GN=ATP5H PE=1 SV=3	ATP5H	490.218	584.216	11.3892	23.8689	16.0407	15.5203	20.5566	17.6744	26.9873	19.5445
O75955	Flotillin-1 OS=Homo sapiens GN=FLOT1 PE=1 SV=3	FLOT1	112.488	113.503	95.5784	118.882	80.6803	82.2217	92.9335	103.657	119.41	109.302
O75964	ATP synthase subunit g, mitochondrial OS=Homo sapiens GN=ATP5L PE=1 SV=3	ATP5L	426.636	571.63	33.1518	22.5527	25.9671	14.96	42.6657	30.0297	23.3136	19.1359
O75976	Carboxypeptidase D OS=Homo sapiens GN=CPD PE=1 SV=2	CPD	125.001	110.364	117.412	92.6149	77.8624	88.5474	120.976	105.448	116.882	85.0681
O76003	Glutaredoxin-3 OS=Homo sapiens GN=GLRX3 PE=1 SV=2	GLRX3	125.766	112.646	114.469	90.4852	97.1577	100.563	87.529	102.857	102.731	99.5517
O76021	Ribosomal L1 domain-containing protein 1 OS=Homo sapiens GN=RSL1D1 PE=1 SV=3	RSL1D1	124.001	109.7	92.0344	107.557	93.0459	70.4222	100.926	113.459	99.9984	114.292
O76031	ATP-dependent Clp protease ATP-binding subunit clpX-like, mitochondrial OS=Homo sapiens GN=CLPX PE=1 SV=2	CLPX	456.055	496.797	34.848	29.1037	29.2967	30.6566	21.2565	32.0702	35.5636	32.3874
O76094	Signal recognition particle subunit SRP72 OS=Homo sapiens GN=SRP72 PE=1 SV=3	SRP72	113.462	104.794	99.1543	95.5416	106.393	111.996	101.848	107.71	89.765	95.2072
O94776	Metastasis-associated protein MTA2 OS=Homo sapiens GN=MTA2 PE=1 SV=1	MTA2	73.5628	87.7256	100.015	105.175	116.165	108.149	110.463	103.677	112.828	96.8028
O94804	Serine/threonine-protein kinase 10 OS=Homo sapiens GN=STK10 PE=1 SV=1	STK10	64.9468	66.6586	115.028	120.069	65.2447	87.283	113.391	91.8963	140.256	150.378
O94842	TOX high mobility group box family member 4 OS=Homo sapiens GN=TOX4 PE=1 SV=1	TOX4	115.216	119.471	103.448	76.7628	108.117	92.6297	130.033	88.8557	113.874	90.4789
O94875-11	Isoform 11 of Sorbin and SH3 domain-containing protein 2 OS=Homo sapiens GN=SORBS2	SORBS2	81.8454	75.5624	90.6569	103.711	132.361	101.297	120.457	94.1805	99.3309	111.223
O94887	FERM, RhoGEF and pleckstrin domain-containing protein 2 OS=Homo sapiens GN=FARP2 PE=1 SV=3	FARP2	79.5018	67.3488	111.234	120.323	64.3619	78.3271	91.4889	89.0088	163.963	152.603
O94905	Erlin-2 OS=Homo sapiens GN=ERLIN2 PE=1 SV=1	ERLIN2	158.087	141.736	101.514	93.7595	87.7359	81.8218	90.5419	98.9814	106.575	87.2867
O94906	Pre-mRNA-processing factor 6 OS=Homo sapiens GN=PRPF6 PE=1 SV=1	PRPF6	62.6554	136.392	105.89	98.7252	110.49	110.422	84.2615	97.3486	120.213	97.796
O94913	Pre-mRNA cleavage complex 2 protein Pcf11 OS=Homo sapiens GN=PCF11 PE=1 SV=3	PCF11	83.2685	89.7664	97.7254	96.6949	116.998	117.503	87.3387	94.4666	130.328	104.328
O94925	Glutaminase kidney isoform, mitochondrial OS=Homo sapiens GN=GLS PE=1 SV=1	GLS	476.958	482.074	38.5968	27.3147	23.9362	27.6114	29.1347	29.7595	31.3827	34.5357
O95071	E3 ubiquitin-protein ligase UBR5 OS=Homo sapiens GN=UBR5 PE=1 SV=2	UBR5	123.19	113.961	98.9324	92.4899	96.603	114.529	104.124	88.5397	100.058	103.301
O95163	Elongator complex protein 1 OS=Homo sapiens GN=IKBKAP PE=1 SV=3	IKBKAP	68.969	71.1051	110.631	109.176	107.747	107.922	111.277	103.527	110.001	110.497
O95168	NADH dehydrogenase [ubiquinone] 1 beta subcomplex subunit 4 OS=Homo sapiens GN=NDUFB4 PE=1 SV=3	NDUFB4	305.387	330.682	59.6364	66.2078	50.373	44.7239	65.2337	66.2067	73.3144	63.0861
O95202	LETM1 and EF-hand domain-containing protein 1, mitochondrial OS=Homo sapiens GN=LETM1 PE=1 SV=1	LETM1	518.466	559.789	25.1857	17.6789	16.26	18.2266	10.8045	18.6265	22.9821	19.9095
O95218	Zinc finger Ran-binding domain-containing protein 2 OS=Homo sapiens GN=ZRANB2 PE=1 SV=2	ZRANB2	78.5262	69.9748	101.828	101.559	128.376	101.947	132.655	114.253	88.0075	91.5896
O95235	Kinesin-like protein KIF20A OS=Homo sapiens GN=KIF20A PE=1 SV=1	KIF20A	81.786	81.3839	94.038	94.8154	107.602	98.8774	86.0044	100.82	148.036	121.739
O95239	Chromosome-associated kinesin KIF4A OS=Homo sapiens GN=KIF4A PE=1 SV=3	KIF4A	68.4994	65.8029	113.123	110.792	95.4045	110.446	124.512	98.9327	95.961	127.564
O95243	Methyl-CpG-binding domain protein 4 OS=Homo sapiens GN=MBD4 PE=1 SV=1	MBD4	107.285	114.763	83.9655	111.598	87.3241	66.2409	175.002	89.1733	96.1398	102.438
O95248-4	Isoform 4 of Myotubularin-related protein 5 OS=Homo sapiens GN=SBF1	SBF1	67.7869	77.8097	103.92	126.035	83.088	104.047	114.289	95.7825	124.362	118.184
O95263	High affinity cAMP-specific and IBMX-insensitive 3',5'-cyclic phosphodiesterase 8B OS=Homo sapiens GN=PDE8B PE=1 SV=2	PDE8B	76.2839	70.1136	99.1661	109.182	85.969	94.4436	128.94	99.3353	129.644	123.022
O95299-2	Isoform 2 of NADH dehydrogenase [ubiquinone] 1 alpha subcomplex subunit 10, mitochondrial OS=Homo sapiens GN=NDUFA10	NDUFA10	301.227	282.643	71.318	63.358	62.2178	57.6438	58.1799	67.4098	79.2205	70.1234
O95340-2	Isoform B of Bifunctional 3'-phosphoadenosine 5'-phosphosulfate synthase 2 OS=Homo sapiens GN=PAPSS2	PAPSS2	95.5092	100.261	101.673	100.325	119.885	106.983	99.359	115.373	81.3328	95.6888
O95347	Structural maintenance of chromosomes protein 2 OS=Homo sapiens GN=SMC2 PE=1 SV=2	SMC2	88.8075	98.7121	103.352	101.199	108.685	104.299	104.623	99.4456	107.754	104.257
O95363	Phenylalanine--tRNA ligase, mitochondrial OS=Homo sapiens GN=FARS2 PE=1 SV=1	FARS2	487.903	472.342	35.2947	31.1834	27.5772	29.6175	18.619	30.8616	36.1193	30.5682
O95373	Importin-7 OS=Homo sapiens GN=IPO7 PE=1 SV=1	IPO7	47.664	84.2877	129.797	99.4298	129.042	74.0928	86.1415	145.469	97.5277	103.595
O95425	Supervillin OS=Homo sapiens GN=SVIL PE=1 SV=2	SVIL	87.298	96.8714	105.669	118.645	113.816	107.561	87.8081	95.6303	87.1634	114.958
O95433	Activator of 90 kDa heat shock protein ATPase homolog 1 OS=Homo sapiens GN=AHSA1 PE=1 SV=1	AHSA1	150.699	137.151	86.1157	93.5126	97.9698	95.2828	103.21	96.1934	87.0859	94.8924
O95453	Poly(A)-specific ribonuclease PARN OS=Homo sapiens GN=PARN PE=1 SV=1	PARN	146.63	141.064	93.2091	77.8074	115.082	91.9992	137.814	91.0059	58.0445	91.0462
O95456	Proteasome assembly chaperone 1 OS=Homo sapiens GN=PSMG1 PE=1 SV=1	PSMG1	298.188	268.618	75.6261	72.1923	48.6886	58.1962	61.0732	66.4564	76.4426	84.8454
O95486	Protein transport protein Sec24A OS=Homo sapiens GN=SEC24A PE=1 SV=2	SEC24A	45.2355	50.1788	98.7321	104.544	168.31	163.185	121.873	90.6613	76.7947	78.0855
O95487-3	Isoform 3 of Protein transport protein Sec24B OS=Homo sapiens GN=SEC24B	SEC24B	65.8969	79.1558	100.165	94.1659	155.355	169.555	85.9299	90.4439	81.9811	85.4871
O95573	Long-chain-fatty-acid--CoA ligase 3 OS=Homo sapiens GN=ACSL3 PE=1 SV=3	ACSL3	83.5523	69.4423	113.287	101.309	114.08	111.971	106.749	93.9595	111.455	109.83
O95613	Pericentrin OS=Homo sapiens GN=PCNT PE=1 SV=4	PCNT	70.4712	93.1955	102.966	119.513	110.577	97.7908	84.944	95.9168	124.168	113.829
O95639	Cleavage and polyadenylation specificity factor subunit 4 OS=Homo sapiens GN=CPSF4 PE=1 SV=1	CPSF4	175.738	173.602	84.1153	94.2263	89.3058	74.3614	94.4091	90.6842	96.5754	84.3496
O95714	E3 ubiquitin-protein ligase HERC2 OS=Homo sapiens GN=HERC2 PE=1 SV=2	HERC2	351.174	329.739	61.4951	57.3223	51.4675	54.7793	40.0142	52.1816	79.7819	59.3891
O95757	Heat shock 70 kDa protein 4L OS=Homo sapiens GN=HSPA4L PE=1 SV=3	HSPA4L	54.4449	60.6894	119.077	99.6995	125.796	111.349	106.424	115.068	102.151	107.215
O95786	Probable ATP-dependent RNA helicase DDX58 OS=Homo sapiens GN=DDX58 PE=1 SV=2	DDX58	96.7693	112.096	92.2081	82.8991	91.0124	96.1846	190.492	95.4124	107.756	73.8513
O95816	BAG family molecular chaperone regulator 2 OS=Homo sapiens GN=BAG2 PE=1 SV=1	BAG2	109.075	111.224	95.0844	113.134	111.003	120.119	73.0516	92.3095	96.1411	103.271
O95817	BAG family molecular chaperone regulator 3 OS=Homo sapiens GN=BAG3 PE=1 SV=3	BAG3	62.0914	61.3631	100.715	103.695	114.474	135.657	71.9926	127.018	108.231	113.149
O95831	Apoptosis-inducing factor 1, mitochondrial OS=Homo sapiens GN=AIFM1 PE=1 SV=1	AIFM1	161.745	165.985	79.1784	85.8888	95.5923	93.7543	99.2499	97.4265	87.8298	84.4287
O96000	NADH dehydrogenase [ubiquinone] 1 beta subcomplex subunit 10 OS=Homo sapiens GN=NDUFB10 PE=1 SV=3	NDUFB10	372.15	338.047	67.6557	36.9921	41.4027	67.3678	54.3056	50.6953	66.8905	53.5269
O96005	Cleft lip and palate transmembrane protein 1 OS=Homo sapiens GN=CLPTM1 PE=1 SV=1	CLPTM1	73.3847	82.2436	88.8721	120.476	85.7605	101.255	98.1894	116.904	112.453	128.662
O96006	Zinc finger BED domain-containing protein 1 OS=Homo sapiens GN=ZBED1 PE=1 SV=1	ZBED1	85.1119	86.8983	87.6301	100.191	111.095	99.732	102.461	108.178	117.442	114.675
O96008	Mitochondrial import receptor subunit TOM40 homolog OS=Homo sapiens GN=TOMM40 PE=1 SV=1	TOMM40	148.82	113.661	84.4406	93.3957	96.9554	100.668	106.574	94.2388	100.496	99.015
O96019	Actin-like protein 6A OS=Homo sapiens GN=ACTL6A PE=1 SV=1	ACTL6A	110.377	103.087	91.5041	95.9857	104.605	111.604	106.638	103.259	99.4495	99.2839
P00338-3	Isoform 3 of L-lactate dehydrogenase A chain OS=Homo sapiens GN=LDHA	LDHA	76.9875	71.6869	112.19	101.681	112.52	110.53	113.384	120.097	94.2901	96.4865
P00367	Glutamate dehydrogenase 1, mitochondrial OS=Homo sapiens GN=GLUD1 PE=1 SV=2	GLUD1	443.175	520.221	35.8933	25.3181	24.7602	31.055	21.976	30.3205	41.5196	28.2857
P00390	Glutathione reductase, mitochondrial OS=Homo sapiens GN=GSR PE=1 SV=2	GSR	271.482	269.349	69.3166	65.8173	70.7358	69.7234	73.1949	75.417	70.1451	66.9474
P00403	Cytochrome c oxidase subunit 2 OS=Homo sapiens GN=MT-CO2 PE=1 SV=1	MT-CO2	258.251	302.752	81.1966	65.9182	68.4795	67.4588	64.1548	64.1755	79.0604	59.3836
P00414	Cytochrome c oxidase subunit 3 OS=Homo sapiens GN=MT-CO3 PE=1 SV=2	MT-CO3	242.988	203.229	74.6042	89.414	90.5119	87.2486	67.882	71.5114	76.1408	75.0936
P00492	Hypoxanthine-guanine phosphoribosyltransferase OS=Homo sapiens GN=HPRT1 PE=1 SV=2	HPRT1	70.5048	82.26	108.264	109.314	104.832	112.338	115.449	116.789	96.0184	95.9419
P00505	Aspartate aminotransferase, mitochondrial OS=Homo sapiens GN=GOT2 PE=1 SV=3	GOT2	451.524	421.064	47.9878	33.6397	32.3955	36.3223	36.0922	37.2014	46.0824	40.1186
P00533	Epidermal growth factor receptor OS=Homo sapiens GN=EGFR PE=1 SV=2	EGFR	55.8928	55.2913	117.709	115.762	70.0032	65.2722	107.743	104.689	158.496	156.929
P00558	Phosphoglycerate kinase 1 OS=Homo sapiens GN=PGK1 PE=1 SV=3	PGK1	103.47	104.441	82.5444	109.26	114.374	96.518	81.0055	120.716	97.0283	104.75
P00742	Coagulation factor X OS=Homo sapiens GN=F10 PE=1 SV=2	F10	97.514	106.985	111.448	96.1474	111.422	144.118	94.507	98.8029	71.5058	92.4057
P00966	Argininosuccinate synthase OS=Homo sapiens GN=ASS1 PE=1 SV=2	ASS1	168.329	156.093	88.4191	94.4551	90.4075	90.8377	89.0341	94.5691	88.5689	90.0011
P01111	GTPase NRas OS=Homo sapiens GN=NRAS PE=1 SV=1	NRAS	51.0528	49.5601	120.314	112.628	77.7335	76.0261	103.383	105.874	158.486	150.37
P02545	Prelamin-A/C OS=Homo sapiens GN=LMNA PE=1 SV=1	LMNA	138.29	126.648	85.5855	103.024	94.5054	96.5872	113.096	101.677	92.7802	85.6621
P02768	Serum albumin OS=Homo sapiens GN=ALB PE=1 SV=2	ALB	145.315	147.309	100.639	89.8894	81.8471	105.128	66.8261	106.133	100.908	99.4964
P02786	Transferrin receptor protein 1 OS=Homo sapiens GN=TFRC PE=1 SV=2	TFRC	49.7013	43.7898	127.69	130.13	83.9971	82.242	124.667	129.274	117.747	110.844
P02794	Ferritin heavy chain OS=Homo sapiens GN=FTH1 PE=1 SV=2	FTH1	97.1915	99.7779	104.069	103.737	114.472	103.971	98.398	107.719	100.052	91.2171
P04075-2	Isoform 2 of Fructose-bisphosphate aldolase A OS=Homo sapiens GN=ALDOA	ALDOA	76.9529	78.2521	126.012	92.5269	101.855	110.757	143.09	101.244	102.206	89.7529
P04080	Cystatin-B OS=Homo sapiens GN=CSTB PE=1 SV=2	CSTB	44.8465	73.3194	85.9378	107.18	129.447	131.027	98.9681	124.444	114.791	88.2901
P04083	Annexin A1 OS=Homo sapiens GN=ANXA1 PE=1 SV=2	ANXA1	80.7131	89.4956	125.661	103.713	115.116	98.2235	69.3077	131.346	95.5213	99.8382
P04114	Apolipoprotein B-100 OS=Homo sapiens GN=APOB PE=1 SV=2	APOB	171.638	145.968	69.5833	126.017	79.9681	105.949	75.2601	84.2963	82.25	104.553
P04150-3	Isoform Alpha-2 of Glucocorticoid receptor OS=Homo sapiens GN=NR3C1	NR3C1	80.1032	84.338	99.2219	92.2152	96.6847	97.8515	120.176	107.797	122.706	116.536
P04259	Keratin, type II cytoskeletal 6B OS=Homo sapiens GN=KRT6B PE=1 SV=5	KRT6B	146.979	151.986	79.8428	101.054	101.92	104.893	73.6697	104.365	79.7988	93.7827
P04264	Keratin, type II cytoskeletal 1 OS=Homo sapiens GN=KRT1 PE=1 SV=6	KRT1	111.394	190.068	67.5645	135.943	70.5864	86.1928	130.335	112.353	78.809	60.5239
P04406	Glyceraldehyde-3-phosphate dehydrogenase OS=Homo sapiens GN=GAPDH PE=1 SV=3	GAPDH	220.38	194.173	95.8799	82.4172	81.602	73.9867	70.178	91.0796	75.2238	86.0615
P04792	Heat shock protein beta-1 OS=Homo sapiens GN=HSPB1 PE=1 SV=2	HSPB1	110.953	127.538	104.448	94.137	96.2172	105.889	100.906	101.361	103.25	90.0789
P04843	Dolichyl-diphosphooligosaccharide--protein glycosyltransferase subunit 1 OS=Homo sapiens GN=RPN1 PE=1 SV=1	RPN1	99.6001	93.9917	104.719	100.693	112.833	107.174	98.5896	100.574	103.951	99.4916
P04844	Dolichyl-diphosphooligosaccharide--protein glycosyltransferase subunit 2 OS=Homo sapiens GN=RPN2 PE=1 SV=3	RPN2	184.283	155.801	75.0995	89.0578	92.0224	91.1357	87.4626	96.1386	88.0222	92.9646
P04899-4	Isoform sGi2 of Guanine nucleotide-binding protein G(i) subunit alpha-2 OS=Homo sapiens GN=GNAI2	GNAI2	84.2279	80.309	127.991	93.2633	80.0619	88.2517	114.202	90.6979	133.87	132.549
P04920	Anion exchange protein 2 OS=Homo sapiens GN=SLC4A2 PE=1 SV=4	SLC4A2	87.7273	81.9528	85.4346	91.2282	89.1071	89.6433	82.1075	139.472	111.725	146.537
P05023	Sodium/potassium-transporting ATPase subunit alpha-1 OS=Homo sapiens GN=ATP1A1 PE=1 SV=1	ATP1A1	99.1009	95.4527	100.53	105.221	83.9226	84.7948	103.848	104.701	128.382	118.04
P05067	Amyloid beta A4 protein OS=Homo sapiens GN=APP PE=1 SV=3	APP	108.073	122.404	84.806	115.185	69.6839	78.7886	99.6205	70.1101	135.641	150.553
P05141	ADP/ATP translocase 2 OS=Homo sapiens GN=SLC25A5 PE=1 SV=7	SLC25A5	221.654	213.468	86.7217	76.5692	78.9339	81.1874	69.2987	79.9104	92.7993	78.9841
P05165	Propionyl-CoA carboxylase alpha chain, mitochondrial OS=Homo sapiens GN=PCCA PE=1 SV=4	PCCA	110.75	111.055	99.1962	103.017	86.628	98.879	101.942	104.648	119.881	95.2152
P05198	Eukaryotic translation initiation factor 2 subunit 1 OS=Homo sapiens GN=EIF2S1 PE=1 SV=3	EIF2S1	132.53	120.582	110.762	102.519	97.9814	88.3485	86.9573	97.0434	107.741	92.4847
P05362	Intercellular adhesion molecule 1 OS=Homo sapiens GN=ICAM1 PE=1 SV=2	ICAM1	65.4719	91.3958	117.366	96.2861	92.1016	70.5431	134.307	114	112.758	121.84
P05455	Lupus La protein OS=Homo sapiens GN=SSB PE=1 SV=2	SSB	128.258	112.893	77.2504	80.2302	86.9957	132.301	48.6033	97.2056	129.017	137.232
P05556	Integrin beta-1 OS=Homo sapiens GN=ITGB1 PE=1 SV=2	ITGB1	58.4083	57.7207	84.7945	119.386	129.292	132.124	71.4698	118.437	90.8667	127.827
P05783	Keratin, type I cytoskeletal 18 OS=Homo sapiens GN=KRT18 PE=1 SV=2	KRT18	151.553	130.769	89.7261	92.5679	100.195	104.339	91.6467	92.1754	91.5749	96.9755
P05787-2	Isoform 2 of Keratin, type II cytoskeletal 8 OS=Homo sapiens GN=KRT8	KRT8	122.591	124.758	116.014	91.8368	98.2683	99.7351	106.039	84.0729	109.592	89.3241
P06241	Tyrosine-protein kinase Fyn OS=Homo sapiens GN=FYN PE=1 SV=3	FYN	35.5164	31.6639	139.7	115.059	45.7718	47.0181	120.136	90.5232	200.237	183.009
P06396	Gelsolin OS=Homo sapiens GN=GSN PE=1 SV=1	GSN	88.784	63.5116	119.735	112.582	96.8076	115.225	102.923	92.4366	119.349	107.363
P06576	ATP synthase subunit beta, mitochondrial OS=Homo sapiens GN=ATP5B PE=1 SV=3	ATP5B	408.324	460.313	51.0164	33.0116	39.1262	45.4024	27.5709	34.7288	44.1049	37.4403
P06733	Alpha-enolase OS=Homo sapiens GN=ENO1 PE=1 SV=2	ENO1	114.079	109.521	107.379	107.239	106.253	98.8625	111.705	106.716	80.2051	85.6614
P06753-2	Isoform 2 of Tropomyosin alpha-3 chain OS=Homo sapiens GN=TPM3	TPM3	69.9601	74.4357	126.705	111.183	117.873	108.915	36.3096	117.065	131.817	110.676
P07195	L-lactate dehydrogenase B chain OS=Homo sapiens GN=LDHB PE=1 SV=2	LDHB	73.1131	69.0969	120.387	101.062	115.548	112.756	126.104	113.127	90.3175	90.3456
P07197	Neurofilament medium polypeptide OS=Homo sapiens GN=NEFM PE=1 SV=3	NEFM	98.6335	128.514	111.501	94.3213	113.734	104.055	80.163	104.819	101.367	90.8863
P07237	Protein disulfide-isomerase OS=Homo sapiens GN=P4HB PE=1 SV=3	P4HB	119.526	85.4482	107.217	115.352	93.1115	94.1375	88.1777	107.002	98.531	113.163
P07355-2	Isoform 2 of Annexin A2 OS=Homo sapiens GN=ANXA2	ANXA2	69.5963	68.6043	113.859	103.137	109.439	111.955	95.3427	123.342	101.174	109.007
P07384	Calpain-1 catalytic subunit OS=Homo sapiens GN=CAPN1 PE=1 SV=1	CAPN1	128.703	116.19	84.5745	105.787	95.3645	96.349	147.598	96.9699	92.6592	73.7335
P07437	Tubulin beta chain OS=Homo sapiens GN=TUBB PE=1 SV=2	TUBB	148.068	144.447	97.9951	92.6066	96.8275	98.1952	91.0961	97.2246	91.535	86.7427
P07737	Profilin-1 OS=Homo sapiens GN=PFN1 PE=1 SV=2	PFN1	123.851	126.837	82.9185	96.4918	109.516	95.7137	98.5109	108.129	91.3967	95.972
P07814	Bifunctional glutamate/proline--tRNA ligase OS=Homo sapiens GN=EPRS PE=1 SV=5	EPRS	77.1469	79.6787	106.188	106.763	114.667	114.974	103.105	108.383	99.1996	101.591
P07900-2	Isoform 2 of Heat shock protein HSP 90-alpha OS=Homo sapiens GN=HSP90AA1	HSP90AA1	84.8137	86.5261	104.248	101.716	118.977	107.808	117.309	118.794	83.5875	89.2984
P07910	Heterogeneous nuclear ribonucleoproteins C1/C2 OS=Homo sapiens GN=HNRNPC PE=1 SV=4	HNRNPC	78.7743	87.8435	92.1365	103.427	98.8831	115.538	145.786	110.459	83.4384	100.308
P07951-2	Isoform 2 of Tropomyosin beta chain OS=Homo sapiens GN=TPM2	TPM2	83.6285	75.3885	133.285	98.0814	99.6318	86.5333	69.6879	121.642	134.126	111.664
P07954	Fumarate hydratase, mitochondrial OS=Homo sapiens GN=FH PE=1 SV=3	FH	515.423	520.142	27.7081	20.858	20.3667	22.598	19.7228	25.12	26.3006	19.9954
P08069	Insulin-like growth factor 1 receptor OS=Homo sapiens GN=IGF1R PE=1 SV=1	IGF1R	50.8151	73.253	115.596	100.779	66.2919	83.5043	101.545	103.239	162.403	155.513
P08133	Annexin A6 OS=Homo sapiens GN=ANXA6 PE=1 SV=3	ANXA6	105.397	88.5413	92.3006	97.3894	120.086	99.7277	102.087	130.332	85.7444	91.2353
P08195-4	Isoform 4 of 4F2 cell-surface antigen heavy chain OS=Homo sapiens GN=SLC3A2	SLC3A2	92.4723	109.251	109.366	94.7293	78.9764	79.9092	124.062	90.8875	138.206	115.512
P08237-3	Isoform 3 of ATP-dependent 6-phosphofructokinase, muscle type OS=Homo sapiens GN=PFKM	PFKM	154.904	113.631	120.966	95.4368	87.5212	84.4437	120.844	83.5623	90.5068	95.5651
P08238	Heat shock protein HSP 90-beta OS=Homo sapiens GN=HSP90AB1 PE=1 SV=4	HSP90AB1	79.2681	83.319	108.329	102.789	118.812	108.125	121.468	116.822	85.4829	88.2088
P08240	Signal recognition particle receptor subunit alpha OS=Homo sapiens GN=SRPRA PE=1 SV=2	SRPRA	56.5072	56.4002	107.95	110.191	127.606	123.49	93.2443	95.0125	122.473	110.738
P08559-4	Isoform 4 of Pyruvate dehydrogenase E1 component subunit alpha, somatic form, mitochondrial OS=Homo sapiens GN=PDHA1	PDHA1	445.115	371.768	44.8706	41.27	35.2985	40.1868	54.9372	44.7862	49.1822	42.0601
P08581	Hepatocyte growth factor receptor OS=Homo sapiens GN=MET PE=1 SV=4	MET	74.2007	55.2433	134.537	110.719	62.5875	86.1864	122.307	67.9856	157.669	153.428
P08621	U1 small nuclear ribonucleoprotein 70 kDa OS=Homo sapiens GN=SNRNP70 PE=1 SV=2	SNRNP70	88.9314	86.9774	98.538	105.507	113.292	108.156	119.891	104.479	98.6842	93.3014
P08651	Nuclear factor 1 C-type OS=Homo sapiens GN=NFIC PE=1 SV=2	NFIC	115.078	106.061	86.4939	94.9414	105.318	118.631	99.0049	108.689	100.854	91.1357
P08670	Vimentin OS=Homo sapiens GN=VIM PE=1 SV=4	VIM	101.216	105.114	140.622	86.6892	97.0847	95.7257	130.47	80.0258	121.372	82.9087
P08729	Keratin, type II cytoskeletal 7 OS=Homo sapiens GN=KRT7 PE=1 SV=5	KRT7	114.279	117.688	132.432	84.5353	95.4125	96.4112	123.872	77.0325	117.966	86.0376
P08754	Guanine nucleotide-binding protein G(k) subunit alpha OS=Homo sapiens GN=GNAI3 PE=1 SV=3	GNAI3	68.8589	61.8812	127.744	104.037	68.4768	76.7094	100.815	95.7058	158.302	153.821
P09496	Clathrin light chain A OS=Homo sapiens GN=CLTA PE=1 SV=1	CLTA	76.6255	61.6826	103.45	144.699	101.564	111.077	86.1639	108.781	109.112	101.995
P09622	Dihydrolipoyl dehydrogenase, mitochondrial OS=Homo sapiens GN=DLD PE=1 SV=2	DLD	470.064	462.569	35.3251	34.9509	27.0803	35.5959	28.432	28.8896	36.5016	35.5324
P09651	Heterogeneous nuclear ribonucleoprotein A1 OS=Homo sapiens GN=HNRNPA1 PE=1 SV=5	HNRNPA1	89.7371	91.1183	105.263	99.8799	111.938	108.79	124.132	118.423	83.3066	84.8459
P09669	Cytochrome c oxidase subunit 6C OS=Homo sapiens GN=COX6C PE=1 SV=2	COX6C	194.032	275.303	75.3949	69.6739	72.7374	71.8355	76.424	91.6357	91.0328	67.3664
P09874	Poly [ADP-ribose] polymerase 1 OS=Homo sapiens GN=PARP1 PE=1 SV=4	PARP1	92.4385	96.3685	103.77	87.3474	126.151	114.624	105.519	106.601	90.7778	95.1403
P10515	Dihydrolipoyllysine-residue acetyltransferase component of pyruvate dehydrogenase complex, mitochondrial OS=Homo sapiens GN=DLAT PE=1 SV=3	DLAT	491.925	580.008	25.2838	18.6193	17.1223	20.5536	9.51488	20.761	23.2571	18.875
P10586	Receptor-type tyrosine-protein phosphatase F OS=Homo sapiens GN=PTPRF PE=1 SV=2	PTPRF	68.5925	70.0119	144.307	84.8098	70.3947	77.9884	112.702	87.3644	157.869	150.338
P10599	Thioredoxin OS=Homo sapiens GN=TXN PE=1 SV=3	TXN	79.8831	74.1089	90.3583	102.99	123.29	114.834	102.16	123.646	87.1853	105.433
P10606	Cytochrome c oxidase subunit 5B, mitochondrial OS=Homo sapiens GN=COX5B PE=1 SV=2	COX5B	624.014	384.989	21.0399	29.9427	22.8169	30.7723	18.7291	31.103	19.8228	26.1069
P10620	Microsomal glutathione S-transferase 1 OS=Homo sapiens GN=MGST1 PE=1 SV=1	MGST1	159.658	231.595	23.3751	92.9914	115.328	94.2459	26.7466	144.279	63.2516	85.4495
P10644	cAMP-dependent protein kinase type I-alpha regulatory subunit OS=Homo sapiens GN=PRKAR1A PE=1 SV=1	PRKAR1A	56.479	44.9418	119.557	110.864	115.778	104.73	102.293	126.492	93.4976	120.204
P10809	60 kDa heat shock protein, mitochondrial OS=Homo sapiens GN=HSPD1 PE=1 SV=2	HSPD1	502.725	550.804	28.136	19.1258	17.3965	20.7692	13.8287	22.555	25.9403	21.1092
P11021	78 kDa glucose-regulated protein OS=Homo sapiens GN=HSPA5 PE=1 SV=2	HSPA5	82.5226	83.4732	105.941	96.6283	99.3128	103.131	112.151	111.927	122.439	100.618
P11047	Laminin subunit gamma-1 OS=Homo sapiens GN=LAMC1 PE=1 SV=3	LAMC1	72.2611	60.8912	123.009	119.844	87.5844	83.208	98.5518	113.646	125.898	123.96
P11142	Heat shock cognate 71 kDa protein OS=Homo sapiens GN=HSPA8 PE=1 SV=1	HSPA8	87.1009	92.8354	101.264	101.892	110.66	110.627	102.08	109.63	99.175	101.269
P11166	Solute carrier family 2, facilitated glucose transporter member 1 OS=Homo sapiens GN=SLC2A1 PE=1 SV=2	SLC2A1	232.637	184.794	43.5868	98.6681	82.5599	89.5134	70.9697	108.599	61.601	86.8738
P11177	Pyruvate dehydrogenase E1 component subunit beta, mitochondrial OS=Homo sapiens GN=PDHB PE=1 SV=3	PDHB	465.824	461.395	39.1664	32.7542	31.656	33.0164	19.2209	33.9137	39.5193	35.6769
P11182	Lipoamide acyltransferase component of branched-chain alpha-keto acid dehydrogenase complex, mitochondrial OS=Homo sapiens GN=DBT PE=1 SV=3	DBT	535.032	506.533	26.3662	22.1988	19.1681	23.0926	11.4156	24.3322	29.124	21.7928
P11216	Glycogen phosphorylase, brain form OS=Homo sapiens GN=PYGB PE=1 SV=5	PYGB	112.855	96.8816	111.508	97.2344	108.36	103.575	104.439	107.093	92.6188	91.1793
P11233	Ras-related protein Ral-A OS=Homo sapiens GN=RALA PE=1 SV=1	RALA	33.6687	35.6051	65.949	144.63	76.1416	71.6213	55.828	156.231	130.057	199.139
P11387	DNA topoisomerase 1 OS=Homo sapiens GN=TOP1 PE=1 SV=2	TOP1	82.3631	68.844	105.289	102.174	109.494	105.49	131.341	104.839	97.6113	106.25
P11388-4	Isoform 4 of DNA topoisomerase 2-alpha OS=Homo sapiens GN=TOP2A	TOP2A	91.4945	92.8823	95.9768	103.764	118.952	111.872	104.516	104.325	97.998	95.472
P11498	Pyruvate carboxylase, mitochondrial OS=Homo sapiens GN=PC PE=1 SV=2	PC	117.338	120.495	105.626	100.762	84.7039	98.5237	90.4625	99.5639	117.5	100.313
P11532-6	Isoform 6 of Dystrophin OS=Homo sapiens GN=DMD	DMD	80.5329	76.553	108.439	110.176	71.4211	69.2706	99.2096	96.4404	157.055	149.317
P11586	C-1-tetrahydrofolate synthase, cytoplasmic OS=Homo sapiens GN=MTHFD1 PE=1 SV=3	MTHFD1	105.161	105.379	103.968	101.446	107.828	105.305	106.262	109.41	85.9588	93.0174
P11940	Polyadenylate-binding protein 1 OS=Homo sapiens GN=PABPC1 PE=1 SV=2	PABPC1	67.4353	71.4817	106.3	106.685	120.414	120.077	110.387	108.208	98.5979	98.549
P12004	Proliferating cell nuclear antigen OS=Homo sapiens GN=PCNA PE=1 SV=1	PCNA	156.447	166.292	96.9917	87.4947	87.5168	86.1498	85.2721	91.8675	105.271	90.354
P12236	ADP/ATP translocase 3 OS=Homo sapiens GN=SLC25A6 PE=1 SV=4	SLC25A6	219.167	215.984	84.108	78.8312	77.0646	84.3673	70.3507	80.0767	91.2302	78.213
P12268	Inosine-5'-monophosphate dehydrogenase 2 OS=Homo sapiens GN=IMPDH2 PE=1 SV=2	IMPDH2	48.4895	44.6768	111.71	110.278	100.502	125.845	179.096	84.908	106.821	100.269
P12270	Nucleoprotein TPR OS=Homo sapiens GN=TPR PE=1 SV=3	TPR	100.063	101.99	92.8714	106.583	116.6	108.548	107.922	105.732	92.5946	87.9525
P12277	Creatine kinase B-type OS=Homo sapiens GN=CKB PE=1 SV=1	CKB	48.3044	95.5574	83.8438	120.246	99.7609	111.137	103.725	149.839	70.8067	112.255
P12532-2	Isoform 2 of Creatine kinase U-type, mitochondrial OS=Homo sapiens GN=CKMT1A	CKMT1A	128.996	112.797	119.393	93.3265	94.6048	100.346	113.065	90.7184	100.404	87.011
P12814	Alpha-actinin-1 OS=Homo sapiens GN=ACTN1 PE=1 SV=2	ACTN1	68.8351	63.2548	96.8955	118.363	87.3582	79.6673	157.8	109.997	118.168	111.272
P12956	X-ray repair cross-complementing protein 6 OS=Homo sapiens GN=XRCC6 PE=1 SV=2	XRCC6	112.45	101.285	94.4343	105.549	99.2567	106.063	95.2221	107.27	99.9475	102.468
P13010	X-ray repair cross-complementing protein 5 OS=Homo sapiens GN=XRCC5 PE=1 SV=3	XRCC5	108.783	102.593	105.755	97.5301	99.4287	104.901	110.714	98.8964	99.5548	100.376
P13073	Cytochrome c oxidase subunit 4 isoform 1, mitochondrial OS=Homo sapiens GN=COX4I1 PE=1 SV=1	COX4I1	502.688	469.487	33.9789	25.8531	27.3731	29.9498	11.6242	25.5194	39.698	37.0487
P13196	5-aminolevulinate synthase, nonspecific, mitochondrial OS=Homo sapiens GN=ALAS1 PE=1 SV=2	ALAS1	551.43	537.188	31.8504	10.4466	12.0792	14.181	10.7299	16.006	27.4967	21.4923
P13489	Ribonuclease inhibitor OS=Homo sapiens GN=RNH1 PE=1 SV=2	RNH1	62.0321	73.0448	118.93	106.004	106.908	108.967	90.7664	131.429	90.1084	113.882
P13639	Elongation factor 2 OS=Homo sapiens GN=EEF2 PE=1 SV=4	EEF2	81.0007	81.1899	98.9023	103.238	118.895	105.524	110.781	118.735	93.7552	97.7631
P13645	Keratin, type I cytoskeletal 10 OS=Homo sapiens GN=KRT10 PE=1 SV=6	KRT10	107.899	291.296	86.4442	99.2197	66.4133	93.9571	113.001	81.6917	85.421	51.358
P13667	Protein disulfide-isomerase A4 OS=Homo sapiens GN=PDIA4 PE=1 SV=2	PDIA4	88.8115	93.1384	85.8718	121.642	98.1114	99.2377	97.7548	114.394	94.1076	118.426
P13797	Plastin-3 OS=Homo sapiens GN=PLS3 PE=1 SV=4	PLS3	62.5097	72.8551	105.416	109.058	97.9238	91.6859	90.7564	126.635	114.216	131.081
P13804	Electron transfer flavoprotein subunit alpha, mitochondrial OS=Homo sapiens GN=ETFA PE=1 SV=1	ETFA	420.883	443.083	44.268	35.392	34.1087	38.6639	37.0499	40.1461	45.1127	40.3624
P13861	cAMP-dependent protein kinase type II-alpha regulatory subunit OS=Homo sapiens GN=PRKAR2A PE=1 SV=2	PRKAR2A	46.7142	60.2807	101.47	116.671	111.529	121.655	105.763	115.011	107.222	112.529
P13995	Bifunctional methylenetetrahydrofolate dehydrogenase/cyclohydrolase, mitochondrial OS=Homo sapiens GN=MTHFD2 PE=1 SV=2	MTHFD2	344.998	396.861	47.2592	42.7579	44.901	49.2834	47.1345	53.3974	62.5941	60.1313
P14324	Farnesyl pyrophosphate synthase OS=Homo sapiens GN=FDPS PE=1 SV=4	FDPS	102.875	106.158	120.776	107.029	100.179	96.1843	92.9973	105.64	70.2904	119.632
P14373	Zinc finger protein RFP OS=Homo sapiens GN=TRIM27 PE=1 SV=1	TRIM27	45.3412	85.126	106.932	99.1164	104.398	128.965	113.29	103.508	119.426	105.628
P14618	Pyruvate kinase PKM OS=Homo sapiens GN=PKM PE=1 SV=4	PKM	192.271	159.901	102.278	88.3651	87.8385	77.1536	87.1086	91.3208	81.0535	91.243
P14625	Endoplasmin OS=Homo sapiens GN=HSP90B1 PE=1 SV=1	HSP90B1	62.8768	69.0094	113.07	115.837	103.365	101.742	114.687	111.55	111.086	105.202
P14678-3	Isoform SM-B1 of Small nuclear ribonucleoprotein-associated proteins B and B' OS=Homo sapiens GN=SNRPB	SNRPB	147.42	137.599	66.3368	95.0205	105.08	121.085	95.0611	93.6705	78.8781	97.7483
P14735	Insulin-degrading enzyme OS=Homo sapiens GN=IDE PE=1 SV=4	IDE	146.24	167.577	84.526	82.3122	107.887	106.92	80.8626	93.5775	92.713	84.7759
P14866	Heterogeneous nuclear ribonucleoprotein L OS=Homo sapiens GN=HNRNPL PE=1 SV=2	HNRNPL	138.663	153.934	90.7149	92.7666	99.7106	96.3714	98.3104	99.7742	79.3212	92.3897
P14868	Aspartate--tRNA ligase, cytoplasmic OS=Homo sapiens GN=DARS PE=1 SV=2	DARS	75.3097	69.6366	106.368	109.885	118.628	122.45	106.281	101.205	104.184	97.1985
P14923	Junction plakoglobin OS=Homo sapiens GN=JUP PE=1 SV=3	JUP	51.0618	52.5446	114.76	115.726	77.1944	82.4627	123.809	100.146	151.945	139.116
P15170-3	Isoform 3 of Eukaryotic peptide chain release factor GTP-binding subunit ERF3A OS=Homo sapiens GN=GSPT1	GSPT1	56.6971	70.1738	93.3233	116.268	112.761	103.288	99.7726	117.286	119.666	112.075
P15531-2	Isoform 2 of Nucleoside diphosphate kinase A OS=Homo sapiens GN=NME1	NME1	97.7905	110.333	79.3387	93.1892	125.823	107.561	116.995	114.459	77.8448	94.2525
P15559	NAD(P)H dehydrogenase [quinone] 1 OS=Homo sapiens GN=NQO1 PE=1 SV=1	NQO1	107.823	107.36	90.5378	101.071	84.7499	93.7902	120.248	110.825	103.898	106.692
P15880	40S ribosomal protein S2 OS=Homo sapiens GN=RPS2 PE=1 SV=2	RPS2	150.837	128.953	102.124	85.4569	98.1728	89.5224	78.5003	97.6289	96.0212	112.398
P15924	Desmoplakin OS=Homo sapiens GN=DSP PE=1 SV=3	DSP	62.6812	65.4151	96.9897	110.462	113.841	110.95	93.9446	113.639	116.51	117.759
P16402	Histone H1.3 OS=Homo sapiens GN=HIST1H1D PE=1 SV=2	HIST1H1D	130.849	100.301	95.8333	89.383	84.9445	80.1594	220.02	54.8705	94.7922	99.7731
P16615	Sarcoplasmic/endoplasmic reticulum calcium ATPase 2 OS=Homo sapiens GN=ATP2A2 PE=1 SV=1	ATP2A2	124.876	118.607	93.4625	95.7295	102.596	97.8407	94.7758	98.5274	102.434	103.21
P16989	Y-box-binding protein 3 OS=Homo sapiens GN=YBX3 PE=1 SV=4	YBX3	80.6364	137.547	84.1616	91.2509	107.505	105.221	150.548	106.811	72.7394	90.6525
P17252	Protein kinase C alpha type OS=Homo sapiens GN=PRKCA PE=1 SV=4	PRKCA	82.8877	81.3006	117.344	103.074	106.691	104.494	96.9359	107.455	105.595	109.377
P17655	Calpain-2 catalytic subunit OS=Homo sapiens GN=CAPN2 PE=1 SV=6	CAPN2	60.6708	61.1221	138.136	92.4476	114.062	111.066	123.809	105.938	98.5713	105.269
P17706	Tyrosine-protein phosphatase non-receptor type 2 OS=Homo sapiens GN=PTPN2 PE=1 SV=2	PTPN2	101.796	104.719	109.605	94.5708	79.31	98.0714	204.088	78.7751	76.0447	94.2354
P17812	CTP synthase 1 OS=Homo sapiens GN=CTPS1 PE=1 SV=2	CTPS1	117.274	105.6	100.078	100.867	105.919	101.59	104.238	100.164	95.157	97.2434
P17931	Galectin-3 OS=Homo sapiens GN=LGALS3 PE=1 SV=5	LGALS3	65.4225	49.764	116.221	101.04	114.371	131.564	112.788	113.637	88.3384	110.242
P17980	26S protease regulatory subunit 6A OS=Homo sapiens GN=PSMC3 PE=1 SV=3	PSMC3	55.2006	92.5953	115.228	104.745	115.3	125.666	109.641	113.414	86.4727	92.36
P17987	T-complex protein 1 subunit alpha OS=Homo sapiens GN=TCP1 PE=1 SV=1	TCP1	118.324	115.49	97.5429	96.0605	113.589	107.723	91.2957	109.096	82.7102	94.3054
P18084	Integrin beta-5 OS=Homo sapiens GN=ITGB5 PE=1 SV=1	ITGB5	43.8177	36.5324	107.042	108.356	92.0726	80.2387	141.507	108.524	147.715	135.328
P18085	ADP-ribosylation factor 4 OS=Homo sapiens GN=ARF4 PE=1 SV=3	ARF4	121.605	118.206	107.909	94.8283	101.819	107.685	99.4736	100.438	95.9189	86.6749
P18124	60S ribosomal protein L7 OS=Homo sapiens GN=RPL7 PE=1 SV=1	RPL7	116.299	105.284	82.5524	106.109	126.09	111.674	77.5879	112.071	86.2009	93.9608
P18206	Vinculin OS=Homo sapiens GN=VCL PE=1 SV=4	VCL	64.8796	69.0308	102.052	107.149	109.978	103.174	114.352	117.408	108.155	109.416
P18583-9	Isoform I of Protein SON OS=Homo sapiens GN=SON	SON	102.025	100.541	110.394	102.537	93.7269	97.7945	101.189	96.7504	108.222	113.289
P18621-3	Isoform 3 of 60S ribosomal protein L17 OS=Homo sapiens GN=RPL17	RPL17	191.518	142.394	86.3087	98.0891	97.8556	91.5312	70.9379	81.006	104.822	89.3373
P19174-2	Isoform 2 of 1-phosphatidylinositol 4,5-bisphosphate phosphodiesterase gamma-1 OS=Homo sapiens GN=PLCG1	PLCG1	94.1117	72.6533	104.947	106.683	103.739	105.479	100.976	97.8143	118.503	112.486
P19338	Nucleolin OS=Homo sapiens GN=NCL PE=1 SV=3	NCL	94.667	118.537	90.5374	102.028	115.737	108.566	114.109	105.447	87.5522	86.5251
P19525	Interferon-induced, double-stranded RNA-activated protein kinase OS=Homo sapiens GN=EIF2AK2 PE=1 SV=2	EIF2AK2	268.421	245.835	72.8423	71.1773	83.5587	83.6691	70.7059	67.3948	65.8034	66.8721
P19623	Spermidine synthase OS=Homo sapiens GN=SRM PE=1 SV=1	SRM	108.206	152.699	107.426	90.0707	122.149	92.217	77.1811	87.5383	89.203	107.48
P20020	Plasma membrane calcium-transporting ATPase 1 OS=Homo sapiens GN=ATP2B1 PE=1 SV=3	ATP2B1	68.7593	60.9841	101.773	121.56	60.4818	53.4959	91.0034	105.026	179.056	167.312
P20042	Eukaryotic translation initiation factor 2 subunit 2 OS=Homo sapiens GN=EIF2S2 PE=1 SV=2	EIF2S2	116.48	143.089	81.1159	76.9562	85.0424	87.8777	205.76	68.4914	102.102	87.2577
P20073	Annexin A7 OS=Homo sapiens GN=ANXA7 PE=1 SV=3	ANXA7	44.7382	55.3905	109.395	112.053	124.117	117.595	97.4328	114.388	111.49	110.192
P20339	Ras-related protein Rab-5A OS=Homo sapiens GN=RAB5A PE=1 SV=2	RAB5A	100.699	103.247	112.942	94.6686	98.2325	100.47	95.6917	113.538	103.286	101.3
P20340	Ras-related protein Rab-6A OS=Homo sapiens GN=RAB6A PE=1 SV=3	RAB6A	80.5299	67.236	112.084	108.266	110.41	116.593	121.479	110.336	90.6422	94.5673
P20618	Proteasome subunit beta type-1 OS=Homo sapiens GN=PSMB1 PE=1 SV=2	PSMB1	93.5826	87.6248	95.2463	106.28	115.358	105.185	82.9105	134.241	101.185	88.0673
P20700	Lamin-B1 OS=Homo sapiens GN=LMNB1 PE=1 SV=2	LMNB1	161.933	118.304	100.63	104.623	106.341	83.1224	81.8229	87.1447	116.194	82.9855
P20810-6	Isoform 6 of Calpastatin OS=Homo sapiens GN=CAST	CAST	57.8257	69.7423	99.3358	94.3601	100.134	109.882	110.507	116.145	125.636	123.146
P20839-6	Isoform 6 of Inosine-5'-monophosphate dehydrogenase 1 OS=Homo sapiens GN=IMPDH1	IMPDH1	53.2667	59.9855	104.819	124.987	120.377	125.516	107.348	110.215	91.8864	101.288
P21281	V-type proton ATPase subunit B, brain isoform OS=Homo sapiens GN=ATP6V1B2 PE=1 SV=3	ATP6V1B2	128.632	145.639	111.02	95.588	81.066	83.2415	116.976	107.286	87.341	86.7587
P21291	Cysteine and glycine-rich protein 1 OS=Homo sapiens GN=CSRP1 PE=1 SV=3	CSRP1	51.2376	54.3929	113.775	107.716	105.817	99.8453	126.065	113.463	114.336	116.365
P21333	Filamin-A OS=Homo sapiens GN=FLNA PE=1 SV=4	FLNA	70.3955	71.2122	101	116.431	86.3356	88.5166	107.672	109.874	129.534	128.998
P22059	Oxysterol-binding protein 1 OS=Homo sapiens GN=OSBP PE=1 SV=1	OSBP	51.177	56.9795	126.497	104.969	114.911	105.672	119.008	101.454	119.27	107.338
P22087	rRNA 2'-O-methyltransferase fibrillarin OS=Homo sapiens GN=FBL PE=1 SV=2	FBL	133.413	143.104	95.864	94.9844	90.691	80.9936	97.0501	84.6682	106.178	115.648
P22102	Trifunctional purine biosynthetic protein adenosine-3 OS=Homo sapiens GN=GART PE=1 SV=1	GART	89.0862	78.6162	98.286	106.565	106.451	105.635	103.303	110.762	102.855	111.312
P22234-2	Isoform 2 of Multifunctional protein ADE2 OS=Homo sapiens GN=PAICS	PAICS	79.1993	78.7132	106.164	98.8913	122.266	122.626	126.305	114.196	88.5737	77.0114
P22314	Ubiquitin-like modifier-activating enzyme 1 OS=Homo sapiens GN=UBA1 PE=1 SV=3	UBA1	77.6925	80.7285	116.114	96.0239	114.43	110.553	124.557	107.682	94.9165	93.6175
P22626	Heterogeneous nuclear ribonucleoproteins A2/B1 OS=Homo sapiens GN=HNRNPA2B1 PE=1 SV=2	HNRNPA2B1	85.2406	79.853	98.8312	111.984	100.787	106.09	136.634	117.443	87.3774	90.5347
P22670	MHC class II regulatory factor RFX1 OS=Homo sapiens GN=RFX1 PE=1 SV=2	RFX1	113.723	121.707	105.751	91.2962	96.7492	100.345	110.094	89.1219	108.541	99.6997
P22695	Cytochrome b-c1 complex subunit 2, mitochondrial OS=Homo sapiens GN=UQCRC2 PE=1 SV=3	UQCRC2	368.249	349.58	54.4351	49.9245	49.2634	50.4941	56.8606	56.156	56.7999	52.773
P22830-2	Isoform 2 of Ferrochelatase, mitochondrial OS=Homo sapiens GN=FECH	FECH	435.337	349.223	52.4138	41.2552	42.3095	39.081	70.2	42.3835	44.7313	46.5576
P23368	NAD-dependent malic enzyme, mitochondrial OS=Homo sapiens GN=ME2 PE=1 SV=1	ME2	595.226	452.923	30.8971	22.6015	19.334	16.4719	26.143	18.2526	23.8038	17.758
P23381	Tryptophan--tRNA ligase, cytoplasmic OS=Homo sapiens GN=WARS PE=1 SV=2	WARS	82.9504	74.986	109.616	97.3525	126.262	110.517	115.82	115.1	81.3742	96.2006
P23396	40S ribosomal protein S3 OS=Homo sapiens GN=RPS3 PE=1 SV=2	RPS3	160.031	155.319	109.793	83.2484	94.785	91.1538	87.3781	87.9213	94.031	89.6952
P23458	Tyrosine-protein kinase JAK1 OS=Homo sapiens GN=JAK1 PE=1 SV=2	JAK1	65.797	59.4943	114.513	122.016	61.4135	60.3976	97.187	105.632	166.366	157.589
P23526	Adenosylhomocysteinase OS=Homo sapiens GN=AHCY PE=1 SV=4	AHCY	73.6758	79.4259	79.444	95.8158	119.091	119.192	117.048	130.935	88.488	100.88
P23634	Plasma membrane calcium-transporting ATPase 4 OS=Homo sapiens GN=ATP2B4 PE=1 SV=2	ATP2B4	62.3078	56.2404	125.58	111.313	58.6809	60.023	112.865	99.2153	172.036	156.461
P23921	Ribonucleoside-diphosphate reductase large subunit OS=Homo sapiens GN=RRM1 PE=1 SV=1	RRM1	60.3908	72.8847	100.806	110.653	124.229	116.902	104.746	115.981	92.2942	103.406
P24298	Alanine aminotransferase 1 OS=Homo sapiens GN=GPT PE=1 SV=3	GPT	116.591	84.7468	88.5438	107.277	104.905	112.373	99.1962	113.822	94.8409	96.7731
P24534	Elongation factor 1-beta OS=Homo sapiens GN=EEF1B2 PE=1 SV=3	EEF1B2	79.2439	80.6826	113.274	108.842	128.715	98.1791	78.4136	134.368	90.1964	91.4585
P24539	ATP synthase F(0) complex subunit B1, mitochondrial OS=Homo sapiens GN=ATP5F1 PE=1 SV=2	ATP5F1	526.683	499.172	28.9484	24.0452	23.3298	18.9874	16.5536	21.1769	34.8291	22.7927
P24666	Low molecular weight phosphotyrosine protein phosphatase OS=Homo sapiens GN=ACP1 PE=1 SV=3	ACP1	218.48	192.878	69.6251	71.8024	84.5986	83.9351	107.479	86.7654	72.9398	83.4778
P24752	Acetyl-CoA acetyltransferase, mitochondrial OS=Homo sapiens GN=ACAT1 PE=1 SV=1	ACAT1	501.754	480.32	35.324	26.1891	25.878	26.379	17.8434	29.4932	32.4865	29.6522
P24928	DNA-directed RNA polymerase II subunit RPB1 OS=Homo sapiens GN=POLR2A PE=1 SV=2	POLR2A	73.0593	64.3374	94.0055	114.541	106.495	114.977	113.906	103.267	118.684	106.327
P25054	Adenomatous polyposis coli protein OS=Homo sapiens GN=APC PE=1 SV=2	APC	87.8758	105.013	121.688	107.262	82.9657	83.1355	98.9499	90.3464	127.988	122.827
P25205-2	Isoform 2 of DNA replication licensing factor MCM3 OS=Homo sapiens GN=MCM3	MCM3	70.1358	145.227	53.1443	116.482	106.738	81.3786	79.589	147.387	98.2654	107.802
P25391	Laminin subunit alpha-1 OS=Homo sapiens GN=LAMA1 PE=1 SV=2	LAMA1	69.5409	82.229	111.773	112.53	98.8579	108.083	102.671	98.8617	116.294	113.99
P25705	ATP synthase subunit alpha, mitochondrial OS=Homo sapiens GN=ATP5A1 PE=1 SV=1	ATP5A1	457.835	444.808	38.0091	32.8689	35.265	38.9978	34.2096	32.5795	40.5165	33.2072
P25789	Proteasome subunit alpha type-4 OS=Homo sapiens GN=PSMA4 PE=1 SV=1	PSMA4	132.666	115.607	84.4668	103.788	105.515	101.665	88.5665	105.138	96.985	95.1263
P26038	Moesin OS=Homo sapiens GN=MSN PE=1 SV=3	MSN	55.453	41.9692	126.274	109.314	59.3463	51.0641	147.312	94.1131	165.779	162.284
P26358-2	Isoform 2 of DNA (cytosine-5)-methyltransferase 1 OS=Homo sapiens GN=DNMT1	DNMT1	89.5857	80.5309	104.187	96.506	109.643	108.936	102.057	103.15	121.761	102.008
P26368	Splicing factor U2AF 65 kDa subunit OS=Homo sapiens GN=U2AF2 PE=1 SV=4	U2AF2	144.002	135.475	88.1941	92.9407	105.489	98.5146	104.837	99.187	92.502	79.8318
P26373	60S ribosomal protein L13 OS=Homo sapiens GN=RPL13 PE=1 SV=4	RPL13	138.916	141.735	106.948	95.3129	99.1073	103.984	65.0731	86.332	107.378	98.3844
P26639-2	Isoform 2 of Threonine--tRNA ligase, cytoplasmic OS=Homo sapiens GN=TARS	TARS	80.0521	76.6561	109.818	103.403	113.984	113.887	112.979	116.301	89.0071	95.3758
P26640	Valine--tRNA ligase OS=Homo sapiens GN=VARS PE=1 SV=4	VARS	82.1432	78.3552	93.7412	111.24	124.793	117.666	90.5987	123.145	81.3559	100.922
P26641-2	Isoform 2 of Elongation factor 1-gamma OS=Homo sapiens GN=EEF1G	EEF1G	91.5123	95.2927	92.8207	105.393	112.734	113.07	104.279	125.745	81.0183	91.0654
P27105	Erythrocyte band 7 integral membrane protein OS=Homo sapiens GN=STOM PE=1 SV=3	STOM	136.684	117.833	103.47	94.54	97.2353	92.0139	86.4162	95.3087	107.706	105.274
P27144	Adenylate kinase 4, mitochondrial OS=Homo sapiens GN=AK4 PE=1 SV=1	AK4	626.288	529.728	21.0413	10.2462	9.46078	10.703	5.80156	10.6423	13.7164	9.50316
P27348	14-3-3 protein theta OS=Homo sapiens GN=YWHAQ PE=1 SV=1	YWHAQ	115.958	92.187	96.4673	112.406	101.261	112.191	72.0076	109.956	104.968	102.897
P27708	CAD protein OS=Homo sapiens GN=CAD PE=1 SV=3	CAD	301.016	263.461	69.8214	69.3373	65.0731	70.5566	68.8153	66.1491	65.3374	69.219
P27824-2	Isoform 2 of Calnexin OS=Homo sapiens GN=CANX	CANX	72.6944	81.682	84.5051	112.758	127.819	122.804	102.308	110.517	90.221	100.086
P28066	Proteasome subunit alpha type-5 OS=Homo sapiens GN=PSMA5 PE=1 SV=3	PSMA5	105.749	120.382	57.0827	111.448	109.853	110.288	91.281	123.988	80.8463	103.933
P28070	Proteasome subunit beta type-4 OS=Homo sapiens GN=PSMB4 PE=1 SV=4	PSMB4	80.1525	85.5898	105.557	86.2679	106.599	124.607	111.13	120.46	99.5259	95.6979
P28072	Proteasome subunit beta type-6 OS=Homo sapiens GN=PSMB6 PE=1 SV=4	PSMB6	78.8577	72.8214	124.155	98.2488	106.563	110.192	125.546	116.593	97.2857	85.7077
P28288	ATP-binding cassette sub-family D member 3 OS=Homo sapiens GN=ABCD3 PE=1 SV=1	ABCD3	140.266	102.31	87.344	103.856	90.2587	100.964	115.665	94.058	102.088	98.5736
P28331-2	Isoform 2 of NADH-ubiquinone oxidoreductase 75 kDa subunit, mitochondrial OS=Homo sapiens GN=NDUFS1	NDUFS1	444.156	471.838	40.7516	31.5297	31.2942	39.3089	29.9738	30.2281	38.3853	34.4265
P29353-6	Isoform 6 of SHC-transforming protein 1 OS=Homo sapiens GN=SHC1	SHC1	135.956	158.496	88.5158	93.6278	95.6271	87.4188	96.3298	97.1698	92.7029	97.3361
P29401-2	Isoform 2 of Transketolase OS=Homo sapiens GN=TKT	TKT	77.4062	86.9483	109.239	104.341	118.067	106.18	115.168	122.392	85.8247	86.0137
P29992	Guanine nucleotide-binding protein subunit alpha-11 OS=Homo sapiens GN=GNA11 PE=1 SV=2	GNA11	80.7274	85.5878	118.197	112.21	61.3223	65.3749	75.2348	100.604	179.023	143.755
P30040	Endoplasmic reticulum resident protein 29 OS=Homo sapiens GN=ERP29 PE=1 SV=4	ERP29	60.0029	74.389	127.068	109.573	93.4058	94.843	87.3589	119.855	121.245	120.119
P30041	Peroxiredoxin-6 OS=Homo sapiens GN=PRDX6 PE=1 SV=3	PRDX6	55.46	88.719	99.4117	111.794	118.657	116.304	99.117	118.47	97.6182	99.3171
P30048	Thioredoxin-dependent peroxide reductase, mitochondrial OS=Homo sapiens GN=PRDX3 PE=1 SV=3	PRDX3	564.556	561.683	24.783	11.613	12.1436	12.7687	3.23282	15.2411	19.4026	14.0196
P30050	60S ribosomal protein L12 OS=Homo sapiens GN=RPL12 PE=1 SV=1	RPL12	133.524	90.149	112.628	85.4371	107.867	108.619	176.676	58.1171	97.8678	76.7843
P30084	Enoyl-CoA hydratase, mitochondrial OS=Homo sapiens GN=ECHS1 PE=1 SV=4	ECHS1	378.182	441.72	49.2782	37.6468	39.2125	44.6769	29.3947	46.8342	51.068	49.1658
P30101	Protein disulfide-isomerase A3 OS=Homo sapiens GN=PDIA3 PE=1 SV=4	PDIA3	69.6998	67.8122	116.594	111.132	100.838	86.7033	111.271	114.183	111.101	118.9
P30153	Serine/threonine-protein phosphatase 2A 65 kDa regulatory subunit A alpha isoform OS=Homo sapiens GN=PPP2R1A PE=1 SV=4	PPP2R1A	60.051	75.5123	110.297	104.341	118.249	120.922	91.2978	123.567	101.087	98.6242
P30260-2	Isoform 2 of Cell division cycle protein 27 homolog OS=Homo sapiens GN=CDC27	CDC27	80.2254	93.878	102.548	101.075	117.375	110.821	95.1095	106.589	112.424	96.0352
P30520	Adenylosuccinate synthetase isozyme 2 OS=Homo sapiens GN=ADSS PE=1 SV=3	ADSS	71.4929	71.9209	107.947	103.738	116.314	108.109	110.808	111.989	103.081	103.466
P30622	CAP-Gly domain-containing linker protein 1 OS=Homo sapiens GN=CLIP1 PE=1 SV=2	CLIP1	118.467	126.088	101.895	100.062	101.045	103.846	107.787	95.632	92.5625	88.1855
P30626	Sorcin OS=Homo sapiens GN=SRI PE=1 SV=1	SRI	63.315	77.6212	128.236	109.542	96.7378	100.386	102.129	106.6	105.376	121.698
P30740	Leukocyte elastase inhibitor OS=Homo sapiens GN=SERPINB1 PE=1 SV=1	SERPINB1	124.896	139.544	95.6266	88.2801	110.298	105.994	85.2688	105.594	87.9906	90.8856
P30876	DNA-directed RNA polymerase II subunit RPB2 OS=Homo sapiens GN=POLR2B PE=1 SV=1	POLR2B	160.703	145.469	81.0616	91.1303	89.0546	98.3062	89.7872	98.2811	84.8005	105.734
P31040	Succinate dehydrogenase [ubiquinone] flavoprotein subunit, mitochondrial OS=Homo sapiens GN=SDHA PE=1 SV=2	SDHA	562.927	501.398	29.8508	18.6075	16.94	19.113	16.7416	19.3506	21.8851	19.1951
P31153	S-adenosylmethionine synthase isoform type-2 OS=Homo sapiens GN=MAT2A PE=1 SV=1	MAT2A	160.999	129.433	92.1308	94.5794	105.403	99.1962	102.18	99.6668	80.3202	78.6846
P31321	cAMP-dependent protein kinase type I-beta regulatory subunit OS=Homo sapiens GN=PRKAR1B PE=1 SV=4	PRKAR1B	39.6862	29.6979	123.219	106.318	102.867	112.663	120.172	133.585	117.552	108.198
P31327-3	Isoform 3 of Carbamoyl-phosphate synthase [ammonia], mitochondrial OS=Homo sapiens GN=CPS1	CPS1	504.202	546.935	29.6899	20.7489	18.8925	21.8338	7.10244	21.8066	27.4857	22.6545
P31689	DnaJ homolog subfamily A member 1 OS=Homo sapiens GN=DNAJA1 PE=1 SV=2	DNAJA1	96.5207	82.6805	63.3077	116.035	124.301	116.08	90.1104	135.264	72.0082	104.1
P31749	RAC-alpha serine/threonine-protein kinase OS=Homo sapiens GN=AKT1 PE=1 SV=2	AKT1	131.499	109.213	80.7724	84.187	81.87	75.2918	128.227	95.082	124.435	125.618
P31930	Cytochrome b-c1 complex subunit 1, mitochondrial OS=Homo sapiens GN=UQCRC1 PE=1 SV=3	UQCRC1	256.014	254.502	71.187	69.5073	50.1974	52.2086	179.217	42.4044	75.9541	62.7754
P31939	Bifunctional purine biosynthesis protein PURH OS=Homo sapiens GN=ATIC PE=1 SV=3	ATIC	135.583	138.474	117.92	86.4887	94.0717	90.281	106.25	102.898	90.1094	82.1455
P31942	Heterogeneous nuclear ribonucleoprotein H3 OS=Homo sapiens GN=HNRNPH3 PE=1 SV=2	HNRNPH3	145.046	122.289	116.607	105.526	84.9621	107.187	104.58	72.8428	111.8	79.9246
P31946	14-3-3 protein beta/alpha OS=Homo sapiens GN=YWHAB PE=1 SV=3	YWHAB	79.5172	83.9673	102.827	102.923	106.711	120.343	90.4216	121.561	109.452	94.3957
P31948-2	Isoform 2 of Stress-induced-phosphoprotein 1 OS=Homo sapiens GN=STIP1	STIP1	161.238	160.679	106.011	86.2824	101.252	90.0801	90.0182	102.857	74.0109	77.406
P32004	Neural cell adhesion molecule L1 OS=Homo sapiens GN=L1CAM PE=1 SV=2	L1CAM	31.78	30.598	123.944	100.333	51.4275	56.2781	102.089	106.888	208.291	190.12
P32119	Peroxiredoxin-2 OS=Homo sapiens GN=PRDX2 PE=1 SV=5	PRDX2	58.4554	75.7903	140.228	91.5925	114.116	118.495	96.1949	110.125	116.552	92.2038
P32322-3	Isoform 3 of Pyrroline-5-carboxylate reductase 1, mitochondrial OS=Homo sapiens GN=PYCR1	PYCR1	310.9	365.27	58.6588	50.8646	49.7675	56.4491	57.8062	59.4565	74.1174	53.4353
P32929	Cystathionine gamma-lyase OS=Homo sapiens GN=CTH PE=1 SV=3	CTH	74.3006	77.6583	114.524	109.402	110.178	104.057	114.146	117.796	94.4863	94.4037
P32969	60S ribosomal protein L9 OS=Homo sapiens GN=RPL9 PE=1 SV=1	RPL9	175.422	151.006	77.8109	92.8701	90.6513	91.2631	83.2333	101.676	85.3557	97.8693
P33176	Kinesin-1 heavy chain OS=Homo sapiens GN=KIF5B PE=1 SV=1	KIF5B	81.2068	86.9315	102.574	109.238	113.904	101.402	111.914	111.133	95.6299	99.211
P33981	Dual specificity protein kinase TTK OS=Homo sapiens GN=TTK PE=1 SV=2	TTK	72.9763	64.0718	109.034	117.721	99.7161	100.002	102.697	99.1641	121.658	123.051
P33991	DNA replication licensing factor MCM4 OS=Homo sapiens GN=MCM4 PE=1 SV=5	MCM4	133.159	133.78	104.074	92.7385	99.4284	86.1788	105.261	93.1702	100.167	93.2762
P33992	DNA replication licensing factor MCM5 OS=Homo sapiens GN=MCM5 PE=1 SV=5	MCM5	147.911	143.072	97.3098	89.6031	95.8508	94.4438	93.7542	96.2105	101.5	86.1767
P33993	DNA replication licensing factor MCM7 OS=Homo sapiens GN=MCM7 PE=1 SV=4	MCM7	134.746	149.195	103.926	86.7571	104.45	99.4477	85.6275	81.3824	104.011	96.345
P34897	Serine hydroxymethyltransferase, mitochondrial OS=Homo sapiens GN=SHMT2 PE=1 SV=3	SHMT2	435.092	466.736	38.6529	35.2219	31.5085	37.8422	34.9765	36.3999	32.7826	37.456
P34932	Heat shock 70 kDa protein 4 OS=Homo sapiens GN=HSPA4 PE=1 SV=4	HSPA4	62.567	66.3336	110.381	103.162	118.471	111.313	108.071	117.202	100.257	106.413
P35222	Catenin beta-1 OS=Homo sapiens GN=CTNNB1 PE=1 SV=1	CTNNB1	61.8288	52.6296	103.716	123.753	74.8106	84.9477	127.806	99.7283	148.013	132.939
P35241-5	Isoform 5 of Radixin OS=Homo sapiens GN=RDX	RDX	56.4658	46.4741	117.177	116.762	61.6956	55.3844	110.691	110.081	163.195	167.37
P35251	Replication factor C subunit 1 OS=Homo sapiens GN=RFC1 PE=1 SV=4	RFC1	132.912	117.054	92.6074	94.1308	99.1926	101.545	97.6483	100.737	101.776	96.8371
P35268	60S ribosomal protein L22 OS=Homo sapiens GN=RPL22 PE=1 SV=2	RPL22	144.779	146.106	71.1827	98.727	101.561	104.821	80.0614	99.3116	90.7535	100.285
P35270	Sepiapterin reductase OS=Homo sapiens GN=SPR PE=1 SV=1	SPR	314.052	327.056	78.0877	56.1113	65.3287	59.9687	43.1303	74.616	46.0731	57.9547
P35520-2	Isoform 2 of Cystathionine beta-synthase OS=Homo sapiens GN=CBS	CBS	169.319	156.693	60.0943	75.2658	81.9932	88.3631	145.549	110.728	76.7303	86.4525
P35527	Keratin, type I cytoskeletal 9 OS=Homo sapiens GN=KRT9 PE=1 SV=3	KRT9	84.1705	200.029	72.3279	180.201	38.2469	61.7612	137.656	139.943	84.9454	38.591
P35579	Myosin-9 OS=Homo sapiens GN=MYH9 PE=1 SV=4	MYH9	68.6424	75.7872	104.194	108.894	102.159	106.523	111.449	108.692	109.992	114.072
P35606	Coatomer subunit beta' OS=Homo sapiens GN=COPB2 PE=1 SV=2	COPB2	69.4991	74.6852	114.662	109.66	133.58	126.02	124.712	111.175	70.8978	74.1018
P35610	Sterol O-acyltransferase 1 OS=Homo sapiens GN=SOAT1 PE=1 SV=3	SOAT1	108.946	120.765	100.524	106.628	102.482	103.601	63.3453	94.2599	123.093	105.264
P35658-5	Isoform 5 of Nuclear pore complex protein Nup214 OS=Homo sapiens GN=NUP214	NUP214	72.3685	74.2935	93.3459	99.7803	129.747	133.417	94.3008	88.5471	117.897	107.621
P35908	Keratin, type II cytoskeletal 2 epidermal OS=Homo sapiens GN=KRT2 PE=1 SV=2	KRT2	150.568	191.477	94.8936	102.343	72.0892	90.2464	103.986	92.5501	94.2416	68.5783
P35998	26S protease regulatory subunit 7 OS=Homo sapiens GN=PSMC2 PE=1 SV=3	PSMC2	100.018	96.1344	99.2442	103.652	116.087	104.626	110.822	108.759	90.3388	90.1422
P36542	ATP synthase subunit gamma, mitochondrial OS=Homo sapiens GN=ATP5C1 PE=1 SV=1	ATP5C1	454.132	470.168	33.4808	32.0917	36.6534	42.3983	13.8568	35.0456	36.89	34.9576
P36551	Oxygen-dependent coproporphyrinogen-III oxidase, mitochondrial OS=Homo sapiens GN=CPOX PE=1 SV=3	CPOX	437.702	373.775	52.1686	41.0498	43.6197	45.071	35.6882	44.4824	51.9289	41.4657
P36578	60S ribosomal protein L4 OS=Homo sapiens GN=RPL4 PE=1 SV=5	RPL4	91.6868	89.2487	100.837	103.408	114.273	111.858	108.086	103.503	97.1151	97.9634
P36776	Lon protease homolog, mitochondrial OS=Homo sapiens GN=LONP1 PE=1 SV=2	LONP1	452.534	438.243	43.7487	36.1872	34.5269	35.9244	34.3379	35.3086	37.0448	37.1506
P36897-2	Isoform 2 of TGF-beta receptor type-1 OS=Homo sapiens GN=TGFBR1	TGFBR1	67.4525	64.3863	118.684	109.806	107.935	93.3265	108.137	102.273	120.772	116.928
P36957	Dihydrolipoyllysine-residue succinyltransferase component of 2-oxoglutarate dehydrogenase complex, mitochondrial OS=Homo sapiens GN=DLST PE=1 SV=4	DLST	368.672	410.906	61.8738	43.316	41.7168	46.3047	35.7083	49.4755	53.4545	48.2191
P37108	Signal recognition particle 14 kDa protein OS=Homo sapiens GN=SRP14 PE=1 SV=2	SRP14	175.87	195.1	86.5205	85.8527	96.5326	93.3747	124.551	58.4185	85.1367	70.5713
P37802-2	Isoform 2 of Transgelin-2 OS=Homo sapiens GN=TAGLN2	TAGLN2	68.3129	65.5412	92.4541	114.548	116.523	100.482	125.758	119.584	98.6244	101.419
P38117-2	Isoform 2 of Electron transfer flavoprotein subunit beta OS=Homo sapiens GN=ETFB	ETFB	590.407	512.531	20.2442	12.0074	11.2914	17.0367	15.9736	16.97	23.8747	15.0216
P38159	RNA-binding motif protein, X chromosome OS=Homo sapiens GN=RBMX PE=1 SV=3	RBMX	162.075	176.808	87.7458	83.575	86.6004	91.1233	108.525	91.1859	87.5193	82.8117
P38432	Coilin OS=Homo sapiens GN=COIL PE=1 SV=1	COIL	69.7697	79.0737	112.993	99.3555	89.8373	92.4985	154.001	90.1741	122.165	112.837
P38606	V-type proton ATPase catalytic subunit A OS=Homo sapiens GN=ATP6V1A PE=1 SV=2	ATP6V1A	127.612	160.279	104.463	66.3789	91.009	103.7	116.051	94.8034	94.9145	90.9459
P38646	Stress-70 protein, mitochondrial OS=Homo sapiens GN=HSPA9 PE=1 SV=2	HSPA9	513.19	551.314	28.4421	17.0309	16.8234	20.1637	12.101	20.0651	26.2331	20.1388
P38919	Eukaryotic initiation factor 4A-III OS=Homo sapiens GN=EIF4A3 PE=1 SV=4	EIF4A3	113.736	123.839	107.345	99.8231	101.641	106.444	105.3	91.0909	96.1445	90.2097
P39023	60S ribosomal protein L3 OS=Homo sapiens GN=RPL3 PE=1 SV=2	RPL3	122.102	107.681	102.595	98.0543	97.9206	98.5885	105.54	98.6241	95.0728	104.738
P39656	Dolichyl-diphosphooligosaccharide--protein glycosyltransferase 48 kDa subunit OS=Homo sapiens GN=DDOST PE=1 SV=4	DDOST	109.883	105.976	121.322	105.747	90.8209	108.017	84.709	99.6069	104.919	99.2288
P39880-3	Isoform 3 of Homeobox protein cut-like 1 OS=Homo sapiens GN=CUX1	CUX1	191.05	182.246	83.7458	82.9296	86.3664	96.8415	70.0414	83.9779	93.5898	92.3132
P40121	Macrophage-capping protein OS=Homo sapiens GN=CAPG PE=1 SV=2	CAPG	64.4454	41.1799	114.904	107.355	107.224	120.662	127.482	122.71	97.2367	99.1327
P40189	Interleukin-6 receptor subunit beta OS=Homo sapiens GN=IL6ST PE=1 SV=2	IL6ST	70.8858	64.3932	129.089	114.679	80.1142	73.5608	114.314	115.228	133.326	117.689
P40222	Alpha-taxilin OS=Homo sapiens GN=TXLNA PE=1 SV=3	TXLNA	62.8026	62.1654	101.53	115.32	106.575	115.102	93.4323	114.45	114.47	116.732
P40227	T-complex protein 1 subunit zeta OS=Homo sapiens GN=CCT6A PE=1 SV=3	CCT6A	144.52	132.656	103.306	94.4874	100.69	98.4635	95.0687	95.7629	84.8007	91.3658
P40763	Signal transducer and activator of transcription 3 OS=Homo sapiens GN=STAT3 PE=1 SV=2	STAT3	136.268	122.118	96.9283	95.248	100.353	97.3671	98.1008	93.0876	100.451	97.7927
P40818	Ubiquitin carboxyl-terminal hydrolase 8 OS=Homo sapiens GN=USP8 PE=1 SV=1	USP8	62.2035	67.6276	119.823	110.153	107.893	103.44	113.583	109.005	106.681	108.131
P40926	Malate dehydrogenase, mitochondrial OS=Homo sapiens GN=MDH2 PE=1 SV=3	MDH2	470.655	549.492	34.3914	21.6212	19.4143	23.0056	18.1534	23.7359	31.8297	23.5808
P40937	Replication factor C subunit 5 OS=Homo sapiens GN=RFC5 PE=1 SV=1	RFC5	134.138	132.538	99.172	91.074	103.986	91.4118	85.643	88.1586	115.837	98.4733
P40939	Trifunctional enzyme subunit alpha, mitochondrial OS=Homo sapiens GN=HADHA PE=1 SV=2	HADHA	535.792	488.493	28.1054	24.577	18.5524	22.4173	20.7419	22.4223	29.7396	25.5177
P41091	Eukaryotic translation initiation factor 2 subunit 3 OS=Homo sapiens GN=EIF2S3 PE=1 SV=3	EIF2S3	99.4054	103.834	103.561	101.277	113.953	108.378	101.05	106.703	91.402	92.4102
P41214	Eukaryotic translation initiation factor 2D OS=Homo sapiens GN=EIF2D PE=1 SV=3	EIF2D	111.496	116.028	91.8926	103.312	106.214	108.049	76.2582	99.1924	108.967	104.943
P41250	Glycine--tRNA ligase OS=Homo sapiens GN=GARS PE=1 SV=3	GARS	234.118	242.187	83.6662	74.6864	77.9832	67.6072	94.0472	73.42	71.8695	70.5476
P41252	Isoleucine--tRNA ligase, cytoplasmic OS=Homo sapiens GN=IARS PE=1 SV=2	IARS	75.2926	78.107	96.3072	111.569	116.423	122.685	103.668	114.048	92.3898	97.6452
P41273	Tumor necrosis factor ligand superfamily member 9 OS=Homo sapiens GN=TNFSF9 PE=1 SV=1	TNFSF9	74.2848	76.6794	145.044	101.353	67.3446	87.9042	94.9772	130.119	129.746	110.385
P41440	Folate transporter 1 OS=Homo sapiens GN=SLC19A1 PE=1 SV=3	SLC19A1	41.522	33.156	135.392	106.711	72.5306	67.6035	110.358	91.485	185.679	162.7
P42126	Enoyl-CoA delta isomerase 1, mitochondrial OS=Homo sapiens GN=ECI1 PE=1 SV=1	ECI1	506.929	641.24	14.5357	10.1997	9.71752	14.1485	0.88391	14.4741	19.0986	11.891
P42166	Lamina-associated polypeptide 2, isoform alpha OS=Homo sapiens GN=TMPO PE=1 SV=2	TMPO	108.635	110.288	105.458	90.381	90.8419	97.9041	89.029	92.4696	129.173	117.721
P42167	Lamina-associated polypeptide 2, isoforms beta/gamma OS=Homo sapiens GN=TMPO PE=1 SV=2	TMPO	167.546	152.353	86.8089	88.65	107.553	120.256	77.78	70.4446	92.0441	89.5524
P42224	Signal transducer and activator of transcription 1-alpha/beta OS=Homo sapiens GN=STAT1 PE=1 SV=2	STAT1	99.5221	111.474	103.396	91.729	100.858	104.301	95.4121	107.178	104.838	106.614
P42566	Epidermal growth factor receptor substrate 15 OS=Homo sapiens GN=EPS15 PE=1 SV=2	EPS15	366.213	358.69	43.3173	62.8048	44.7666	49.1965	44.8501	62.8431	53.451	55.1998
P42677	40S ribosomal protein S27 OS=Homo sapiens GN=RPS27 PE=1 SV=3	RPS27	137.732	154.434	108.866	94.1768	97.8613	106.202	100.183	78.0004	88.4536	84.5906
P42702	Leukemia inhibitory factor receptor OS=Homo sapiens GN=LIFR PE=1 SV=1	LIFR	42.2981	43.0428	116.382	120.042	83.5665	90.3351	115.933	124.636	129.804	131.465
P42704	Leucine-rich PPR motif-containing protein, mitochondrial OS=Homo sapiens GN=LRPPRC PE=1 SV=3	LRPPRC	537.923	532.043	25.8985	17.6328	17.108	20.1342	10.3017	19.4458	25.8957	19.9768
P42765	3-ketoacyl-CoA thiolase, mitochondrial OS=Homo sapiens GN=ACAA2 PE=1 SV=2	ACAA2	466.265	560.096	13.5829	16.6367	13.5858	14.1299	39.6132	25.5687	37.9001	29.5156
P42766	60S ribosomal protein L35 OS=Homo sapiens GN=RPL35 PE=1 SV=2	RPL35	185.149	154.868	71.5611	105.345	89.1417	92.613	68.9911	89.9447	93.3764	99.1962
P43034	Platelet-activating factor acetylhydrolase IB subunit alpha OS=Homo sapiens GN=PAFAH1B1 PE=1 SV=2	PAFAH1B1	112.33	119.087	86.0886	94.4379	110.847	123.571	115.565	82.257	88.6756	99.832
P43121	Cell surface glycoprotein MUC18 OS=Homo sapiens GN=MCAM PE=1 SV=2	MCAM	28.3405	29.5408	132.073	106.22	66.0541	66.1164	133.016	121.241	163.73	152.778
P43246	DNA mismatch repair protein Msh2 OS=Homo sapiens GN=MSH2 PE=1 SV=1	MSH2	109.092	134.524	101.438	123.07	90.8282	89.5824	79.3224	102.232	102.237	98.0495
P43490	Nicotinamide phosphoribosyltransferase OS=Homo sapiens GN=NAMPT PE=1 SV=1	NAMPT	143.753	160.49	80.414	94.9169	96.1911	100.114	102.067	96.4438	86.3169	85.1054
P43897	Elongation factor Ts, mitochondrial OS=Homo sapiens GN=TSFM PE=1 SV=2	TSFM	463.119	531.883	34.7821	25.5176	23.3529	30.2116	18.2871	24.1528	32.8053	25.6804
P45880-1	Isoform 1 of Voltage-dependent anion-selective channel protein 2 OS=Homo sapiens GN=VDAC2	VDAC2	115.907	120.694	101.697	91.1668	105.888	107.61	77.0694	99.9524	106.366	104.002
P45974	Ubiquitin carboxyl-terminal hydrolase 5 OS=Homo sapiens GN=USP5 PE=1 SV=2	USP5	90.8627	69.3251	116.138	109.417	115.718	101.608	115.206	103.197	93.3923	99.6885
P46013	Proliferation marker protein Ki-67 OS=Homo sapiens GN=MKI67 PE=1 SV=2	MKI67	96.1131	94.839	97.9907	93.9047	112.124	103.057	103.082	92.2459	121.064	108.866
P46060	Ran GTPase-activating protein 1 OS=Homo sapiens GN=RANGAP1 PE=1 SV=1	RANGAP1	78.053	87.3325	108.441	88.6327	126.679	131.236	100.935	93.3715	110.521	93.4962
P46063	ATP-dependent DNA helicase Q1 OS=Homo sapiens GN=RECQL PE=1 SV=3	RECQL	98.1082	94.2131	96.8329	104.757	113.513	105.312	103.518	108.901	95.2622	97.6724
P46087-4	Isoform 4 of Probable 28S rRNA (cytosine(4447)-C(5))-methyltransferase OS=Homo sapiens GN=NOP2	NOP2	106.344	98.7638	98.4114	81.4094	117.72	71.4809	131.15	97.29	116.708	107.275
P46109	Crk-like protein OS=Homo sapiens GN=CRKL PE=1 SV=1	CRKL	70.5371	76.3749	117.596	102.974	99.7156	107.462	102.899	112.872	110.042	111.661
P46199	Translation initiation factor IF-2, mitochondrial OS=Homo sapiens GN=MTIF2 PE=1 SV=2	MTIF2	451.102	473.114	42.1597	31.6172	26.5648	36.3815	33.8007	29.4696	36.2802	34.2146
P46776	60S ribosomal protein L27a OS=Homo sapiens GN=RPL27A PE=1 SV=2	RPL27A	141.369	142.076	93.8173	102.765	120.03	85.6137	120.91	74.0762	83.7555	80.2938
P46777	60S ribosomal protein L5 OS=Homo sapiens GN=RPL5 PE=1 SV=3	RPL5	106.004	105.063	105.445	96.5801	112.301	102.042	97.6115	106.143	101.132	92.5339
P46779	60S ribosomal protein L28 OS=Homo sapiens GN=RPL28 PE=1 SV=3	RPL28	136.402	135.44	110.532	104.107	100.752	108.829	89.961	70.6466	110.526	80.7458
P46781	40S ribosomal protein S9 OS=Homo sapiens GN=RPS9 PE=1 SV=3	RPS9	266.583	188.876	72.46	77.6958	89.4642	81.1983	49.3304	77.1065	83.8186	91.3409
P46926	Glucosamine-6-phosphate isomerase 1 OS=Homo sapiens GN=GNPDA1 PE=1 SV=1	GNPDA1	75.2944	80.7805	115.111	103.07	105.815	119.618	114.683	122.87	85.5204	89.6485
P46939-2	Isoform 2 of Utrophin OS=Homo sapiens GN=UTRN	UTRN	52.8452	62.7245	109.349	117.188	76.9037	67.7462	89.7327	90.4142	182.326	160.365
P46940	Ras GTPase-activating-like protein IQGAP1 OS=Homo sapiens GN=IQGAP1 PE=1 SV=1	IQGAP1	70.2599	65.4871	97.3642	136.742	76.4827	73.5576	101.224	107.093	132.942	145.063
P46977	Dolichyl-diphosphooligosaccharide--protein glycosyltransferase subunit STT3A OS=Homo sapiens GN=STT3A PE=1 SV=2	STT3A	142.65	139.263	84.1113	97.306	100.928	104.03	80.9818	93.2651	88.1016	107.259
P47895	Aldehyde dehydrogenase family 1 member A3 OS=Homo sapiens GN=ALDH1A3 PE=1 SV=2	ALDH1A3	142.813	136.136	85.968	96.5048	98.7581	102.89	103.13	95.7316	93.9762	85.6374
P47897	Glutamine--tRNA ligase OS=Homo sapiens GN=QARS PE=1 SV=1	QARS	84.8207	108.294	100.802	102.25	121.62	116.782	105.195	95.3619	91.865	94.0883
P47914	60S ribosomal protein L29 OS=Homo sapiens GN=RPL29 PE=1 SV=2	RPL29	123.338	132.969	97.6631	102.99	104.646	99.9698	136.741	67.9447	95.1561	83.757
P47974	mRNA decay activator protein ZFP36L2 OS=Homo sapiens GN=ZFP36L2 PE=1 SV=3	ZFP36L2	243.959	255.674	81.913	79.78	55.7636	63.4966	112.035	52.0848	78.002	80.1006
P47985	Cytochrome b-c1 complex subunit Rieske, mitochondrial OS=Homo sapiens GN=UQCRFS1 PE=1 SV=2	UQCRFS1	471.858	421.043	43.0942	36.7324	35.1393	36.1497	18.9815	35.3911	45.1798	40.8178
P48047	ATP synthase subunit O, mitochondrial OS=Homo sapiens GN=ATP5O PE=1 SV=1	ATP5O	306.771	294.739	65.035	66.8786	56.2625	56.3951	65.9022	67.0968	69.4164	68.406
P48507	Glutamate--cysteine ligase regulatory subunit OS=Homo sapiens GN=GCLM PE=1 SV=1	GCLM	98.161	113.68	92.9435	95.8451	88.3128	103.108	106.313	114.858	106.114	105.793
P48634	Protein PRRC2A OS=Homo sapiens GN=PRRC2A PE=1 SV=3	PRRC2A	79.957	78.9113	98.4993	103.357	109.297	102.703	123.993	98.3303	111.657	109.119
P48643	T-complex protein 1 subunit epsilon OS=Homo sapiens GN=CCT5 PE=1 SV=1	CCT5	115.971	107.538	99.5858	108.344	107.211	97.4113	98.7703	102.235	93.6176	95.6775
P49321-3	Isoform 3 of Nuclear autoantigenic sperm protein OS=Homo sapiens GN=NASP	NASP	86.8655	96.7572	115.502	93.8094	106.547	101.263	126.814	93.2126	103.688	101.177
P49327	Fatty acid synthase OS=Homo sapiens GN=FASN PE=1 SV=3	FASN	71.4633	74.0783	111.463	107.417	108.761	110.317	117.193	107.42	104.782	99.5981
P49368	T-complex protein 1 subunit gamma OS=Homo sapiens GN=CCT3 PE=1 SV=4	CCT3	115.732	91.8842	97.8745	104.922	97.8041	96.1879	135.54	100.159	92.686	95.0282
P49406	39S ribosomal protein L19, mitochondrial OS=Homo sapiens GN=MRPL19 PE=1 SV=2	MRPL19	507.305	626.043	31.0929	6.42385	8.29519	14.9612	12.649	13.6242	16.9737	6.64237
P49411	Elongation factor Tu, mitochondrial OS=Homo sapiens GN=TUFM PE=1 SV=2	TUFM	336.199	364.547	61.1557	53.9718	51.301	48.6036	41.448	55.5561	66.2119	60.7346
P49454	Centromere protein F OS=Homo sapiens GN=CENPF PE=1 SV=2	CENPF	83.0437	72.9828	98.9897	101.077	86.7589	98.8076	110.307	86.4997	134.756	145.139
P49588-2	Isoform 2 of Alanine--tRNA ligase, cytoplasmic OS=Homo sapiens GN=AARS	AARS	89.0773	93.1251	108.047	108.109	105.545	90.3796	116.233	113.019	92.4641	101.219
P49589-3	Isoform 3 of Cysteine--tRNA ligase, cytoplasmic OS=Homo sapiens GN=CARS	CARS	74.9203	72.6104	113.723	102.405	111.339	113.209	104.138	107.57	106.118	105.798
P49736	DNA replication licensing factor MCM2 OS=Homo sapiens GN=MCM2 PE=1 SV=4	MCM2	130.299	133.46	106.016	95.1752	92.7265	97.9336	112.038	100.392	89.126	83.8951
P49748-3	Isoform 3 of Very long-chain specific acyl-CoA dehydrogenase, mitochondrial OS=Homo sapiens GN=ACADVL	ACADVL	504.091	497.611	31.672	23.5251	23.3042	25.2364	16.172	26.6884	35.4764	26.7117
P49756	RNA-binding protein 25 OS=Homo sapiens GN=RBM25 PE=1 SV=3	RBM25	77.4761	95.9601	95.4038	98.5823	102.058	104.225	105.008	112.851	106.459	116.439
P49790-3	Isoform 3 of Nuclear pore complex protein Nup153 OS=Homo sapiens GN=NUP153	NUP153	104.89	97.5834	104.054	101.017	95.9121	103.196	98.7657	93.926	119.901	108.209
P49792	E3 SUMO-protein ligase RanBP2 OS=Homo sapiens GN=RANBP2 PE=1 SV=2	RANBP2	67.5781	68.4834	98.5475	98.9472	133.517	137.178	93.9354	91.4477	112.628	106.217
P49821	NADH dehydrogenase [ubiquinone] flavoprotein 1, mitochondrial OS=Homo sapiens GN=NDUFV1 PE=1 SV=4	NDUFV1	357.045	455.037	36.9606	45.3515	41.0038	43.7901	33.2296	41.2535	62.2323	49.3445
P49902	Cytosolic purine 5'-nucleotidase OS=Homo sapiens GN=NT5C2 PE=1 SV=1	NT5C2	122.682	77.0655	103.075	120.632	85.3548	79.9049	105.403	92.0559	107.791	129.856
P49915	GMP synthase [glutamine-hydrolyzing] OS=Homo sapiens GN=GMPS PE=1 SV=1	GMPS	104.076	96.588	95.6838	99.3327	117.434	107.047	100.582	104.178	101.938	94.3804
P49959-3	Isoform 3 of Double-strand break repair protein MRE11 OS=Homo sapiens GN=MRE11	MRE11	98.634	87.5807	85.0125	97.9484	108.756	116.109	91.5278	104.983	113.279	113.049
P50395	Rab GDP dissociation inhibitor beta OS=Homo sapiens GN=GDI2 PE=1 SV=2	GDI2	69.0424	69.1491	91.904	116.594	111.721	98.8606	118.261	120.659	99.539	107.504
P50416	Carnitine O-palmitoyltransferase 1, liver isoform OS=Homo sapiens GN=CPT1A PE=1 SV=2	CPT1A	126.107	119.963	105.929	101.286	100.489	104.225	92.389	91.7109	102.759	91.5592
P50454	Serpin H1 OS=Homo sapiens GN=SERPINH1 PE=1 SV=2	SERPINH1	165.483	149.309	96.5042	86.3706	87.3222	91.0464	80.802	90.0323	110.321	95.0726
P50502	Hsc70-interacting protein OS=Homo sapiens GN=ST13 PE=1 SV=2	ST13	86.3089	74.6614	102.811	87.4733	118.019	96.8008	165.539	114.315	77.2036	92.6197
P50570	Dynamin-2 OS=Homo sapiens GN=DNM2 PE=1 SV=2	DNM2	103.115	98.2459	96.0163	107.997	104.672	97.7365	102.128	108.831	101.916	100.141
P50750-2	Isoform 2 of Cyclin-dependent kinase 9 OS=Homo sapiens GN=CDK9	CDK9	124.711	130.877	86.4888	100.302	84.2819	65.3985	122.231	85.7042	138.417	103.863
P50851-2	Isoform 2 of Lipopolysaccharide-responsive and beige-like anchor protein OS=Homo sapiens GN=LRBA	LRBA	62.8304	63.1484	123.402	130.034	109.05	113.018	111.843	113.687	89.5879	89.3228
P50914	60S ribosomal protein L14 OS=Homo sapiens GN=RPL14 PE=1 SV=4	RPL14	113.791	95.1541	104.417	85.0413	87.8051	106.225	101.925	100.727	116.376	117.858
P50990	T-complex protein 1 subunit theta OS=Homo sapiens GN=CCT8 PE=1 SV=4	CCT8	99.1962	93.7702	96.5279	95.9017	105.002	92.1172	170.292	107.407	83.5238	82.1871
P50991	T-complex protein 1 subunit delta OS=Homo sapiens GN=CCT4 PE=1 SV=4	CCT4	196.699	169.603	87.2085	86.4441	83.1612	87.2885	95.618	93.19	81.5815	81.3754
P50995	Annexin A11 OS=Homo sapiens GN=ANXA11 PE=1 SV=1	ANXA11	48.049	49.5475	122.678	102.007	104.732	109.406	105.394	116.315	119.44	123.331
P51114	Fragile X mental retardation syndrome-related protein 1 OS=Homo sapiens GN=FXR1 PE=1 SV=3	FXR1	69.1768	72.3705	110.628	105.648	113.924	117.203	98.7901	106.187	110.393	105.541
P51116	Fragile X mental retardation syndrome-related protein 2 OS=Homo sapiens GN=FXR2 PE=1 SV=2	FXR2	79.0556	69.5274	75.6026	109.829	115.765	118.678	110.633	111.908	97.4351	116.043
P51148-2	Isoform 2 of Ras-related protein Rab-5C OS=Homo sapiens GN=RAB5C	RAB5C	85.8947	88.0467	107.944	100.894	102.267	103.894	102.354	120.704	101.589	101.474
P51149	Ras-related protein Rab-7a OS=Homo sapiens GN=RAB7A PE=1 SV=1	RAB7A	28.3141	30.8679	123.642	129.14	115.21	111.855	109.337	139.347	94.8196	102.235
P51151	Ras-related protein Rab-9A OS=Homo sapiens GN=RAB9A PE=1 SV=1	RAB9A	131.866	119.097	90.5482	95.8683	92.4037	107.514	114.049	98.52	96.1853	91.2406
P51153	Ras-related protein Rab-13 OS=Homo sapiens GN=RAB13 PE=1 SV=1	RAB13	90.0205	90.395	108.429	97.1976	102.428	111.018	101.619	109.89	105.905	102.521
P51398	28S ribosomal protein S29, mitochondrial OS=Homo sapiens GN=DAP3 PE=1 SV=1	DAP3	461.223	438.957	44.6606	31.4674	30.3996	33.7314	31.9764	35.1924	41.523	38.9395
P51531	Probable global transcription activator SNF2L2 OS=Homo sapiens GN=SMARCA2 PE=1 SV=2	SMARCA2	182.137	165.759	94.9933	83.2147	88.8624	86.8275	85.4587	85.1633	90.7029	95.6952
P51553	Isocitrate dehydrogenase [NAD] subunit gamma, mitochondrial OS=Homo sapiens GN=IDH3G PE=1 SV=1	IDH3G	257.414	550.306	57.5264	47.4512	39.1103	53.3546	30.6777	34.1073	48.0589	48.8458
P51571	Translocon-associated protein subunit delta OS=Homo sapiens GN=SSR4 PE=1 SV=1	SSR4	151.509	154.543	76.3082	107.972	83.6708	93.2696	94.5559	76.6201	106.789	104.13
P51649-2	Isoform 2 of Succinate-semialdehyde dehydrogenase, mitochondrial OS=Homo sapiens GN=ALDH5A1	ALDH5A1	489.463	450.071	41.843	29.4237	26.0204	29.9506	30.8649	31.1249	35.8279	33.0409
P51812	Ribosomal protein S6 kinase alpha-3 OS=Homo sapiens GN=RPS6KA3 PE=1 SV=1	RPS6KA3	242.087	256.287	80.599	69.333	76.1808	73.4073	55.2338	82.9692	74.8442	78.8313
P51991	Heterogeneous nuclear ribonucleoprotein A3 OS=Homo sapiens GN=HNRNPA3 PE=1 SV=2	HNRNPA3	103.149	96.0683	98.6089	88.0754	120.894	115.181	110.405	100.819	93.7655	95.8311
P52209	6-phosphogluconate dehydrogenase, decarboxylating OS=Homo sapiens GN=PGD PE=1 SV=3	PGD	41.8741	49.0841	99.1382	125.135	124.116	114.881	108.404	129.574	90.8503	105.948
P52292	Importin subunit alpha-1 OS=Homo sapiens GN=KPNA2 PE=1 SV=1	KPNA2	111.999	115.667	101.45	93.8517	113.146	107.521	95.3321	100.945	96.3851	92.4237
P52294	Importin subunit alpha-5 OS=Homo sapiens GN=KPNA1 PE=1 SV=3	KPNA1	135.995	152.13	89.0821	91.3806	95.4553	82.0204	104.08	96.9482	96.2204	99.3896
P52333	Tyrosine-protein kinase JAK3 OS=Homo sapiens GN=JAK3 PE=1 SV=2	JAK3	119.366	109.954	102.047	82.8856	110.391	119.939	103.346	107.371	81.3938	92.5071
P52597	Heterogeneous nuclear ribonucleoprotein F OS=Homo sapiens GN=HNRNPF PE=1 SV=3	HNRNPF	153.346	142.304	98.4464	90.7076	100.992	101.164	77.9061	101.879	90.4014	85.9873
P52701	DNA mismatch repair protein Msh6 OS=Homo sapiens GN=MSH6 PE=1 SV=2	MSH6	163.745	193.567	83.1408	84.1912	92.5304	87.7325	96.8212	82.8084	86.7859	89.0539
P52732	Kinesin-like protein KIF11 OS=Homo sapiens GN=KIF11 PE=1 SV=2	KIF11	61.5239	78.4091	109.293	130.427	112.276	120.813	94.2097	97.764	98.4863	104.796
P52815	39S ribosomal protein L12, mitochondrial OS=Homo sapiens GN=MRPL12 PE=1 SV=2	MRPL12	522.038	499.509	36.6136	21.4013	14.5824	18.9127	26.0909	19.9429	32.4959	26.8759
P52907	F-actin-capping protein subunit alpha-1 OS=Homo sapiens GN=CAPZA1 PE=1 SV=3	CAPZA1	86.5945	85.6728	97.2322	105.697	99.8416	87.8576	92.9902	116.114	111.842	127.506
P52948	Nuclear pore complex protein Nup98-Nup96 OS=Homo sapiens GN=NUP98 PE=1 SV=4	NUP98	64.9249	76.8308	95.6794	105.647	134.925	138.939	96.8555	101.918	88.3504	101.234
P53350	Serine/threonine-protein kinase PLK1 OS=Homo sapiens GN=PLK1 PE=1 SV=1	PLK1	188.43	200.259	89.3272	80.9103	81.4331	70.413	101.529	83.4395	85.9411	87.6934
P53384	Cytosolic Fe-S cluster assembly factor NUBP1 OS=Homo sapiens GN=NUBP1 PE=1 SV=2	NUBP1	217.795	177.016	96.4639	90.0178	95.3812	91.2042	73.1698	67.4909	81.7798	80.5928
P53396	ATP-citrate synthase OS=Homo sapiens GN=ACLY PE=1 SV=3	ACLY	72.968	81.1003	106.684	104.885	118.82	112.838	108.755	110.01	98.2413	96.8332
P53618	Coatomer subunit beta OS=Homo sapiens GN=COPB1 PE=1 SV=3	COPB1	112.961	119.854	111.353	97.2306	101.927	112.111	87.5622	93.4612	102.66	94.5199
P53621-2	Isoform 2 of Coatomer subunit alpha OS=Homo sapiens GN=COPA	COPA	83.8204	83.4845	107.006	99.084	120.981	116.655	142.955	98.5123	89.2715	78.6394
P53675	Clathrin heavy chain 2 OS=Homo sapiens GN=CLTCL1 PE=1 SV=2	CLTCL1	49.5412	52.4601	115.997	130.306	103.314	102.8	123.638	132.549	92.0358	94.5706
P53701	Cytochrome c-type heme lyase OS=Homo sapiens GN=HCCS PE=1 SV=1	HCCS	109.232	111.087	93.3556	95.041	97.5791	108.9	106.717	97.5116	96.7993	112.016
P53985	Monocarboxylate transporter 1 OS=Homo sapiens GN=SLC16A1 PE=1 SV=3	SLC16A1	110.053	147.313	144.691	84.9739	97.9351	91.0986	63.4009	88.3202	110.172	104.425
P53990-5	Isoform 5 of IST1 homolog OS=Homo sapiens GN=IST1	IST1	93.8799	70.1766	119.209	128.284	114.081	128.764	74.6003	100.659	89.5016	93.6474
P53992	Protein transport protein Sec24C OS=Homo sapiens GN=SEC24C PE=1 SV=3	SEC24C	56.1032	52.6408	112.586	93.4486	163.378	167.413	97.2806	100.414	76.4723	80.0501
P53999	Activated RNA polymerase II transcriptional coactivator p15 OS=Homo sapiens GN=SUB1 PE=1 SV=3	SUB1	149.827	137.243	109.224	96.8767	89.4549	76.6327	147.185	80.3959	70.6325	93.1335
P54132	Bloom syndrome protein OS=Homo sapiens GN=BLM PE=1 SV=1	BLM	82.9983	104.075	101.785	73.0036	114.895	120.108	93.6296	81.1625	116.324	135.627
P54136	Arginine--tRNA ligase, cytoplasmic OS=Homo sapiens GN=RARS PE=1 SV=2	RARS	91.047	96.3987	103.254	101.629	109.646	110.843	107.23	101.341	101.395	98.2901
P54577	Tyrosine--tRNA ligase, cytoplasmic OS=Homo sapiens GN=YARS PE=1 SV=4	YARS	125.306	123.875	96.7404	108.612	106.632	99.0268	98.4665	97.1242	83.5064	92.7752
P54578	Ubiquitin carboxyl-terminal hydrolase 14 OS=Homo sapiens GN=USP14 PE=1 SV=3	USP14	86.67	106.548	86.4765	116.195	122.998	105.824	83.3703	118.883	80.4001	102.075
P54619-3	Isoform 3 of 5'-AMP-activated protein kinase subunit gamma-1 OS=Homo sapiens GN=PRKAG1	PRKAG1	93.6695	87.066	111.197	99.0762	114.978	105.221	99.7335	108.095	95.2446	102.763
P54886	Delta-1-pyrroline-5-carboxylate synthase OS=Homo sapiens GN=ALDH18A1 PE=1 SV=2	ALDH18A1	445.547	382.501	44.0419	43.3744	42.3161	47.3757	39.8393	37.2193	51.4848	37.9461
P55060	Exportin-2 OS=Homo sapiens GN=CSE1L PE=1 SV=3	CSE1L	89.9795	118.441	97.9851	102.162	112.652	105.736	95.581	109.377	93.2655	95.9973
P55072	Transitional endoplasmic reticulum ATPase OS=Homo sapiens GN=VCP PE=1 SV=4	VCP	73.7701	77.3813	106.42	100.046	131.464	128.493	118.18	110.504	84.7619	79.8504
P55084	Trifunctional enzyme subunit beta, mitochondrial OS=Homo sapiens GN=HADHB PE=1 SV=3	HADHB	537.238	451.528	30.7914	26.3945	26.5152	25.6601	21.0126	27.4442	30.2829	29.8673
P55209	Nucleosome assembly protein 1-like 1 OS=Homo sapiens GN=NAP1L1 PE=1 SV=1	NAP1L1	76.0474	77.7826	94.3356	96.6583	118.327	113.569	94.6026	131.103	98.9676	103.125
P55265-4	Isoform 4 of Double-stranded RNA-specific adenosine deaminase OS=Homo sapiens GN=ADAR	ADAR	102.413	91.3972	87.2284	99.4495	114.572	93.6197	106.18	105.251	114.383	104.462
P55735-3	Isoform 3 of Protein SEC13 homolog OS=Homo sapiens GN=SEC13	SEC13	44.9716	82.9406	105.13	99.2765	127.892	127.782	107.473	100.666	97.3788	111.899
P55786	Puromycin-sensitive aminopeptidase OS=Homo sapiens GN=NPEPPS PE=1 SV=2	NPEPPS	169.201	163.338	87.8174	91.7741	96.0854	88.9669	94.4376	103.016	75.5193	80.1712
P55795	Heterogeneous nuclear ribonucleoprotein H2 OS=Homo sapiens GN=HNRNPH2 PE=1 SV=1	HNRNPH2	109.064	114.47	101.718	95.9869	103.69	110.73	95.6205	102.815	96.2034	97.9849
P55809	Succinyl-CoA:3-ketoacid coenzyme A transferase 1, mitochondrial OS=Homo sapiens GN=OXCT1 PE=1 SV=1	OXCT1	518.763	523.962	23.9193	21.5183	20.2585	23.8567	10.1018	21.7201	29.5497	25.3242
P55884-2	Isoform 2 of Eukaryotic translation initiation factor 3 subunit B OS=Homo sapiens GN=EIF3B	EIF3B	73.2271	80.6847	99.8463	103.242	119.066	120.215	115.5	119.353	83.0714	94.1989
P56181-2	Isoform 2 of NADH dehydrogenase [ubiquinone] flavoprotein 3, mitochondrial OS=Homo sapiens GN=NDUFV3	NDUFV3	536.819	577.401	25.6111	10.39	10.3929	15.2238	15.3745	13.2688	18.5236	15.4904
P56192	Methionine--tRNA ligase, cytoplasmic OS=Homo sapiens GN=MARS PE=1 SV=2	MARS	87.9301	84.6607	98.8655	107.958	112.137	116.106	117.665	99.167	99.774	93.9919
P56545-2	Isoform 2 of C-terminal-binding protein 2 OS=Homo sapiens GN=CTBP2	CTBP2	98.2577	78.9275	103.33	89.8337	118.438	101.679	137.348	93.5342	103.152	98.0897
P56945-6	Isoform 6 of Breast cancer anti-estrogen resistance protein 1 OS=Homo sapiens GN=BCAR1	BCAR1	69.1654	89.0834	112.672	97.0356	51.1927	63.0887	351.355	62.7499	86.0555	69.5764
P57081	tRNA (guanine-N(7)-)-methyltransferase non-catalytic subunit WDR4 OS=Homo sapiens GN=WDR4 PE=1 SV=2	WDR4	128.153	109.762	87.8515	94.548	96.2154	106.507	131.35	96.605	93.8511	90.5786
P57088	Transmembrane protein 33 OS=Homo sapiens GN=TMEM33 PE=1 SV=2	TMEM33	144.843	149.583	76.8542	98.157	102.465	118.906	73.5093	87.1048	75.4618	112.249
P57678	Gem-associated protein 4 OS=Homo sapiens GN=GEMIN4 PE=1 SV=2	GEMIN4	66.6542	64.2455	118.941	107.333	117.166	114.196	96.0916	100.591	109.264	113.514
P58107	Epiplakin OS=Homo sapiens GN=EPPK1 PE=1 SV=2	EPPK1	119.439	114.407	97.8303	100.352	99.4193	97.4004	88.3457	100.418	100.25	110.934
P60228	Eukaryotic translation initiation factor 3 subunit E OS=Homo sapiens GN=EIF3E PE=1 SV=1	EIF3E	86.4029	90.6363	107.522	109.354	124.121	112.407	94.3379	108.948	91.3726	89.0765
P60709	Actin, cytoplasmic 1 OS=Homo sapiens GN=ACTB PE=1 SV=1	ACTB	62.169	63.2046	131.9	103.798	96.0672	95.9818	110.147	115.492	121.257	110.337
P60842	Eukaryotic initiation factor 4A-I OS=Homo sapiens GN=EIF4A1 PE=1 SV=1	EIF4A1	128.985	125.562	99.8571	101.584	102.436	105.319	90.4399	99.8625	88.1835	92.0273
P60891	Ribose-phosphate pyrophosphokinase 1 OS=Homo sapiens GN=PRPS1 PE=1 SV=2	PRPS1	141.719	147.984	97.6467	85.0984	96.2758	80.2723	96.272	106.025	89.8108	100.318
P60953	Cell division control protein 42 homolog OS=Homo sapiens GN=CDC42 PE=1 SV=2	CDC42	60.6194	57.1632	137.91	101.952	101.881	67.9865	119.834	101.115	137.182	125.645
P61006	Ras-related protein Rab-8A OS=Homo sapiens GN=RAB8A PE=1 SV=1	RAB8A	90.0205	90.395	108.429	97.1976	102.428	111.018	101.619	109.89	105.905	102.521
P61011	Signal recognition particle 54 kDa protein OS=Homo sapiens GN=SRP54 PE=1 SV=1	SRP54	83.802	103.977	72.7353	102.325	116.796	139.728	109.621	105.486	87.6993	93.9594
P61019	Ras-related protein Rab-2A OS=Homo sapiens GN=RAB2A PE=1 SV=1	RAB2A	53.2983	75.7695	101.254	111.91	122.037	93.7011	120.796	89.8084	122.4	117.41
P61020	Ras-related protein Rab-5B OS=Homo sapiens GN=RAB5B PE=1 SV=1	RAB5B	94.9715	96.3321	112.285	99.0752	98.33	97.3713	98.8037	119.368	102.455	100.861
P61106	Ras-related protein Rab-14 OS=Homo sapiens GN=RAB14 PE=1 SV=4	RAB14	50.9967	61.5205	110.751	137.601	94.3808	114.535	121.508	118.769	99.174	93.8486
P61160-2	Isoform 2 of Actin-related protein 2 OS=Homo sapiens GN=ACTR2	ACTR2	79.8258	115.931	79.9254	104.257	106.129	104.285	94.444	115.996	112.709	102.92
P61163	Alpha-centractin OS=Homo sapiens GN=ACTR1A PE=1 SV=1	ACTR1A	61.4555	74.1374	116.755	112.121	117.105	114.587	99.8329	115.947	97.9047	96.3337
P61204	ADP-ribosylation factor 3 OS=Homo sapiens GN=ARF3 PE=1 SV=2	ARF3	127.987	119.534	103.293	96.4933	101.903	103.391	101.397	98.8189	94.7866	88.0081
P61221	ATP-binding cassette sub-family E member 1 OS=Homo sapiens GN=ABCE1 PE=1 SV=1	ABCE1	104.159	112.14	97.626	101.991	119.514	107.822	99.4675	78.1938	100.028	107.154
P61247	40S ribosomal protein S3a OS=Homo sapiens GN=RPS3A PE=1 SV=2	RPS3A	155.943	124.635	99.2061	85.1218	111.915	100.061	85.3091	100.207	91.5174	86.075
P61289-2	Isoform 2 of Proteasome activator complex subunit 3 OS=Homo sapiens GN=PSME3	PSME3	109.703	101.836	99.7648	85.6981	103.479	119.495	116.761	89.9324	88.3402	114.051
P61604	10 kDa heat shock protein, mitochondrial OS=Homo sapiens GN=HSPE1 PE=1 SV=2	HSPE1	338.587	488.39	48.3464	46.067	44.1442	57.7413	3.86466	43.4138	48.3688	47.0367
P61764-2	Isoform 2 of Syntaxin-binding protein 1 OS=Homo sapiens GN=STXBP1	STXBP1	111.619	120.723	92.1043	104.611	88.3943	92.5624	79.224	113.169	100.626	121.492
P61927	60S ribosomal protein L37 OS=Homo sapiens GN=RPL37 PE=1 SV=2	RPL37	120.466	84.3083	112.136	96.2558	68.3306	87.7494	228.965	71.3139	100.081	79.4039
P61962	DDB1- and CUL4-associated factor 7 OS=Homo sapiens GN=DCAF7 PE=1 SV=1	DCAF7	105.639	52.6657	87.0535	120.675	116.944	108.533	78.7402	118.015	124.328	94.1701
P61964	WD repeat-containing protein 5 OS=Homo sapiens GN=WDR5 PE=1 SV=1	WDR5	90.1152	87.2007	96.3903	83.5162	114.188	112.472	105.45	103.015	116.615	109.802
P61978-2	Isoform 2 of Heterogeneous nuclear ribonucleoprotein K OS=Homo sapiens GN=HNRNPK	HNRNPK	143.447	164.289	106.093	81.7042	92.8466	103.351	88.0575	93.513	93.7362	84.4296
P61981	14-3-3 protein gamma OS=Homo sapiens GN=YWHAG PE=1 SV=2	YWHAG	76.2785	82.4917	105.985	109.272	105.041	117.879	82.4898	123.063	104.594	101.982
P62070-4	Isoform 4 of Ras-related protein R-Ras2 OS=Homo sapiens GN=RRAS2	RRAS2	109.853	65.1446	107.534	108.529	79.0193	72.954	121.924	106.91	123.63	125.279
P62081	40S ribosomal protein S7 OS=Homo sapiens GN=RPS7 PE=1 SV=1	RPS7	208.74	153.171	87.9472	82.0923	74.4064	87.6952	115.703	81.5792	97.4337	79.6355
P62136-2	Isoform 2 of Serine/threonine-protein phosphatase PP1-alpha catalytic subunit OS=Homo sapiens GN=PPP1CA	PPP1CA	77.6383	79.4416	110.006	120.198	94.1376	102.539	90.3077	119.285	111.423	105.835
P62140	Serine/threonine-protein phosphatase PP1-beta catalytic subunit OS=Homo sapiens GN=PPP1CB PE=1 SV=3	PPP1CB	125.244	125.423	91.4891	118.259	89.1622	97.5774	78.218	99.9437	108.611	98.593
P62191	26S protease regulatory subunit 4 OS=Homo sapiens GN=PSMC1 PE=1 SV=1	PSMC1	94.6549	94.2852	100.73	105.514	117.554	113.697	107.781	115.809	78.4642	87.5898
P62195	26S protease regulatory subunit 8 OS=Homo sapiens GN=PSMC5 PE=1 SV=1	PSMC5	94.7354	90.757	102.126	108.584	117.126	114.315	91.7798	116.461	89.8525	88.9219
P62241	40S ribosomal protein S8 OS=Homo sapiens GN=RPS8 PE=1 SV=2	RPS8	170.265	165.762	91.6304	88.1844	96.4686	98.8807	96.331	82.0072	84.3393	83.0872
P62244	40S ribosomal protein S15a OS=Homo sapiens GN=RPS15A PE=1 SV=2	RPS15A	173.279	159.385	80.697	106.827	89.1411	102.571	101.171	54.5767	100.175	92.9319
P62258	14-3-3 protein epsilon OS=Homo sapiens GN=YWHAE PE=1 SV=1	YWHAE	52.5467	85.5995	127.333	114.752	118.252	128.785	42.6223	139.917	97.3825	91.764
P62263	40S ribosomal protein S14 OS=Homo sapiens GN=RPS14 PE=1 SV=3	RPS14	153.144	172.879	84.0043	86.6644	96.8636	98.3592	85.7182	85.1634	91.9254	97.0019
P62266	40S ribosomal protein S23 OS=Homo sapiens GN=RPS23 PE=1 SV=3	RPS23	159.375	152.269	83.63	91.0109	102.743	98.2113	91.2891	97.7698	80.1181	88.8082
P62280	40S ribosomal protein S11 OS=Homo sapiens GN=RPS11 PE=1 SV=3	RPS11	163.567	169.434	94.9227	87.9802	91.0284	89.7119	92.8593	85.8517	99.298	82.6084
P62304	Small nuclear ribonucleoprotein E OS=Homo sapiens GN=SNRPE PE=1 SV=1	SNRPE	77.0103	97.5985	71.7929	126.868	121.354	96.2847	83.2056	133.574	94.1519	99.165
P62330	ADP-ribosylation factor 6 OS=Homo sapiens GN=ARF6 PE=1 SV=2	ARF6	129.926	111.018	101.655	104.648	61.6885	87.4728	102.24	91.3687	124.216	124.749
P62424	60S ribosomal protein L7a OS=Homo sapiens GN=RPL7A PE=1 SV=2	RPL7A	101.401	97.5347	90.5816	98.4268	118.965	122.847	78.7181	114.78	91.5439	100.624
P62495	Eukaryotic peptide chain release factor subunit 1 OS=Homo sapiens GN=ETF1 PE=1 SV=3	ETF1	130.581	108.961	99.5276	97.7879	106.801	97.5985	120.412	96.0889	93.7698	83.3845
P62633-6	Isoform 6 of Cellular nucleic acid-binding protein OS=Homo sapiens GN=CNBP	CNBP	71.3905	61.874	121.319	107.516	105.836	110.148	133.009	95.8	107.194	101.099
P62701	40S ribosomal protein S4, X isoform OS=Homo sapiens GN=RPS4X PE=1 SV=2	RPS4X	160.165	150.928	80.2867	92.7268	99.5834	87.569	88.151	94.0779	93.9281	97.9228
P62736	Actin, aortic smooth muscle OS=Homo sapiens GN=ACTA2 PE=1 SV=1	ACTA2	62.1295	63.6669	130.484	103.552	96.6985	96.0768	110.042	116.271	121.98	109.29
P62753	40S ribosomal protein S6 OS=Homo sapiens GN=RPS6 PE=1 SV=1	RPS6	101.846	110.63	101.771	98.748	110.722	115.731	123.79	96.1961	87.5562	82.2658
P62805	Histone H4 OS=Homo sapiens GN=HIST1H4A PE=1 SV=2	HIST1H4A	214.531	124.216	85.8618	113.279	80.4814	75.9786	46.1199	77.0412	110.902	123.234
P62820	Ras-related protein Rab-1A OS=Homo sapiens GN=RAB1A PE=1 SV=3	RAB1A	89.4234	89.187	109.176	99.7881	103.223	109.207	101.254	109.207	106.137	102.27
P62829	60S ribosomal protein L23 OS=Homo sapiens GN=RPL23 PE=1 SV=1	RPL23	201.639	158.776	85.9369	92.8629	85.2019	88.6012	102.391	74.7218	91.1984	83.5
P62879	Guanine nucleotide-binding protein G(I)/G(S)/G(T) subunit beta-2 OS=Homo sapiens GN=GNB2 PE=1 SV=3	GNB2	120.601	118.748	103.486	103.519	108.28	69.0453	104.732	103.964	104.84	93.3756
P62891	60S ribosomal protein L39 OS=Homo sapiens GN=RPL39 PE=1 SV=2	RPL39	119.755	103.561	103.876	113.247	102.493	99.5141	87.1654	90.2637	105.621	103.381
P62906	60S ribosomal protein L10a OS=Homo sapiens GN=RPL10A PE=1 SV=2	RPL10A	107.63	103.626	108.351	107.764	110.812	118.158	75.3944	94.8456	101.44	97.1474
P62913	60S ribosomal protein L11 OS=Homo sapiens GN=RPL11 PE=1 SV=2	RPL11	182.125	172.025	87.7689	91.7964	91.4606	87.9967	75.2025	82.3295	96.7058	91.3555
P62917	60S ribosomal protein L8 OS=Homo sapiens GN=RPL8 PE=1 SV=2	RPL8	142.352	147.714	98.3975	83.0382	98.8856	108.879	94.5832	94.9465	89.9457	87.0361
P62937	Peptidyl-prolyl cis-trans isomerase A OS=Homo sapiens GN=PPIA PE=1 SV=2	PPIA	103.261	112.23	92.0265	89.6904	131.02	100.166	88.3939	116.285	100.872	85.861
P62979	Ubiquitin-40S ribosomal protein S27a OS=Homo sapiens GN=RPS27A PE=1 SV=2	RPS27A	46.4607	54.4512	128.005	129.091	106.104	114.229	103.734	108.116	107.056	104.83
P62995	Transformer-2 protein homolog beta OS=Homo sapiens GN=TRA2B PE=1 SV=1	TRA2B	95.2836	87.8642	114.355	95.1739	105.074	113.651	133.758	94.9624	103.632	84.0085
P63000-2	Isoform B of Ras-related C3 botulinum toxin substrate 1 OS=Homo sapiens GN=RAC1	RAC1	81.8126	44.6561	105.035	107.182	78.256	69.876	166.644	102.058	132.474	127.369
P63010-2	Isoform 2 of AP-2 complex subunit beta OS=Homo sapiens GN=AP2B1	AP2B1	87.9256	96.4617	111.307	103.274	104.374	89.9663	99.732	110.361	103.379	111.003
P63104	14-3-3 protein zeta/delta OS=Homo sapiens GN=YWHAZ PE=1 SV=1	YWHAZ	87.3252	66.484	94.5083	110.348	94.2628	93.0627	154.775	117.399	96.0628	99.5952
P63151-2	Isoform 2 of Serine/threonine-protein phosphatase 2A 55 kDa regulatory subunit B alpha isoform OS=Homo sapiens GN=PPP2R2A	PPP2R2A	85.9185	103.623	128.775	88.1962	93.5801	125.17	105.806	109.776	62.6892	118.414
P63167	Dynein light chain 1, cytoplasmic OS=Homo sapiens GN=DYNLL1 PE=1 SV=1	DYNLL1	52.2699	88.975	83.1488	132.363	101.939	121.299	103.709	100.72	100.393	120.485
P63244	Receptor of activated protein C kinase 1 OS=Homo sapiens GN=RACK1 PE=1 SV=3	RACK1	173.743	160.434	87.2769	94.9034	91.7686	86.9111	81.2391	87.4872	87.6208	100.648
P68036-3	Isoform 3 of Ubiquitin-conjugating enzyme E2 L3 OS=Homo sapiens GN=UBE2L3	UBE2L3	82.8661	105.038	104.118	88.4753	119.829	130.717	80.4656	93.7153	109.695	106.043
P68104	Elongation factor 1-alpha 1 OS=Homo sapiens GN=EEF1A1 PE=1 SV=1	EEF1A1	133.88	134.72	100.139	97.5213	99.8734	96.4909	94.3021	100.905	90.6841	89.6487
P68366	Tubulin alpha-4A chain OS=Homo sapiens GN=TUBA4A PE=1 SV=1	TUBA4A	126.507	116.36	89.7661	94.2841	102.22	128.787	107.926	96.5539	85.6756	86.4507
P68371	Tubulin beta-4B chain OS=Homo sapiens GN=TUBB4B PE=1 SV=1	TUBB4B	145.743	137.069	93.6694	95.7822	96.959	96.0652	92.3242	104.316	88.8082	89.2895
P78310	Coxsackievirus and adenovirus receptor OS=Homo sapiens GN=CXADR PE=1 SV=1	CXADR	27.8524	32.4601	117.447	104.089	60.9876	61.2444	150.91	100.861	172.143	174.81
P78318	Immunoglobulin-binding protein 1 OS=Homo sapiens GN=IGBP1 PE=1 SV=1	IGBP1	108.561	102.727	99.5412	107.326	89.3811	101.618	103.963	99.7102	124.971	92.3778
P78332	RNA-binding protein 6 OS=Homo sapiens GN=RBM6 PE=1 SV=5	RBM6	125.303	99.1994	104.51	104.452	98.393	85.968	84.2511	79.8377	124.474	125.048
P78346-2	Isoform 2 of Ribonuclease P protein subunit p30 OS=Homo sapiens GN=RPP30	RPP30	75.9675	90.7023	107.636	92.749	110.327	114.981	102.297	106.033	113.246	103.174
P78347	General transcription factor II-I OS=Homo sapiens GN=GTF2I PE=1 SV=2	GTF2I	92.5537	84.6815	95.4839	101.53	113.509	109.738	108.479	100.062	106.669	104.887
P78371	T-complex protein 1 subunit beta OS=Homo sapiens GN=CCT2 PE=1 SV=4	CCT2	89.8929	82.9173	104.008	106.841	106.814	112.557	119.184	96.4614	107.034	95.0718
P78381-4	Isoform 4 of UDP-galactose translocator OS=Homo sapiens GN=SLC35A2	SLC35A2	158.768	118.893	104.664	100.64	80.0373	83.9027	111.725	95.3405	111.296	82.3522
P78527	DNA-dependent protein kinase catalytic subunit OS=Homo sapiens GN=PRKDC PE=1 SV=3	PRKDC	113.018	103.392	96.8074	100.79	94.6057	101.446	95.8094	95.4281	116.775	110.62
P82094-2	Isoform 2 of TATA element modulatory factor OS=Homo sapiens GN=TMF1	TMF1	96.6826	92.4226	103.597	114.906	103.191	114.534	88.5194	94.0953	113.177	100.875
P82650	28S ribosomal protein S22, mitochondrial OS=Homo sapiens GN=MRPS22 PE=1 SV=1	MRPS22	468.006	491.886	37.1251	28.2332	30.1482	30.9584	18.4004	32.1579	32.845	29.8316
P82663	28S ribosomal protein S25, mitochondrial OS=Homo sapiens GN=MRPS25 PE=1 SV=1	MRPS25	461.069	569.737	29.9314	19.8762	21.829	23.2841	20.6807	19.4542	24.2763	27.3484
P82664	28S ribosomal protein S10, mitochondrial OS=Homo sapiens GN=MRPS10 PE=1 SV=2	MRPS10	453.285	426.001	49.3603	34.1196	36.187	36.7607	33.2277	36.2805	43.6615	34.8039
P82673	28S ribosomal protein S35, mitochondrial OS=Homo sapiens GN=MRPS35 PE=1 SV=1	MRPS35	471.302	462.996	44.3534	29.6324	30.9978	31.2947	34.4755	29.735	33.5588	28.5127
P82675	28S ribosomal protein S5, mitochondrial OS=Homo sapiens GN=MRPS5 PE=1 SV=2	MRPS5	323.15	304.426	64.2172	56.3835	52.0497	53.3344	55.9076	74.2369	66.7151	70.6801
P82909	28S ribosomal protein S36, mitochondrial OS=Homo sapiens GN=MRPS36 PE=1 SV=2	MRPS36	489.255	474.015	39.1935	20.8418	30.7442	32.6618	30.8223	24.6763	35.7203	26.4192
P82912	28S ribosomal protein S11, mitochondrial OS=Homo sapiens GN=MRPS11 PE=1 SV=2	MRPS11	278.432	258.562	55.8317	62.0679	85.7766	82.934	71.6495	56.7283	71.6647	77.5738
P82933	28S ribosomal protein S9, mitochondrial OS=Homo sapiens GN=MRPS9 PE=1 SV=2	MRPS9	337.669	509.833	39.4308	36.4274	38.0576	39.1879	58.7678	42.4883	37.1316	35.9959
P83731	60S ribosomal protein L24 OS=Homo sapiens GN=RPL24 PE=1 SV=1	RPL24	125.478	132.705	86.0179	95.163	109.857	113.31	94.1548	95.4128	88.2877	93.7972
P84085	ADP-ribosylation factor 5 OS=Homo sapiens GN=ARF5 PE=1 SV=2	ARF5	122.927	116.236	109.689	96.0609	100.191	106.87	98.7582	99.5477	96.3287	88.1486
P84098	60S ribosomal protein L19 OS=Homo sapiens GN=RPL19 PE=1 SV=1	RPL19	95.2365	110.582	124.487	101.487	109.869	113.825	62.2858	92.3682	116.227	100.331
P84103	Serine/arginine-rich splicing factor 3 OS=Homo sapiens GN=SRSF3 PE=1 SV=1	SRSF3	196.888	159.161	69.4994	90.7103	91.1782	85.5037	108.522	88.7923	78.3438	88.7341
P85037	Forkhead box protein K1 OS=Homo sapiens GN=FOXK1 PE=1 SV=1	FOXK1	70.5905	78.0043	92.3185	121.764	101.531	107.99	108.465	98.1794	104.952	125.54
P98082	Disabled homolog 2 OS=Homo sapiens GN=DAB2 PE=1 SV=3	DAB2	56.2915	65.3215	122.17	108.851	95.9148	77.4123	105.425	114.372	150.83	112.566
Q00059	Transcription factor A, mitochondrial OS=Homo sapiens GN=TFAM PE=1 SV=1	TFAM	500.181	513.746	29.3289	26.6072	23.0895	26.7977	5.68075	27.0325	29.8585	28.7073
Q00325	Phosphate carrier protein, mitochondrial OS=Homo sapiens GN=SLC25A3 PE=1 SV=2	SLC25A3	321.731	272.558	49.9686	67.9101	64.5684	72.4691	60.7311	76.9439	62.7785	61.0807
Q00535	Cyclin-dependent-like kinase 5 OS=Homo sapiens GN=CDK5 PE=1 SV=3	CDK5	163.085	214.943	40.5715	86.1197	95.2023	59.96	105.379	81.4602	118.985	95.182
Q00653	Nuclear factor NF-kappa-B p100 subunit OS=Homo sapiens GN=NFKB2 PE=1 SV=4	NFKB2	65.9028	63.7992	110.912	107.913	109.825	101.424	112.489	99.0964	116.815	120.683
Q00796	Sorbitol dehydrogenase OS=Homo sapiens GN=SORD PE=1 SV=4	SORD	67.0742	65.5754	107.041	95.254	107.534	110.873	123.613	119.432	105.436	106.215
Q00839	Heterogeneous nuclear ribonucleoprotein U OS=Homo sapiens GN=HNRNPU PE=1 SV=6	HNRNPU	174.252	155.605	86.0243	86.0719	90.9678	99.6702	105.955	88.923	83.7873	84.0176
Q01433	AMP deaminase 2 OS=Homo sapiens GN=AMPD2 PE=1 SV=2	AMPD2	35.1829	53.2456	120.935	112.755	113.236	129.642	99.1577	120.022	104.502	107.636
Q01518	Adenylyl cyclase-associated protein 1 OS=Homo sapiens GN=CAP1 PE=1 SV=5	CAP1	78.5396	83.084	111.637	97.8507	105.337	106.366	113.404	116.648	98.7115	102.617
Q01650	Large neutral amino acids transporter small subunit 1 OS=Homo sapiens GN=SLC7A5 PE=1 SV=2	SLC7A5	129.482	114.446	85.6799	102.562	83.9017	89.8262	92.02	98.7978	123.075	113.588
Q01780	Exosome component 10 OS=Homo sapiens GN=EXOSC10 PE=1 SV=2	EXOSC10	102.643	98.0296	98.357	92.2378	111.898	101.557	102.75	103.899	108.128	103.173
Q01813	ATP-dependent 6-phosphofructokinase, platelet type OS=Homo sapiens GN=PFKP PE=1 SV=2	PFKP	145.406	126.324	115.743	90.6264	88.9477	98.0131	134.069	76.7839	92.5559	83.328
Q01844-5	Isoform 5 of RNA-binding protein EWS OS=Homo sapiens GN=EWSR1	EWSR1	142.636	222.586	83.702	103.35	81.8835	94.0861	89.6892	88.749	79.5179	74.8056
Q01973	Inactive tyrosine-protein kinase transmembrane receptor ROR1 OS=Homo sapiens GN=ROR1 PE=1 SV=2	ROR1	49.6855	45.1656	97.3011	117.485	85.5536	77.3365	100.951	103.167	164.669	158.709
Q01974	Tyrosine-protein kinase transmembrane receptor ROR2 OS=Homo sapiens GN=ROR2 PE=1 SV=2	ROR2	61.7446	46.1365	123.191	107.686	54.2284	72.7917	135.964	86.1309	172.11	158.026
Q02040	A-kinase anchor protein 17A OS=Homo sapiens GN=AKAP17A PE=1 SV=2	AKAP17A	94.1094	85.7655	97.8956	85.9259	121.033	111.695	91.53	94.4566	122.051	114.42
Q02218	2-oxoglutarate dehydrogenase, mitochondrial OS=Homo sapiens GN=OGDH PE=1 SV=3	OGDH	490.908	531.983	32.1683	24.822	19.6916	23.445	15.5113	22.032	31.5507	23.9639
Q02241	Kinesin-like protein KIF23 OS=Homo sapiens GN=KIF23 PE=1 SV=3	KIF23	80.5786	75.7448	101.736	95.7852	101.394	106.752	101.157	101.491	123.828	126.065
Q02543	60S ribosomal protein L18a OS=Homo sapiens GN=RPL18A PE=1 SV=2	RPL18A	169.878	151.324	94.999	92.2776	97.0078	93.3736	84.435	87.8417	84.4442	94.8328
Q02750	Dual specificity mitogen-activated protein kinase kinase 1 OS=Homo sapiens GN=MAP2K1 PE=1 SV=2	MAP2K1	93.2858	92.9307	104.203	86.785	112.868	130.404	82.8513	73.7193	104.016	141.348
Q02790	Peptidyl-prolyl cis-trans isomerase FKBP4 OS=Homo sapiens GN=FKBP4 PE=1 SV=3	FKBP4	71.3452	79.5909	90.2442	104.86	114.901	112.938	110.894	124.787	91.5612	103.972
Q02878	60S ribosomal protein L6 OS=Homo sapiens GN=RPL6 PE=1 SV=3	RPL6	84.8126	86.6034	94.2513	93.5202	122.783	116.177	113.506	102.503	101.845	99.8036
Q02880	DNA topoisomerase 2-beta OS=Homo sapiens GN=TOP2B PE=1 SV=3	TOP2B	94.1296	82.4605	99.1258	94.5764	125.242	113.327	114.725	99.4911	92.1154	101.589
Q02978	Mitochondrial 2-oxoglutarate/malate carrier protein OS=Homo sapiens GN=SLC25A11 PE=1 SV=3	SLC25A11	275.775	269.095	77.8011	64.3244	69.4173	81.9119	64.4742	66.0996	74.9298	62.8708
Q03164-3	Isoform 3 of Histone-lysine N-methyltransferase 2A OS=Homo sapiens GN=KMT2A	KMT2A	90.9795	112.304	93.6612	111.302	95.248	71.0693	155.46	82.3418	107.733	110.036
Q03468-2	Isoform 2 of DNA excision repair protein ERCC-6 OS=Homo sapiens GN=ERCC6	ERCC6	112.763	128.687	75.0867	87.5263	99.2645	101.117	95.6484	92.6552	123.466	116.153
Q04206	Transcription factor p65 OS=Homo sapiens GN=RELA PE=1 SV=2	RELA	53.4348	35.8159	110.223	125.197	120.99	97.1261	85.3809	148.266	85.3135	120.68
Q04637-9	Isoform 9 of Eukaryotic translation initiation factor 4 gamma 1 OS=Homo sapiens GN=EIF4G1	EIF4G1	55.0957	67.028	115.358	108.1	119.925	119.513	90.788	110.89	106.747	109.604
Q04695	Keratin, type I cytoskeletal 17 OS=Homo sapiens GN=KRT17 PE=1 SV=2	KRT17	109.126	226.592	92.8173	109.276	51.8024	93.3613	122.763	103.843	100.617	52.5451
Q04721	Neurogenic locus notch homolog protein 2 OS=Homo sapiens GN=NOTCH2 PE=1 SV=3	NOTCH2	21.7977	29.4522	144.671	135.474	91.0193	97.0672	98.7163	107.327	150.673	120.009
Q04837	Single-stranded DNA-binding protein, mitochondrial OS=Homo sapiens GN=SSBP1 PE=1 SV=1	SSBP1	564.19	522.308	19.8846	16.3021	14.7342	21.9453	14.385	14.2439	27.2084	16.3829
Q04864	Proto-oncogene c-Rel OS=Homo sapiens GN=REL PE=1 SV=1	REL	102.735	90.7882	98.6994	120.09	116.046	90.4681	73.9558	107.283	82.5043	127.97
Q05209	Tyrosine-protein phosphatase non-receptor type 12 OS=Homo sapiens GN=PTPN12 PE=1 SV=3	PTPN12	141.997	144.449	98.3614	70.9852	94.1344	91.906	95.6573	107.172	101.349	97.6389
Q05519	Serine/arginine-rich splicing factor 11 OS=Homo sapiens GN=SRSF11 PE=1 SV=1	SRSF11	68.9438	76.7589	107.483	115.738	90.1838	104.791	125.738	114.819	129.879	82.1194
Q05682-4	Isoform 4 of Caldesmon OS=Homo sapiens GN=CALD1	CALD1	68.652	77.581	120.294	101.295	85.9806	86.5153	123.633	100.89	127.087	125.83
Q06210	Glutamine--fructose-6-phosphate aminotransferase [isomerizing] 1 OS=Homo sapiens GN=GFPT1 PE=1 SV=3	GFPT1	83.2485	87.3764	99.0699	110.441	107.009	107.342	101.126	111.243	100.31	106.031
Q06265-2	Isoform 2 of Exosome complex component RRP45 OS=Homo sapiens GN=EXOSC9	EXOSC9	91.0397	96.1984	102.768	92.7029	112.258	101.521	103.067	110.48	101.076	106.933
Q06323-2	Isoform 2 of Proteasome activator complex subunit 1 OS=Homo sapiens GN=PSME1	PSME1	79.1927	99.8934	99.6221	110.843	119.661	116.495	92.0886	117.967	94.3812	82.9139
Q06481	Amyloid-like protein 2 OS=Homo sapiens GN=APLP2 PE=1 SV=2	APLP2	36.7532	37.1606	136.203	130.902	81.6153	85.423	119.77	83.9321	148.317	145.225
Q06787	Synaptic functional regulator FMR1 OS=Homo sapiens GN=FMR1 PE=1 SV=1	FMR1	78.1763	60.2515	102.327	99.4919	104.557	109.276	125.3	98.8681	121.006	114.248
Q06830	Peroxiredoxin-1 OS=Homo sapiens GN=PRDX1 PE=1 SV=1	PRDX1	76.0103	83.8211	100.125	101.223	108.706	112.185	102.527	128.211	93.8013	101.739
Q07021	Complement component 1 Q subcomponent-binding protein, mitochondrial OS=Homo sapiens GN=C1QBP PE=1 SV=1	C1QBP	321.195	307.302	67.6134	57.1098	60.037	55.8436	61.8628	66.1594	65.0002	61.2891
Q07666	KH domain-containing, RNA-binding, signal transduction-associated protein 1 OS=Homo sapiens GN=KHDRBS1 PE=1 SV=1	KHDRBS1	99.9933	97.5906	111.33	101.295	98.4057	110.563	112.097	99.3933	96.5659	98.9652
Q08211	ATP-dependent RNA helicase A OS=Homo sapiens GN=DHX9 PE=1 SV=4	DHX9	112.361	112.326	95.602	103.332	106.485	110.869	104.025	105.235	85.2502	91.249
Q08379	Golgin subfamily A member 2 OS=Homo sapiens GN=GOLGA2 PE=1 SV=3	GOLGA2	57.7354	53.0803	110.179	117.115	107.827	118.052	108.433	105.921	114.851	110.717
Q08380	Galectin-3-binding protein OS=Homo sapiens GN=LGALS3BP PE=1 SV=1	LGALS3BP	179.398	149.3	87.489	105.917	72.0028	82.072	90.4062	95.5218	101.81	89.8856
Q08J23	tRNA (cytosine(34)-C(5))-methyltransferase OS=Homo sapiens GN=NSUN2 PE=1 SV=2	NSUN2	157.272	185.169	81.4149	85.9751	90.9963	89.8797	79.5295	89.3503	98.8012	96.3094
Q09028	Histone-binding protein RBBP4 OS=Homo sapiens GN=RBBP4 PE=1 SV=3	RBBP4	92.063	84.2703	94.9444	88.8924	118.492	110.18	107.69	112.225	108.085	99.0283
Q09161	Nuclear cap-binding protein subunit 1 OS=Homo sapiens GN=NCBP1 PE=1 SV=1	NCBP1	86.0201	89.3069	92.3822	102.756	123.805	110.992	91.4588	103.623	99.9835	111.694
Q09666	Neuroblast differentiation-associated protein AHNAK OS=Homo sapiens GN=AHNAK PE=1 SV=2	AHNAK	58.3129	70.2011	97.4723	102.713	110.564	98.9917	98.8262	93.2822	142.776	134.842
Q0JRZ9	F-BAR domain only protein 2 OS=Homo sapiens GN=FCHO2 PE=1 SV=2	FCHO2	70.0422	62.6512	82.7807	117.687	93.5615	76.5436	171.716	104.934	121.968	109.799
Q10713	Mitochondrial-processing peptidase subunit alpha OS=Homo sapiens GN=PMPCA PE=1 SV=2	PMPCA	462.571	479.157	40.3026	20.8847	17.0871	23.8627	96.2523	21.852	24.3508	20.649
Q12802-2	Isoform 2 of A-kinase anchor protein 13 OS=Homo sapiens GN=AKAP13	AKAP13	80.3638	84.5427	105.168	112.455	95.9032	97.3324	98.4253	103.098	114.516	122.929
Q12830	Nucleosome-remodeling factor subunit BPTF OS=Homo sapiens GN=BPTF PE=1 SV=3	BPTF	119.272	118.627	91.0862	100.756	94.2668	78.0475	89.9244	111.221	113.756	110.845
Q12849	G-rich sequence factor 1 OS=Homo sapiens GN=GRSF1 PE=1 SV=3	GRSF1	513.602	512.741	19.3062	27.1556	24.4338	27.6684	10.7091	29.3509	23.0736	24.0948
Q12874	Splicing factor 3A subunit 3 OS=Homo sapiens GN=SF3A3 PE=1 SV=1	SF3A3	82.5964	100.901	104.727	106.998	111.1	117.059	108.762	112.102	73.1859	98.2883
Q12888-2	Isoform 2 of TP53-binding protein 1 OS=Homo sapiens GN=TP53BP1	TP53BP1	79.3223	79.9776	98.5178	101.376	98.1222	107.993	96.6875	88.5231	132.85	133.669
Q12904-2	Isoform 2 of Aminoacyl tRNA synthase complex-interacting multifunctional protein 1 OS=Homo sapiens GN=AIMP1	AIMP1	79.515	89.3935	102.935	93.8534	114.756	116.379	96.3296	109.587	106.731	105.015
Q12905	Interleukin enhancer-binding factor 2 OS=Homo sapiens GN=ILF2 PE=1 SV=2	ILF2	148.302	158.799	103.405	76.0284	85.1691	106.555	103.688	96.1463	93.4838	82.1073
Q12906-7	Isoform 7 of Interleukin enhancer-binding factor 3 OS=Homo sapiens GN=ILF3	ILF3	106.846	114.325	99.6103	97.5168	102.056	109.076	101.073	100.824	99.2026	98.0927
Q12907	Vesicular integral-membrane protein VIP36 OS=Homo sapiens GN=LMAN2 PE=1 SV=1	LMAN2	29.5951	33.238	104.583	102.398	144.808	143.623	107.63	119.828	104.189	97.5996
Q12931	Heat shock protein 75 kDa, mitochondrial OS=Homo sapiens GN=TRAP1 PE=1 SV=3	TRAP1	417.418	418.127	48.613	40.8892	41.6535	42.5073	31.4092	42.2449	48.3321	40.374
Q12933-2	Isoform 2 of TNF receptor-associated factor 2 OS=Homo sapiens GN=TRAF2	TRAF2	78.1917	66.1898	77.9694	112.99	93.5605	109.057	126.327	111.844	121.585	112.182
Q12959-2	Isoform 2 of Disks large homolog 1 OS=Homo sapiens GN=DLG1	DLG1	52.5966	44.6859	118.639	129.066	55.0805	54.2372	101.019	108.026	178.298	163.567
Q12965	Unconventional myosin-Ie OS=Homo sapiens GN=MYO1E PE=1 SV=2	MYO1E	62.3911	60.5926	115.914	127.176	71.4037	65.0728	94.7383	109.148	153.11	147.783
Q12968	Nuclear factor of activated T-cells, cytoplasmic 3 OS=Homo sapiens GN=NFATC3 PE=1 SV=1	NFATC3	60.4021	64.8871	148.92	122.077	108.602	87.4592	95.5277	91.4727	111.679	119.71
Q12986	Transcriptional repressor NF-X1 OS=Homo sapiens GN=NFX1 PE=1 SV=2	NFX1	119.114	92.554	110.83	90.7786	99.4012	94.87	99.8527	96.5934	112.328	112.617
Q13011	Delta(3,5)-Delta(2,4)-dienoyl-CoA isomerase, mitochondrial OS=Homo sapiens GN=ECH1 PE=1 SV=2	ECH1	283.493	264.85	71.7574	61.3911	65.8303	72.6149	74.1028	62.6722	80.4162	71.1825
Q13045	Protein flightless-1 homolog OS=Homo sapiens GN=FLII PE=1 SV=2	FLII	121.175	100.279	103.66	101.964	91.838	98.7464	127.036	91.2276	102.761	95.7781
Q13085-4	Isoform 4 of Acetyl-CoA carboxylase 1 OS=Homo sapiens GN=ACACA	ACACA	121.713	121.483	98.0449	107.643	82.7594	99.3364	112.655	101.474	103.872	87.7596
Q13098-6	Isoform 3 of COP9 signalosome complex subunit 1 OS=Homo sapiens GN=GPS1	GPS1	83.1096	119.643	97.746	99.4414	120.403	101.107	92.9063	116.743	80.1682	104.167
Q13136	Liprin-alpha-1 OS=Homo sapiens GN=PPFIA1 PE=1 SV=1	PPFIA1	62.1868	84.0398	110.305	106.965	82.9766	85.0691	77.2675	100.896	147.85	154.103
Q13144	Translation initiation factor eIF-2B subunit epsilon OS=Homo sapiens GN=EIF2B5 PE=1 SV=3	EIF2B5	100.142	139.738	103.397	94.5953	104.977	114.757	81.2333	106.065	94.1293	91.5103
Q13151	Heterogeneous nuclear ribonucleoprotein A0 OS=Homo sapiens GN=HNRNPA0 PE=1 SV=1	HNRNPA0	150.947	152.493	73.6745	110.873	74.3373	68.271	147.38	77.068	105.449	93.2387
Q13153-2	Isoform 2 of Serine/threonine-protein kinase PAK 1 OS=Homo sapiens GN=PAK1	PAK1	53.1205	63.5714	120.477	118.485	109.428	107.649	119.952	110.949	94.1155	106.577
Q13155	Aminoacyl tRNA synthase complex-interacting multifunctional protein 2 OS=Homo sapiens GN=AIMP2 PE=1 SV=2	AIMP2	80.893	91.6495	109.004	106.738	109.531	119.37	112.235	94.8046	99.3291	96.6335
Q13162	Peroxiredoxin-4 OS=Homo sapiens GN=PRDX4 PE=1 SV=1	PRDX4	166.321	182.178	100.925	94.6591	76.6301	78.8361	93.8675	87.9451	88.8945	90.2247
Q13188-2	Isoform 2 of Serine/threonine-protein kinase 3 OS=Homo sapiens GN=STK3	STK3	141.284	156.321	73.4743	84.3702	109.67	102.767	107.928	106.877	82.1637	76.6377
Q13200	26S proteasome non-ATPase regulatory subunit 2 OS=Homo sapiens GN=PSMD2 PE=1 SV=3	PSMD2	109.275	102.55	100.127	101.86	113.228	109.027	122.124	101.217	85.3116	82.0638
Q13228-4	Isoform 4 of Selenium-binding protein 1 OS=Homo sapiens GN=SELENBP1	SELENBP1	74.2672	81.5433	113.235	121.465	102.024	104.401	94.4775	112.631	110.892	97.2289
Q13243	Serine/arginine-rich splicing factor 5 OS=Homo sapiens GN=SRSF5 PE=1 SV=1	SRSF5	114.756	99.2988	78.2097	104.814	86.5148	107.462	110.752	99.0141	109.396	116.203
Q13247	Serine/arginine-rich splicing factor 6 OS=Homo sapiens GN=SRSF6 PE=1 SV=2	SRSF6	81.5538	84.4919	92.0832	102.467	112.826	112.297	112.806	104.794	103.798	106.777
Q13263	Transcription intermediary factor 1-beta OS=Homo sapiens GN=TRIM28 PE=1 SV=5	TRIM28	90.4124	90.4046	91.4881	85.223	120.118	123.888	105.377	115.691	92.9935	99.3202
Q13283	Ras GTPase-activating protein-binding protein 1 OS=Homo sapiens GN=G3BP1 PE=1 SV=1	G3BP1	100.333	96.5831	134.754	82.8188	106.508	124.117	94.0378	98.3551	100.984	91.1421
Q13310-3	Isoform 3 of Polyadenylate-binding protein 4 OS=Homo sapiens GN=PABPC4	PABPC4	61.6772	70.8126	104.639	108.163	119.242	122.225	110.923	107.39	102.866	99.2116
Q13330	Metastasis-associated protein MTA1 OS=Homo sapiens GN=MTA1 PE=1 SV=2	MTA1	89.3567	88.6939	101.752	94.2775	109.653	100.164	114.126	101.695	115.835	104.629
Q13347	Eukaryotic translation initiation factor 3 subunit I OS=Homo sapiens GN=EIF3I PE=1 SV=1	EIF3I	91.2668	81.6363	92.5465	103.059	113.958	106.963	126.583	118.129	82.0363	96.542
Q13405	39S ribosomal protein L49, mitochondrial OS=Homo sapiens GN=MRPL49 PE=1 SV=1	MRPL49	168.165	132.251	85.2632	81.4305	93.9344	77.1579	162.905	71.3136	104.9	80.8875
Q13409	Cytoplasmic dynein 1 intermediate chain 2 OS=Homo sapiens GN=DYNC1I2 PE=1 SV=3	DYNC1I2	150.892	105.944	95.5389	106.987	77.2019	79.0594	120.563	102.7	111.852	89.6596
Q13423	NAD(P) transhydrogenase, mitochondrial OS=Homo sapiens GN=NNT PE=1 SV=3	NNT	401.87	406.488	50.0327	42.2717	39.5885	42.5974	37.7528	43.9036	51.4067	49.7843
Q13425	Beta-2-syntrophin OS=Homo sapiens GN=SNTB2 PE=1 SV=1	SNTB2	96.9111	85.0247	103.858	101.955	85.332	77.671	102.24	104.132	137.54	126.788
Q13428-4	Isoform 4 of Treacle protein OS=Homo sapiens GN=TCOF1	TCOF1	61.1835	80.7335	79.2443	100.983	99.0933	120.562	142.282	106.787	106.061	114.146
Q13435	Splicing factor 3B subunit 2 OS=Homo sapiens GN=SF3B2 PE=1 SV=2	SF3B2	91.8219	102.882	103.974	103.841	97.3379	96.8988	130.421	104.87	95.9895	96.6016
Q13439	Golgin subfamily A member 4 OS=Homo sapiens GN=GOLGA4 PE=1 SV=1	GOLGA4	49.6228	49.8202	135.728	141.761	109.625	104.051	117.137	128.115	81.6006	80.5618
Q13472	DNA topoisomerase 3-alpha OS=Homo sapiens GN=TOP3A PE=1 SV=1	TOP3A	164.857	147.907	93.6638	94.8667	86.8842	100.517	86.0145	90.5219	93.3554	91.8892
Q13501	Sequestosome-1 OS=Homo sapiens GN=SQSTM1 PE=1 SV=1	SQSTM1	65.1559	72.8329	114.951	113.312	90.8786	96.9276	80.9559	103.28	142.915	129.706
Q13546	Receptor-interacting serine/threonine-protein kinase 1 OS=Homo sapiens GN=RIPK1 PE=1 SV=3	RIPK1	10.7285	65.0578	112.905	122.986	84.8928	111.712	91.4888	137.937	101.246	147.947
Q13547	Histone deacetylase 1 OS=Homo sapiens GN=HDAC1 PE=1 SV=1	HDAC1	90.2489	93.2156	115.511	96.21	106.717	95.4069	113.995	103.652	96.0808	109.638
Q13554	Calcium/calmodulin-dependent protein kinase type II subunit beta OS=Homo sapiens GN=CAMK2B PE=1 SV=3	CAMK2B	65.8229	66.5985	99.8243	117.831	108.684	108.022	90.4812	105.76	120.463	121.245
Q13573	SNW domain-containing protein 1 OS=Homo sapiens GN=SNW1 PE=1 SV=1	SNW1	74.3386	82.9888	100.079	114.648	105.346	104.551	137.573	93.2299	108.851	96.7333
Q13596-3	Isoform 3 of Sorting nexin-1 OS=Homo sapiens GN=SNX1	SNX1	51.398	48.2993	130.277	137.378	94.8893	84.5659	112.239	128.993	95.553	113.146
Q13615	Myotubularin-related protein 3 OS=Homo sapiens GN=MTMR3 PE=1 SV=3	MTMR3	51.9971	53.1427	105.56	115.839	86.9857	106.653	141.157	96.18	125.535	125.823
Q13619	Cullin-4A OS=Homo sapiens GN=CUL4A PE=1 SV=3	CUL4A	153.184	126.188	80.0437	99.1671	97.5325	94.7892	102.437	107.377	87.6005	89.0962
Q13625-3	Isoform 3 of Apoptosis-stimulating of p53 protein 2 OS=Homo sapiens GN=TP53BP2	TP53BP2	103.449	100.668	98.1221	114.951	79.4875	74.0089	87.1326	97.4069	133.568	135.268
Q13813	Spectrin alpha chain, non-erythrocytic 1 OS=Homo sapiens GN=SPTAN1 PE=1 SV=3	SPTAN1	92.0357	85.8703	98.2987	110.482	94.3048	93.8201	97.7143	108.812	115.594	119.243
Q13823	Nucleolar GTP-binding protein 2 OS=Homo sapiens GN=GNL2 PE=1 SV=1	GNL2	109.701	93.3271	101.277	81.5126	111.398	124.243	116.616	98.7699	117.706	76.2018
Q13868	Exosome complex component RRP4 OS=Homo sapiens GN=EXOSC2 PE=1 SV=2	EXOSC2	60.1757	72.7911	100.983	104.811	106.494	108.302	181.912	101.157	90.5966	88.2507
Q13885	Tubulin beta-2A chain OS=Homo sapiens GN=TUBB2A PE=1 SV=1	TUBB2A	151.518	149.241	97.0689	94.0301	95.4852	95.9006	88.1936	97.5037	92.9409	84.4917
Q14008-3	Isoform 3 of Cytoskeleton-associated protein 5 OS=Homo sapiens GN=CKAP5	CKAP5	68.4141	67.7593	99.4101	111.454	111.131	111.23	99.9799	108.975	108.238	118.643
Q14103	Heterogeneous nuclear ribonucleoprotein D0 OS=Homo sapiens GN=HNRNPD PE=1 SV=1	HNRNPD	75.182	82.4201	99.2057	101.869	118.321	105.91	125.859	124.403	89.1034	87.4288
Q14118	Dystroglycan OS=Homo sapiens GN=DAG1 PE=1 SV=2	DAG1	20.3214	28.6235	113.348	111.496	35.2607	41.6373	88.2922	106.844	221.633	227.453
Q14126	Desmoglein-2 OS=Homo sapiens GN=DSG2 PE=1 SV=2	DSG2	39.4635	37.7936	125.683	118.876	62.2746	64.6296	118.676	107.037	174.406	155.291
Q14134	Tripartite motif-containing protein 29 OS=Homo sapiens GN=TRIM29 PE=1 SV=2	TRIM29	96.3937	87.9055	88.8167	107.124	97.8664	86.3543	106.84	115.944	117.556	111.28
Q14141	Septin-6 OS=Homo sapiens GN=SEPT6 PE=1 SV=4	SEPT6	63.9773	62.0643	108.462	112.802	100.571	95.684	114.447	120.456	109.267	116.394
Q14145	Kelch-like ECH-associated protein 1 OS=Homo sapiens GN=KEAP1 PE=1 SV=2	KEAP1	66.2048	52.1965	114.426	116.186	106.437	99.7799	93.8483	105.606	121.013	127.769
Q14151	Scaffold attachment factor B2 OS=Homo sapiens GN=SAFB2 PE=1 SV=1	SAFB2	78.1814	88.2622	108.369	98.8144	107.264	103.004	116.256	104.536	105.275	107.132
Q14152	Eukaryotic translation initiation factor 3 subunit A OS=Homo sapiens GN=EIF3A PE=1 SV=1	EIF3A	36.6688	65.7058	140.352	96.979	124.109	118.707	135.217	94.6817	109.722	88.9873
Q14155-5	Isoform 5 of Rho guanine nucleotide exchange factor 7 OS=Homo sapiens GN=ARHGEF7	ARHGEF7	72.518	60.7145	107.526	103.034	103.842	113.569	106.258	109.137	126.682	107.135
Q14157-5	Isoform 5 of Ubiquitin-associated protein 2-like OS=Homo sapiens GN=UBAP2L	UBAP2L	127.981	104.436	102.692	88.2748	102.577	110.715	105.867	94.4797	108.027	90.2756
Q14166	Tubulin--tyrosine ligase-like protein 12 OS=Homo sapiens GN=TTLL12 PE=1 SV=2	TTLL12	48.5644	71.2297	113.947	122.433	118.375	99.1749	79.8849	110.773	120.056	115.724
Q14197	Peptidyl-tRNA hydrolase ICT1, mitochondrial OS=Homo sapiens GN=MRPL58 PE=1 SV=1	MRPL58	525.658	533.75	25.925	16.3729	20.0579	23.1481	11.7036	22.9425	26.9576	17.1144
Q14203	Dynactin subunit 1 OS=Homo sapiens GN=DCTN1 PE=1 SV=3	DCTN1	96.033	97.1673	107.375	101.402	109.019	106.553	103.443	97.2158	99.1916	105.092
Q14204	Cytoplasmic dynein 1 heavy chain 1 OS=Homo sapiens GN=DYNC1H1 PE=1 SV=5	DYNC1H1	91.4018	87.0364	109.959	106.965	104.545	109.896	113.455	103.813	96.7043	96.2745
Q14232	Translation initiation factor eIF-2B subunit alpha OS=Homo sapiens GN=EIF2B1 PE=1 SV=1	EIF2B1	303.408	236.562	70.8467	63.1167	69.257	60.6557	54.8541	89.0599	75.353	74.7658
Q14244-7	Isoform 7 of Ensconsin OS=Homo sapiens GN=MAP7	MAP7	73.6348	82.9911	87.2733	102.26	112.173	112.678	92.0626	116.281	103.869	122.755
Q14247	Src substrate cortactin OS=Homo sapiens GN=CTTN PE=1 SV=2	CTTN	53.6276	52.5721	110.872	126.58	85.9181	86.6838	124.677	112.043	128.613	122.608
Q14258	E3 ubiquitin/ISG15 ligase TRIM25 OS=Homo sapiens GN=TRIM25 PE=1 SV=2	TRIM25	92.1087	77.1432	104.648	101.953	109.911	98.0298	143.055	102.958	96.5698	93.1937
Q14315	Filamin-C OS=Homo sapiens GN=FLNC PE=1 SV=3	FLNC	71.2198	75.1002	104.734	116.942	87.4649	91.267	104.295	109.285	123.684	126.9
Q14318-2	Isoform 2 of Peptidyl-prolyl cis-trans isomerase FKBP8 OS=Homo sapiens GN=FKBP8	FKBP8	44.6948	55.5948	109.685	93.7139	118.132	109.502	142.568	93.5564	120.478	118.871
Q14444	Caprin-1 OS=Homo sapiens GN=CAPRIN1 PE=1 SV=2	CAPRIN1	67.7873	73.3749	104.642	102.663	119.437	125.437	108.411	112.662	98.7725	95.1727
Q14498	RNA-binding protein 39 OS=Homo sapiens GN=RBM39 PE=1 SV=2	RBM39	106.108	120.835	96.6213	96.8147	108.337	110.458	106.187	96.8789	99.2048	89.2512
Q14527	Helicase-like transcription factor OS=Homo sapiens GN=HLTF PE=1 SV=2	HLTF	75.5915	108.575	105.602	100.704	119.786	82.5078	88.4114	109.726	103.51	118.823
Q14566	DNA replication licensing factor MCM6 OS=Homo sapiens GN=MCM6 PE=1 SV=1	MCM6	125.749	139.124	78.3905	103.965	103.394	92.212	88.9547	106.676	92.4182	100.191
Q14573	Inositol 1,4,5-trisphosphate receptor type 3 OS=Homo sapiens GN=ITPR3 PE=1 SV=2	ITPR3	157.62	175.352	95.8032	78.3703	89.9173	86.1422	88.9396	85.971	101.037	97.4855
Q14643	Inositol 1,4,5-trisphosphate receptor type 1 OS=Homo sapiens GN=ITPR1 PE=1 SV=3	ITPR1	97.9936	106.446	104.859	98.2323	105.42	116.088	91.5609	103.114	98.4059	101.677
Q14676	Mediator of DNA damage checkpoint protein 1 OS=Homo sapiens GN=MDC1 PE=1 SV=3	MDC1	70.3599	74.7965	105.866	101.71	107.216	105.314	97.7651	91.7102	131.258	127.376
Q14677-3	Isoform 3 of Clathrin interactor 1 OS=Homo sapiens GN=CLINT1	CLINT1	39.7219	35.9575	142.542	150.732	91.782	88.7522	146.317	134.265	86.3234	80.1346
Q14678	KN motif and ankyrin repeat domain-containing protein 1 OS=Homo sapiens GN=KANK1 PE=1 SV=3	KANK1	51.7822	29.7416	67.1535	110.613	89.2832	152.146	123.857	124.367	112.213	131.368
Q14680	Maternal embryonic leucine zipper kinase OS=Homo sapiens GN=MELK PE=1 SV=3	MELK	87.1364	94.8486	105.041	102.306	104.55	100.899	98.557	95.4204	120.748	111.672
Q14683	Structural maintenance of chromosomes protein 1A OS=Homo sapiens GN=SMC1A PE=1 SV=2	SMC1A	126.41	110.189	80.6747	97.1745	117.278	98.9079	99.3425	104.002	96.0859	96.2548
Q14684	Ribosomal RNA processing protein 1 homolog B OS=Homo sapiens GN=RRP1B PE=1 SV=3	RRP1B	88.2435	88.6876	114.696	100.264	111.54	103.521	104.657	93.3212	106.113	109.517
Q14690	Protein RRP5 homolog OS=Homo sapiens GN=PDCD11 PE=1 SV=3	PDCD11	104.726	99.1962	112.634	101.189	97.2929	87.0958	137.143	88.2048	103.76	100.471
Q14694-2	Isoform 2 of Ubiquitin carboxyl-terminal hydrolase 10 OS=Homo sapiens GN=USP10	USP10	77.9191	86.9546	109.165	101.02	107.506	111.39	104.222	102.523	107.215	108.484
Q14789-4	Isoform 4 of Golgin subfamily B member 1 OS=Homo sapiens GN=GOLGB1	GOLGB1	50.8785	56.6424	116.929	120.155	116.802	118.902	107.998	110.422	102.774	100.07
Q14839-2	Isoform 2 of Chromodomain-helicase-DNA-binding protein 4 OS=Homo sapiens GN=CHD4	CHD4	89.9866	103.446	71.4147	106.704	120.175	112.308	90.8357	108.297	95.9432	113.007
Q14847	LIM and SH3 domain protein 1 OS=Homo sapiens GN=LASP1 PE=1 SV=2	LASP1	38.2265	41.136	119.143	119.899	81.125	77.2752	103.87	119.851	150.48	145.709
Q14966	Zinc finger protein 638 OS=Homo sapiens GN=ZNF638 PE=1 SV=2	ZNF638	408.673	320.877	75.6973	47.4078	49.0599	59.0885	50.3863	48.7724	38.4262	51.6263
Q14974	Importin subunit beta-1 OS=Homo sapiens GN=KPNB1 PE=1 SV=2	KPNB1	113.203	94.1625	109.813	92.3322	109.405	121.114	109.999	96.6301	98.0508	84.8242
Q14980-2	Isoform 2 of Nuclear mitotic apparatus protein 1 OS=Homo sapiens GN=NUMA1	NUMA1	92.8912	97.4068	112.623	89.493	107.042	108.809	107.94	92.4462	116.682	101.561
Q14C86-6	Isoform 6 of GTPase-activating protein and VPS9 domain-containing protein 1 OS=Homo sapiens GN=GAPVD1	GAPVD1	66.5879	58.2064	114.869	115.239	106.003	101.005	104.384	110.071	114.608	114.723
Q15003	Condensin complex subunit 2 OS=Homo sapiens GN=NCAPH PE=1 SV=3	NCAPH	95.7398	92.0503	102.421	100.649	101.125	110.107	113.547	103.447	104.746	98.8134
Q15018	BRISC complex subunit Abro1 OS=Homo sapiens GN=FAM175B PE=1 SV=2	FAM175B	62.2143	51.2153	111.185	107.747	123.267	133.444	110.514	110.582	89.4877	102.199
Q15019-2	Isoform 2 of Septin-2 OS=Homo sapiens GN=SEPT2	SEPT2	57.5301	60.1722	114.172	109.868	99.0144	97.5542	107.596	112.387	125.947	121.245
Q15020	Squamous cell carcinoma antigen recognized by T-cells 3 OS=Homo sapiens GN=SART3 PE=1 SV=1	SART3	60.7767	87.0709	114.551	100.443	104.194	118.514	126.616	101.42	104.817	98.5255
Q15021	Condensin complex subunit 1 OS=Homo sapiens GN=NCAPD2 PE=1 SV=3	NCAPD2	66.3815	98.8447	98.6229	125.776	105.786	104.943	99.0099	91.9329	116.528	107.649
Q15022	Polycomb protein SUZ12 OS=Homo sapiens GN=SUZ12 PE=1 SV=3	SUZ12	84.9018	81.2406	101.819	84.8717	100.334	108.765	153.101	90.6105	118.14	102.167
Q15029	116 kDa U5 small nuclear ribonucleoprotein component OS=Homo sapiens GN=EFTUD2 PE=1 SV=1	EFTUD2	80.0674	82.4212	102.531	108.987	110.398	116.095	110.647	113.68	94.5085	93.4973
Q15031	Probable leucine--tRNA ligase, mitochondrial OS=Homo sapiens GN=LARS2 PE=1 SV=2	LARS2	452.543	411.288	45.8785	37.5032	39.239	31.7103	35.8538	38.3958	41.8404	43.6981
Q15046-2	Isoform Mitochondrial of Lysine--tRNA ligase OS=Homo sapiens GN=KARS	KARS	140.776	155.468	98.4738	91.1806	101.278	94.2717	90.0513	104.844	77.7985	87.9503
Q15054	DNA polymerase delta subunit 3 OS=Homo sapiens GN=POLD3 PE=1 SV=2	POLD3	136.429	127.676	104.16	88.9953	91.1718	91.6593	88.541	93.7911	119.383	99.9572
Q15061	WD repeat-containing protein 43 OS=Homo sapiens GN=WDR43 PE=1 SV=3	WDR43	195.589	259.291	77.6348	74.9881	47.9446	58.4693	156.691	54.0242	105.782	69.8628
Q15075	Early endosome antigen 1 OS=Homo sapiens GN=EEA1 PE=1 SV=2	EEA1	70.7052	56.3944	152.222	155.691	68.4258	68.9813	123.559	144.653	80.6941	84.689
Q15084-2	Isoform 2 of Protein disulfide-isomerase A6 OS=Homo sapiens GN=PDIA6	PDIA6	79.5672	108.592	88.2494	113.235	99.166	94.3606	86.1673	113.217	110.692	120.558
Q15118-2	Isoform 2 of [Pyruvate dehydrogenase (acetyl-transferring)] kinase isozyme 1, mitochondrial OS=Homo sapiens GN=PDK1	PDK1	417.931	392.482	74.9422	47.2387	38.4073	48.2144	29.2156	41.74	44.6369	34.9185
Q15149	Plectin OS=Homo sapiens GN=PLEC PE=1 SV=3	PLEC	104.178	104.031	113.716	98.2121	97.7844	93.8954	111.132	94.9053	112.754	99.8519
Q15181	Inorganic pyrophosphatase OS=Homo sapiens GN=PPA1 PE=1 SV=2	PPA1	82.9083	79.1618	103.932	98.681	123.222	114.56	100.206	119.161	92.7965	95.0889
Q15208	Serine/threonine-protein kinase 38 OS=Homo sapiens GN=STK38 PE=1 SV=1	STK38	97.4636	79.3938	99.0906	127.26	90.5769	100.997	117.3	101.607	98.7627	105.921
Q15233	Non-POU domain-containing octamer-binding protein OS=Homo sapiens GN=NONO PE=1 SV=4	NONO	156.324	145.02	88.4597	94.9611	90.6142	91.4955	90.8793	95.9231	96.1656	95.8533
Q15276	Rab GTPase-binding effector protein 1 OS=Homo sapiens GN=RABEP1 PE=1 SV=2	RABEP1	122.548	62.759	99.1865	125.567	84.741	113.473	105.747	133.988	77.0183	89.105
Q15286	Ras-related protein Rab-35 OS=Homo sapiens GN=RAB35 PE=1 SV=1	RAB35	90.0205	90.395	108.429	97.1976	102.428	111.018	101.619	109.89	105.905	102.521
Q15293	Reticulocalbin-1 OS=Homo sapiens GN=RCN1 PE=1 SV=1	RCN1	94.0257	92.4248	115.905	117.103	88.9449	94.0924	66.8	109.266	118.394	120.8
Q15365	Poly(rC)-binding protein 1 OS=Homo sapiens GN=PCBP1 PE=1 SV=2	PCBP1	104.079	99.1633	88.3333	95.3297	100.691	114.075	97.7966	111.59	103.114	106.958
Q15366-2	Isoform 2 of Poly(rC)-binding protein 2 OS=Homo sapiens GN=PCBP2	PCBP2	123.284	110.38	81.3408	98.3079	98.5357	112.456	104.302	104.466	100.115	96.2745
Q15382	GTP-binding protein Rheb OS=Homo sapiens GN=RHEB PE=1 SV=1	RHEB	143.212	139.085	108.809	88.53	97.3348	100.361	93.0728	95.5925	91.2659	87.383
Q15392	Delta(24)-sterol reductase OS=Homo sapiens GN=DHCR24 PE=1 SV=2	DHCR24	164.211	145.064	80.9079	91.9742	86.9696	93.0476	81.5742	103.071	83.7951	112.103
Q15393	Splicing factor 3B subunit 3 OS=Homo sapiens GN=SF3B3 PE=1 SV=4	SF3B3	77.184	81.786	104.267	101.134	114.984	109.291	126.785	106.11	100.42	93.4061
Q15424-3	Isoform 3 of Scaffold attachment factor B1 OS=Homo sapiens GN=SAFB	SAFB	75.5747	85.3965	105.244	100.86	111.011	103.772	113.851	107.023	104.906	106.56
Q15428	Splicing factor 3A subunit 2 OS=Homo sapiens GN=SF3A2 PE=1 SV=2	SF3A2	138.661	116.462	76.1391	101.646	97.0447	95.8342	91.9891	127.315	82.9496	97.6322
Q15436	Protein transport protein Sec23A OS=Homo sapiens GN=SEC23A PE=1 SV=2	SEC23A	103.946	79.0684	86.9874	94.7124	159.138	167.925	94.0995	94.2474	64.686	69.305
Q15437	Protein transport protein Sec23B OS=Homo sapiens GN=SEC23B PE=1 SV=2	SEC23B	67.2429	61.1799	89.1386	92.473	165.678	179.05	94.3925	101.894	73.1201	76.6922
Q15459	Splicing factor 3A subunit 1 OS=Homo sapiens GN=SF3A1 PE=1 SV=1	SF3A1	84.6565	97.143	108.504	103.282	111.193	104.678	131.402	106.012	83.3029	90.0926
Q15464	SH2 domain-containing adapter protein B OS=Homo sapiens GN=SHB PE=1 SV=2	SHB	150.871	169.518	98.2482	94.2035	74.4254	87.852	85.1792	88.964	100.119	104.178
Q15477	Helicase SKI2W OS=Homo sapiens GN=SKIV2L PE=1 SV=3	SKIV2L	101.995	86.5486	112.032	108.43	102.662	102.165	133.143	89.7752	100.573	90.278
Q15629	Translocating chain-associated membrane protein 1 OS=Homo sapiens GN=TRAM1 PE=1 SV=3	TRAM1	170.893	135.421	87.6486	85.09	105.443	92.7085	86.8081	86.9287	103.823	93.0778
Q15643	Thyroid receptor-interacting protein 11 OS=Homo sapiens GN=TRIP11 PE=1 SV=3	TRIP11	56.9964	70.224	163.237	105.504	101.323	114.059	99.9862	112.435	124.739	69.4996
Q15645	Pachytene checkpoint protein 2 homolog OS=Homo sapiens GN=TRIP13 PE=1 SV=2	TRIP13	123.127	114.502	100.174	104.426	97.6452	103.451	101.216	97.8482	97.4627	93.1235
Q15648	Mediator of RNA polymerase II transcription subunit 1 OS=Homo sapiens GN=MED1 PE=1 SV=4	MED1	180.248	171.576	106.772	87.5312	84.7108	88.9152	72.8589	87.0714	93.9001	87.3408
Q15654	Thyroid receptor-interacting protein 6 OS=Homo sapiens GN=TRIP6 PE=1 SV=3	TRIP6	118.626	119.303	109.468	94.3537	84.7347	99.8342	92.3853	98.2628	110.079	108.451
Q15691	Microtubule-associated protein RP/EB family member 1 OS=Homo sapiens GN=MAPRE1 PE=1 SV=3	MAPRE1	126.702	108.271	67.6154	101.712	112.315	109.771	89.461	122.041	83.0509	98.5382
Q15717-2	Isoform 2 of ELAV-like protein 1 OS=Homo sapiens GN=ELAVL1	ELAVL1	116.548	102.126	103.261	101.06	114.217	113.081	84.675	104.7	95.0473	90.2608
Q15738	Sterol-4-alpha-carboxylate 3-dehydrogenase, decarboxylating OS=Homo sapiens GN=NSDHL PE=1 SV=2	NSDHL	88.4087	129.051	90.0883	88.0893	122.057	111.179	91.2341	108.291	83.1708	108.59
Q15758	Neutral amino acid transporter B(0) OS=Homo sapiens GN=SLC1A5 PE=1 SV=2	SLC1A5	61.0569	94.1682	166.776	97.352	66.9078	63.2913	95.2854	108.876	148.332	123.279
Q15907	Ras-related protein Rab-11B OS=Homo sapiens GN=RAB11B PE=1 SV=4	RAB11B	74.846	77.2303	111.133	111.669	107.749	97.2672	98.8306	115.973	103.596	110.534
Q15911	Zinc finger homeobox protein 3 OS=Homo sapiens GN=ZFHX3 PE=1 SV=2	ZFHX3	96.5135	83.6595	104.055	85.9061	105.24	127.204	80.7149	85.1097	136.315	119.459
Q15942	Zyxin OS=Homo sapiens GN=ZYX PE=1 SV=1	ZYX	47.7522	54.9185	108.841	108.588	117.681	101.228	91.7785	119.454	128.025	118.643
Q16181	Septin-7 OS=Homo sapiens GN=SEPT7 PE=1 SV=2	SEPT7	61.4025	63.8079	103.823	111.989	94.5328	94.5107	118.68	117.22	120.029	119.788
Q16204	Coiled-coil domain-containing protein 6 OS=Homo sapiens GN=CCDC6 PE=1 SV=2	CCDC6	63.0246	52.9811	89.0145	93.2951	105.836	105	215.028	101.007	78.7161	107.636
Q16401	26S proteasome non-ATPase regulatory subunit 5 OS=Homo sapiens GN=PSMD5 PE=1 SV=3	PSMD5	52.8385	76.6979	142.376	89.4194	106.807	109.761	155.939	86.2305	122.275	82.5447
Q16513	Serine/threonine-protein kinase N2 OS=Homo sapiens GN=PKN2 PE=1 SV=1	PKN2	131.217	137.978	89.8658	102.611	91.0572	90.8829	89.2276	94.7	102.735	107.514
Q16531	DNA damage-binding protein 1 OS=Homo sapiens GN=DDB1 PE=1 SV=1	DDB1	73.5657	88.6092	116.909	87.9051	110.999	104.933	112.52	105.466	109.591	107.044
Q16543	Hsp90 co-chaperone Cdc37 OS=Homo sapiens GN=CDC37 PE=1 SV=1	CDC37	43.5916	70.9619	122.762	82.2924	128.455	118.063	110.76	116.681	97.3344	111.901
Q16576-2	Isoform 2 of Histone-binding protein RBBP7 OS=Homo sapiens GN=RBBP7	RBBP7	89.5001	88.4258	92.0494	96.8669	110.842	100.337	115.867	115.396	104.153	101.894
Q16629	Serine/arginine-rich splicing factor 7 OS=Homo sapiens GN=SRSF7 PE=1 SV=1	SRSF7	152.764	84.5218	114.096	83.2065	110.626	87.2885	98.5617	77.6212	122.522	107.439
Q16630-2	Isoform 2 of Cleavage and polyadenylation specificity factor subunit 6 OS=Homo sapiens GN=CPSF6	CPSF6	121.184	104.931	101.22	104.547	99.7447	111.484	110.533	99.0742	84.9412	92.6057
Q16658	Fascin OS=Homo sapiens GN=FSCN1 PE=1 SV=3	FSCN1	96.7871	90.8793	97.0224	101.576	104.514	107.166	105.927	105.521	101.433	108.325
Q16698	2,4-dienoyl-CoA reductase, mitochondrial OS=Homo sapiens GN=DECR1 PE=1 SV=1	DECR1	431.259	436.35	60.3804	36.2014	38.0237	46.0221	1.19432	41.5706	44.8886	42.2001
Q16762	Thiosulfate sulfurtransferase OS=Homo sapiens GN=TST PE=1 SV=4	TST	529.384	548.963	30.3083	19.6684	17.1434	20.0179	0.882013	19.1215	25.0853	17.3117
Q16795	NADH dehydrogenase [ubiquinone] 1 alpha subcomplex subunit 9, mitochondrial OS=Homo sapiens GN=NDUFA9 PE=1 SV=2	NDUFA9	445.458	446.227	36.2023	40.0769	40.0794	42.0915	15.3755	37.0201	43.4733	36.0461
Q16881	Thioredoxin reductase 1, cytoplasmic OS=Homo sapiens GN=TXNRD1 PE=1 SV=3	TXNRD1	216.203	209.665	85.6839	81.1905	81.6969	80.0309	85.1322	79.3425	77.29	80.4368
Q16891-2	Isoform 2 of MICOS complex subunit MIC60 OS=Homo sapiens GN=IMMT	IMMT	449.592	482.853	33.6858	29.6307	33.3255	32.7992	26.982	33.6374	38.3128	32.5674
Q16891-4	Isoform 4 of MICOS complex subunit MIC60 OS=Homo sapiens GN=IMMT	IMMT	444.213	472.486	36.3004	31.1658	34.6616	33.6627	29.2167	34.6982	39.1589	34.3825
Q27J81	Inverted formin-2 OS=Homo sapiens GN=INF2 PE=1 SV=2	INF2	87.2003	91.944	107.569	95.5393	98.7958	99.591	117.682	94.1609	117.844	113.361
Q2M2I8	AP2-associated protein kinase 1 OS=Homo sapiens GN=AAK1 PE=1 SV=3	AAK1	60.6841	70.9041	100.316	101.613	107.578	120.91	98.5411	110.044	113.373	121.874
Q2NKX8	DNA excision repair protein ERCC-6-like OS=Homo sapiens GN=ERCC6L PE=1 SV=1	ERCC6L	86.3396	79.1442	52.9691	119.789	107.752	100.017	92.0472	115.576	122.591	127.342
Q2NL82	Pre-rRNA-processing protein TSR1 homolog OS=Homo sapiens GN=TSR1 PE=1 SV=1	TSR1	109.555	107.584	101.687	101.732	117.956	92.6753	107.292	96.496	88.4913	101.568
Q2TAL8	Glutamine-rich protein 1 OS=Homo sapiens GN=QRICH1 PE=1 SV=1	QRICH1	140.172	80.8324	75.4569	104.536	116.358	102.363	81.7755	125.644	89.6339	98.8291
Q32MZ4	Leucine-rich repeat flightless-interacting protein 1 OS=Homo sapiens GN=LRRFIP1 PE=1 SV=2	LRRFIP1	49.9914	61.3873	94.2749	108.937	110.902	117.517	112.343	117.606	107.546	118.521
Q32Q12	Nucleoside diphosphate kinase OS=Homo sapiens GN=NME1-NME2 PE=1 SV=1	NME1-NME2	89.5164	93.4128	94.5688	93.0151	113.464	110.08	116.606	123.055	85.0417	95.8463
Q3KQU3	MAP7 domain-containing protein 1 OS=Homo sapiens GN=MAP7D1 PE=1 SV=1	MAP7D1	79.7251	84.5142	103.303	100.634	95.3328	104.618	93.1145	110.674	127.051	116.382
Q3KQZ1	Solute carrier family 25 member 35 OS=Homo sapiens GN=SLC25A35 PE=2 SV=1	SLC25A35	350.728	380.581	33.1266	43.2481	55.5705	65.2464	45.5432	50.8067	70.423	51.0186
Q3SY69	Mitochondrial 10-formyltetrahydrofolate dehydrogenase OS=Homo sapiens GN=ALDH1L2 PE=1 SV=2	ALDH1L2	347.549	324.112	41.0187	57.1538	71.5789	65.8281	43.8082	68.1095	56.549	50.8607
Q49A26	Putative oxidoreductase GLYR1 OS=Homo sapiens GN=GLYR1 PE=1 SV=3	GLYR1	131.596	110.242	103.891	86.7945	98.4526	106.061	94.432	91.6386	116.347	98.1225
Q4G0F5	Vacuolar protein sorting-associated protein 26B OS=Homo sapiens GN=VPS26B PE=1 SV=2	VPS26B	65.6018	70.8694	134.882	130.646	87.5371	91.859	146.04	123.781	77.4035	83.4616
Q4G0J3-3	Isoform 3 of La-related protein 7 OS=Homo sapiens GN=LARP7	LARP7	110.231	105.679	83.9509	102.208	105.305	102.078	102.664	95.3373	111.176	107.222
Q4G0N4	NAD kinase 2, mitochondrial OS=Homo sapiens GN=NADK2 PE=1 SV=2	NADK2	428.079	464.32	46.9201	33.4113	32.0668	30.8276	50.1751	30.8919	36.4371	35.1684
Q4G176	Acyl-CoA synthetase family member 3, mitochondrial OS=Homo sapiens GN=ACSF3 PE=1 SV=3	ACSF3	444.953	423.988	47.242	41.2588	29.118	41.4659	38.5711	31.7919	46.5662	38.0856
Q53EP0	Fibronectin type III domain-containing protein 3B OS=Homo sapiens GN=FNDC3B PE=1 SV=2	FNDC3B	68.3483	85.9446	109.541	94.9991	120.331	116.33	80.2699	87.4455	119.493	130.403
Q53EZ4	Centrosomal protein of 55 kDa OS=Homo sapiens GN=CEP55 PE=1 SV=3	CEP55	83.5694	81.4297	100.467	106.127	95.34	86.9311	91.1371	105.732	131.826	131.337
Q5GLZ8	Probable E3 ubiquitin-protein ligase HERC4 OS=Homo sapiens GN=HERC4 PE=1 SV=1	HERC4	81.4679	85.9383	86.385	103.158	110.178	108.721	126.237	119.113	92.4083	98.1786
Q5HYI8	Rab-like protein 3 OS=Homo sapiens GN=RABL3 PE=1 SV=1	RABL3	97.6852	101.311	107.747	91.9273	111.87	107.249	100.571	96.5877	105.185	104.485
Q5JRA6	Melanoma inhibitory activity protein 3 OS=Homo sapiens GN=MIA3 PE=1 SV=1	MIA3	53.1701	59.4097	93.0629	103.135	138.134	134.067	95.3146	95.9527	118.21	110.466
Q5JRX3-2	Isoform 2 of Presequence protease, mitochondrial OS=Homo sapiens GN=PITRM1	PITRM1	448.982	450.41	45.4081	31.5675	32.3983	32.5806	43.3485	32.5031	37.7905	34.2058
Q5JSH3	WD repeat-containing protein 44 OS=Homo sapiens GN=WDR44 PE=1 SV=1	WDR44	52.7291	50.5166	106.065	117.669	114.676	117.363	111.259	119.502	108.494	100.413
Q5JTZ9	Alanine--tRNA ligase, mitochondrial OS=Homo sapiens GN=AARS2 PE=1 SV=1	AARS2	459.87	435.916	48.3552	40.9688	24.6731	31.5663	43.7851	30.5818	35.9838	37.3948
Q5JWF2	Guanine nucleotide-binding protein G(s) subunit alpha isoforms XLas OS=Homo sapiens GN=GNAS PE=1 SV=2	GNAS	86.4686	90.7409	91.3618	105.21	99.367	98.2147	109.07	89.9098	113.202	134.679
Q5QJE6	Deoxynucleotidyltransferase terminal-interacting protein 2 OS=Homo sapiens GN=DNTTIP2 PE=1 SV=2	DNTTIP2	108.458	103.05	89.3192	87.3253	115.74	115.724	116.34	89.143	92.3342	109.194
Q5SRD1	Putative mitochondrial import inner membrane translocase subunit Tim23B OS=Homo sapiens GN=TIMM23B PE=5 SV=2	TIMM23B	190.728	183.015	84.0174	76.3113	84.4864	87.6186	75.0431	85.7064	110.327	88.1898
Q5SWA1	Protein phosphatase 1 regulatory subunit 15B OS=Homo sapiens GN=PPP1R15B PE=1 SV=1	PPP1R15B	53.0493	67.8802	92.5346	135.399	145.345	115.695	93.989	104.049	96.5575	91.8473
Q5SYE7	NHS-like protein 1 OS=Homo sapiens GN=NHSL1 PE=1 SV=2	NHSL1	73.1463	74.4051	74.3893	95.7491	107.989	123.227	140.625	101.896	115.565	106.327
Q5T160	Probable arginine--tRNA ligase, mitochondrial OS=Homo sapiens GN=RARS2 PE=1 SV=1	RARS2	363.32	375.703	66.438	43.3951	47.289	62.7588	38.6385	53.5188	52.165	47.6338
Q5T1Z8	Pumilio homolog 1 OS=Homo sapiens GN=PUM1 PE=1 SV=1	PUM1	93.6739	91.1199	97.2889	88.0053	91.2207	98.5839	173.803	91.2785	100.418	104.588
Q5T3I0-3	Isoform 3 of G patch domain-containing protein 4 OS=Homo sapiens GN=GPATCH4	GPATCH4	95.4332	79.5452	127.275	95.9712	114.898	84.7151	92.8506	104.543	112.446	110.405
Q5T4U5	Acyl-Coenzyme A dehydrogenase, C-4 to C-12 straight chain, isoform CRA_a OS=Homo sapiens GN=ACADM PE=1 SV=1	ACADM	419.492	595.294	32.1287	25.0574	22.1617	26.5604	16.0587	23.2893	29.2557	24.0063
Q5T5U3	Rho GTPase-activating protein 21 OS=Homo sapiens GN=ARHGAP21 PE=1 SV=1	ARHGAP21	69.4251	85.9642	111.616	97.0197	100.463	101.583	93.8023	99.131	117.609	137.08
Q5T653	39S ribosomal protein L2, mitochondrial OS=Homo sapiens GN=MRPL2 PE=1 SV=2	MRPL2	573.231	566.856	18.8372	13.842	9.09967	11.7509	6.22931	13.9036	17.4997	11.2509
Q5T6F2	Ubiquitin-associated protein 2 OS=Homo sapiens GN=UBAP2 PE=1 SV=1	UBAP2	68.5869	65.9202	104.196	103.453	105.335	122.455	85.4694	107.155	121.518	123.121
Q5T9A4	ATPase family AAA domain-containing protein 3B OS=Homo sapiens GN=ATAD3B PE=1 SV=1	ATAD3B	502.252	411.383	39.7386	32.184	32.7473	33.0315	23.1132	35.9205	45.4347	34.1738
Q5T9L3-2	Isoform 2 of Protein wntless homolog OS=Homo sapiens GN=WLS	WLS	105.641	98.9766	82.6397	98.6253	106.12	100.594	93.6204	118.004	103.142	109.914
Q5TFE4	5'-nucleotidase domain-containing protein 1 OS=Homo sapiens GN=NT5DC1 PE=1 SV=1	NT5DC1	105.086	80.9378	113.202	101.911	97.9661	89.8785	135.208	97.5559	105.522	98.9417
Q5TH30	NDRG family member 3, isoform CRA_c OS=Homo sapiens GN=NDRG3 PE=1 SV=1	NDRG3	86.8296	80.8343	101.683	92.6152	96.3512	111.407	105.166	126.522	123.652	91.4421
Q5UIP0	Telomere-associated protein RIF1 OS=Homo sapiens GN=RIF1 PE=1 SV=2	RIF1	74.1799	78.237	110.572	110.371	95.9489	104.939	100.012	90.0797	129.325	123.376
Q5VTR2	E3 ubiquitin-protein ligase BRE1A OS=Homo sapiens GN=RNF20 PE=1 SV=2	RNF20	79.8433	82.5788	101.931	107.477	112.851	113.637	101.912	103.469	108.214	102.142
Q5VWC4	26S proteasome non-ATPase regulatory subunit 4 OS=Homo sapiens GN=PSMD4 PE=1 SV=1	PSMD4	145.717	163.568	108.148	83.763	89.4388	92.7452	96.8865	85.934	101.64	86.7631
Q5VZE5	N-alpha-acetyltransferase 35, NatC auxiliary subunit OS=Homo sapiens GN=NAA35 PE=1 SV=1	NAA35	85.0171	85.02	112.893	104.743	100.506	99.0747	108.038	107.158	100.844	113.337
Q5VZK9	F-actin-uncapping protein LRRC16A OS=Homo sapiens GN=CARMIL1 PE=1 SV=1	CARMIL1	85.9576	84.3354	103.542	110.809	103.005	99.6042	89.9973	103.901	120.432	113.766
Q5W0B1	RING finger protein 219 OS=Homo sapiens GN=RNF219 PE=1 SV=1	RNF219	58.1473	86.2151	80.7216	85.4235	123.094	131.075	110.303	105.332	119.933	109.052
Q63ZY3-2	Isoform 2 of KN motif and ankyrin repeat domain-containing protein 2 OS=Homo sapiens GN=KANK2	KANK2	86.5228	72.905	99.719	106.188	93.384	94.0376	83.8603	103.303	144.422	129.852
Q66K74	Microtubule-associated protein 1S OS=Homo sapiens GN=MAP1S PE=1 SV=2	MAP1S	75.5361	65.5578	111.406	108.192	106.188	103.764	81.5576	107.68	114.662	131.969
Q68CP9	AT-rich interactive domain-containing protein 2 OS=Homo sapiens GN=ARID2 PE=1 SV=2	ARID2	66.5777	103.531	107.627	105.889	92.5999	113.732	79.4167	105.581	127.544	114.877
Q68CZ2	Tensin-3 OS=Homo sapiens GN=TNS3 PE=1 SV=2	TNS3	54.4144	95.997	112.467	127.45	94.2673	84.4773	109.83	119.051	108.476	103.44
Q68DK7	Male-specific lethal 1 homolog OS=Homo sapiens GN=MSL1 PE=1 SV=3	MSL1	87.173	65.9807	101.953	92.397	120.151	111.357	72.7062	95.3039	124.582	138.031
Q69YH5	Cell division cycle-associated protein 2 OS=Homo sapiens GN=CDCA2 PE=1 SV=2	CDCA2	84.8292	72.8765	100.725	114.558	102.614	94.9255	111.345	99.6003	128.323	106.032
Q6DD88	Atlastin-3 OS=Homo sapiens GN=ATL3 PE=1 SV=1	ATL3	137.416	131.263	106.756	96.6529	101.143	112.115	97.3357	81.7048	91.3619	88.0445
Q6FI81	Anamorsin OS=Homo sapiens GN=CIAPIN1 PE=1 SV=2	CIAPIN1	111.383	111.342	99.4404	90.7806	86.9534	93.4586	84.6772	113.367	116.838	118.518
Q6IA86-6	Isoform 6 of Elongator complex protein 2 OS=Homo sapiens GN=ELP2	ELP2	97.2322	101.424	105.734	95.4215	96.789	90.0912	145.621	78.2337	126.124	98.3605
Q6JQN1-5	Isoform 5 of Acyl-CoA dehydrogenase family member 10 OS=Homo sapiens GN=ACAD10	ACAD10	301.604	295.073	66.7387	57.5803	56.4302	55.6673	52.3437	58.3919	90.646	83.2879
Q6L8Q7	2',5'-phosphodiesterase 12 OS=Homo sapiens GN=PDE12 PE=1 SV=2	PDE12	250.996	223.309	89.851	71.001	72.065	71.6505	71.1291	72.1196	87.131	81.2255
Q6NUM9	All-trans-retinol 13,14-reductase OS=Homo sapiens GN=RETSAT PE=1 SV=2	RETSAT	77.716	51.9228	112.618	88.7297	114.026	115.978	84.3763	127.243	116.2	114.488
Q6NUQ4	Transmembrane protein 214 OS=Homo sapiens GN=TMEM214 PE=1 SV=2	TMEM214	88.3335	88.8317	99.3103	101.117	136.856	135.386	87.0629	102.678	94.174	80.8732
Q6NW34	Nucleolus and neural progenitor protein OS=Homo sapiens GN=NEPRO PE=1 SV=3	NEPRO	122.695	112.494	96.5241	94.1695	109.747	107.888	89.5859	84.6794	119.857	96.8137
Q6NZI2	Polymerase I and transcript release factor OS=Homo sapiens GN=PTRF PE=1 SV=1	PTRF	72.7993	61.5277	115.094	106.546	104.05	102.865	103.824	90.4665	129.699	126.037
Q6NZY4	Zinc finger CCHC domain-containing protein 8 OS=Homo sapiens GN=ZCCHC8 PE=1 SV=2	ZCCHC8	167.388	185.236	46.6481	73.9035	96.557	82.0964	116.2	84.9366	102.165	101.239
Q6P087	RNA pseudouridylate synthase domain-containing protein 3 OS=Homo sapiens GN=RPUSD3 PE=1 SV=3	RPUSD3	425.885	410.849	42.5848	42.428	37.2374	36.4587	56.3717	36.4546	48.1302	38.3757
Q6P1J9	Parafibromin OS=Homo sapiens GN=CDC73 PE=1 SV=1	CDC73	102.692	89.706	115.547	92.2901	100.212	85.6117	201.379	96.7184	67.3558	80.9168
Q6P2E9	Enhancer of mRNA-decapping protein 4 OS=Homo sapiens GN=EDC4 PE=1 SV=1	EDC4	85.3987	68.7555	77.2014	101.927	108.09	104.072	101.684	128.814	102.227	124.418
Q6P2Q9	Pre-mRNA-processing-splicing factor 8 OS=Homo sapiens GN=PRPF8 PE=1 SV=2	PRPF8	86.1511	84.3658	104.515	100.761	107.709	104.441	131.537	105.712	99.3093	94.5374
Q6P3X3	Tetratricopeptide repeat protein 27 OS=Homo sapiens GN=TTC27 PE=1 SV=1	TTC27	79.6588	72.4668	94.2015	115.244	115.634	91.8334	109.002	114.855	107.118	106.835
Q6P587-3	Isoform 3 of Acylpyruvase FAHD1, mitochondrial OS=Homo sapiens GN=FAHD1	FAHD1	498.062	508.199	31.1887	21.2095	24.9185	24.2535	17.5888	27.0479	32.9723	25.78
Q6PCE3	Glucose 1,6-bisphosphate synthase OS=Homo sapiens GN=PGM2L1 PE=1 SV=3	PGM2L1	108.342	111.816	92.7197	90.0187	114.304	117.717	121.35	104.879	84.1252	82.6264
Q6PI48	Aspartate--tRNA ligase, mitochondrial OS=Homo sapiens GN=DARS2 PE=1 SV=1	DARS2	496.75	504.996	29.8521	30.1912	26.2036	28.9929	0.80177	24.4245	38.0399	28.3782
Q6PI78	Transmembrane protein 65 OS=Homo sapiens GN=TMEM65 PE=1 SV=2	TMEM65	563.206	531.159	24.4956	21.7037	16.1242	15.6871	1.50438	19.8623	20.288	16.1549
Q6PJF5	Inactive rhomboid protein 2 OS=Homo sapiens GN=RHBDF2 PE=1 SV=2	RHBDF2	29.6836	46.5288	130.259	111.447	77.459	94.0689	101.981	102.156	156.592	152.34
Q6PKG0	La-related protein 1 OS=Homo sapiens GN=LARP1 PE=1 SV=2	LARP1	62.3488	69.8804	106.121	110.526	107.714	106.701	131.198	100.288	110.519	105.901
Q6PL24	Protein TMED8 OS=Homo sapiens GN=TMED8 PE=1 SV=1	TMED8	77.5369	67.9216	111.332	90.4984	110.188	116.536	116.03	101.286	103.66	118.376
Q6R327-3	Isoform 3 of Rapamycin-insensitive companion of mTOR OS=Homo sapiens GN=RICTOR	RICTOR	116.961	106.106	87.0058	91.5312	95.1155	92.2277	191.61	81.0557	94.9184	84.1964
Q6UWP7	Lysocardiolipin acyltransferase 1 OS=Homo sapiens GN=LCLAT1 PE=1 SV=1	LCLAT1	149.287	109.105	92.1683	81.5895	115.383	98.3712	92.4086	92.6943	112.52	93.6969
Q6VY07-2	Isoform 2 of Phosphofurin acidic cluster sorting protein 1 OS=Homo sapiens GN=PACS1	PACS1	121.68	120.729	100.364	98.8169	104.451	103.176	90.2457	92.7837	97.7105	102.817
Q6WCQ1-2	Isoform 2 of Myosin phosphatase Rho-interacting protein OS=Homo sapiens GN=MPRIP	MPRIP	268.068	218.209	65.0871	69.2075	79.7324	86.4506	80.5713	69.1486	82.7424	72.3433
Q6XZF7	Dynamin-binding protein OS=Homo sapiens GN=DNMBP PE=1 SV=1	DNMBP	70.3475	66.5159	116.528	120.541	119.505	116.976	86.1333	100.081	111.43	100.195
Q6YN16	Hydroxysteroid dehydrogenase-like protein 2 OS=Homo sapiens GN=HSDL2 PE=1 SV=1	HSDL2	607.921	375.395	27.4991	27.9675	22.5464	24.5422	34.9155	25.6329	33.6629	27.8566
Q6YP21	Kynurenine--oxoglutarate transaminase 3 OS=Homo sapiens GN=KYAT3 PE=1 SV=1	KYAT3	191.992	252.51	92.0903	80.1487	78.184	82.0821	83.2331	76.8877	72.3978	72.9834
Q6ZMI0	Protein phosphatase 1 regulatory subunit 21 OS=Homo sapiens GN=PPP1R21 PE=1 SV=1	PPP1R21	79.8105	90.4842	120.911	136.58	83.6002	80.127	106.185	109.287	121.27	91.2584
Q6ZRV2	Protein FAM83H OS=Homo sapiens GN=FAM83H PE=1 SV=3	FAM83H	109.774	107.203	109.43	111.449	97.7783	84.8643	85.6223	80.0743	138.063	108.166
Q6ZV73	FYVE, RhoGEF and PH domain-containing protein 6 OS=Homo sapiens GN=FGD6 PE=1 SV=2	FGD6	59.8103	70.8156	110.694	113.28	102.538	97.4577	90.2391	107.787	129.13	124.68
Q6ZXV5	Transmembrane and TPR repeat-containing protein 3 OS=Homo sapiens GN=TMTC3 PE=1 SV=2	TMTC3	142.071	121.041	85.567	121.386	123.257	100.778	60.5172	79.7645	112.14	86.9307
Q709C8	Vacuolar protein sorting-associated protein 13C OS=Homo sapiens GN=VPS13C PE=1 SV=1	VPS13C	86.9737	84.9479	116.301	107.337	115.532	113.33	113.068	97.5297	91.6083	92.5083
Q71RC2-4	Isoform 4 of La-related protein 4 OS=Homo sapiens GN=LARP4	LARP4	72.3762	111.712	109.606	101.384	108.814	104.38	97.7703	102.848	97.8922	111.594
Q75QN2	Integrator complex subunit 8 OS=Homo sapiens GN=INTS8 PE=1 SV=1	INTS8	133.834	158.38	87.8025	77.0972	99.2431	83.6315	97.6139	82.4453	118.79	108.62
Q765P7	MTSS1-like protein OS=Homo sapiens GN=MTSS1L PE=1 SV=1	MTSS1L	80.8253	77.4011	103.128	114.935	100.862	95.8705	88.8646	110.749	110.308	126.228
Q7KZ85	Transcription elongation factor SPT6 OS=Homo sapiens GN=SUPT6H PE=1 SV=2	SUPT6H	112.837	139.494	87.015	90.7343	99.6557	94.3921	125.111	73.8415	130.5	90.9219
Q7KZF4	Staphylococcal nuclease domain-containing protein 1 OS=Homo sapiens GN=SND1 PE=1 SV=1	SND1	109.474	88.4033	95.3862	112.004	116.972	118.143	105.894	101.157	86.237	86.868
Q7KZI7	Serine/threonine-protein kinase MARK2 OS=Homo sapiens GN=MARK2 PE=1 SV=2	MARK2	112.817	111.093	105.053	97.2222	98.262	80.9652	82.8175	105.443	107.711	123.919
Q7L0Y3	Mitochondrial ribonuclease P protein 1 OS=Homo sapiens GN=TRMT10C PE=1 SV=2	TRMT10C	371.1	360.036	57.7939	53.1047	49.7926	52.036	51.3375	46.3217	55.2638	52.1354
Q7L1Q6-3	Isoform 3 of Basic leucine zipper and W2 domain-containing protein 1 OS=Homo sapiens GN=BZW1	BZW1	132.479	119.444	87.8793	97.9297	115.428	111.041	62.6453	118.731	79.5919	98.4892
Q7L2E3-2	Isoform 2 of Putative ATP-dependent RNA helicase DHX30 OS=Homo sapiens GN=DHX30	DHX30	328.156	334.517	59.411	55.8006	59.4731	59.8275	61.233	54.7438	62.2136	57.0178
Q7L2J0	7SK snRNA methylphosphate capping enzyme OS=Homo sapiens GN=MEPCE PE=1 SV=1	MEPCE	108.251	92.4938	59.9465	93.7849	123.703	122.823	96.8266	112.825	86.0512	115.302
Q7L576	Cytoplasmic FMR1-interacting protein 1 OS=Homo sapiens GN=CYFIP1 PE=1 SV=1	CYFIP1	51.3876	57.7838	113.639	127.002	94.0712	102.096	91.9495	106.582	134.762	124.024
Q7L592	Protein arginine methyltransferase NDUFAF7, mitochondrial OS=Homo sapiens GN=NDUFAF7 PE=1 SV=1	NDUFAF7	546.37	520.196	29.238	21.4264	17.7113	17.1813	22.7664	18.3036	12.2164	20.3246
Q7L8L6	FAST kinase domain-containing protein 5, mitochondrial OS=Homo sapiens GN=FASTKD5 PE=1 SV=1	FASTKD5	299.501	340.715	64.9088	52.8537	48.0675	47.4133	96.9707	63.2501	61.2252	55.9123
Q7Z2K6	Endoplasmic reticulum metallopeptidase 1 OS=Homo sapiens GN=ERMP1 PE=1 SV=2	ERMP1	56.3683	62.6296	111.622	106.776	83.3927	113.81	133.96	84.7368	137.338	126.075
Q7Z2W4	Zinc finger CCCH-type antiviral protein 1 OS=Homo sapiens GN=ZC3HAV1 PE=1 SV=3	ZC3HAV1	103.825	111.589	108.094	102.678	107.383	102.919	98.6703	96.9154	101.761	94.2754
Q7Z2W9	39S ribosomal protein L21, mitochondrial OS=Homo sapiens GN=MRPL21 PE=1 SV=2	MRPL21	149.676	145.377	109.021	90.2774	65.7441	64.6805	97.491	83.7933	156.903	94.56
Q7Z333-4	Isoform 4 of Probable helicase senataxin OS=Homo sapiens GN=SETX	SETX	60.3712	75.3378	99.0483	106.605	109.053	117.217	96.8103	93.3963	134.493	118.563
Q7Z3B4	Nucleoporin p54 OS=Homo sapiens GN=NUP54 PE=1 SV=2	NUP54	67.8526	77.8053	102.147	96.5095	127.442	128.111	84.5649	113.957	101.606	105.579
Q7Z3K3	Pogo transposable element with ZNF domain OS=Homo sapiens GN=POGZ PE=1 SV=2	POGZ	88.3827	81.662	102.618	109.727	108.285	101.092	92.7533	97.5006	124.42	110.293
Q7Z3T8	Zinc finger FYVE domain-containing protein 16 OS=Homo sapiens GN=ZFYVE16 PE=1 SV=3	ZFYVE16	50.0879	60.9335	126.153	128.892	97.1654	91.9049	101.671	129.53	107.835	105.768
Q7Z3U7	Protein MON2 homolog OS=Homo sapiens GN=MON2 PE=1 SV=3	MON2	142.661	106.996	81.9875	127.48	77.8137	74.2194	119.223	126.205	81.7374	89.6696
Q7Z417	Nuclear fragile X mental retardation-interacting protein 2 OS=Homo sapiens GN=NUFIP2 PE=1 SV=1	NUFIP2	64.2825	59.0066	93.9448	108.752	118.584	113.516	116.816	109.446	114.356	105.353
Q7Z460	CLIP-associating protein 1 OS=Homo sapiens GN=CLASP1 PE=1 SV=1	CLASP1	51.3917	57.339	106.91	101.591	96.1345	84.9547	119.319	109.441	131.074	145
Q7Z4B0	Putative uncharacterized protein encoded by LINC00305 OS=Homo sapiens GN=LINC00305 PE=5 SV=1	LINC00305	81.2493	89.7713	83.4461	115.018	107.473	99.0697	113.529	126.841	91.1379	100.718
Q7Z4H7	HAUS augmin-like complex subunit 6 OS=Homo sapiens GN=HAUS6 PE=1 SV=2	HAUS6	48.9276	65.9624	116.309	108.191	109.304	107.462	98.649	104.458	136.902	110.656
Q7Z4Q2	HEAT repeat-containing protein 3 OS=Homo sapiens GN=HEATR3 PE=1 SV=2	HEATR3	114.561	104.589	96.9962	99.5045	98.9071	112.409	100.185	105.074	105.619	90.7149
Q7Z5K2-3	Isoform 3 of Wings apart-like protein homolog OS=Homo sapiens GN=WAPL	WAPL	99.9048	105.916	105.835	89.3682	100.619	99.9365	107.339	102.518	115.356	101.04
Q7Z6J9	tRNA-splicing endonuclease subunit Sen54 OS=Homo sapiens GN=TSEN54 PE=1 SV=3	TSEN54	187.135	140.309	59.1226	95.9706	112.185	100.507	70.0167	88.2262	65.9598	120.839
Q7Z6Z7	E3 ubiquitin-protein ligase HUWE1 OS=Homo sapiens GN=HUWE1 PE=1 SV=3	HUWE1	67.4958	67.9857	106.346	110.697	98.6302	101.038	141.998	98.7197	112.516	108.677
Q7Z769	Solute carrier family 35 member E3 OS=Homo sapiens GN=SLC35E3 PE=2 SV=1	SLC35E3	37.0533	52.872	78.4271	37.8456	44.7224	41.7823	632.689	53.3289	41.3107	42.4444
Q86SX6	Glutaredoxin-related protein 5, mitochondrial OS=Homo sapiens GN=GLRX5 PE=1 SV=2	GLRX5	183.867	212.588	80.3518	62.1053	66.3985	78.6189	110.071	72.3869	111.999	99.4657
Q86TC9	Myopalladin OS=Homo sapiens GN=MYPN PE=1 SV=2	MYPN	49.9579	50.9733	117.411	102.003	111.824	105.123	107.31	108.554	125.93	122.968
Q86U70	LIM domain-binding protein 1 OS=Homo sapiens GN=LDB1 PE=1 SV=2	LDB1	75.3003	67.0706	99.3523	104.148	124.385	103.561	113.653	104.049	103.735	112.126
Q86U86	Protein polybromo-1 OS=Homo sapiens GN=PBRM1 PE=1 SV=1	PBRM1	79.1653	77.477	101.997	92.9661	121.353	112.057	119.874	94.4923	104.683	110.984
Q86UE4	Protein LYRIC OS=Homo sapiens GN=MTDH PE=1 SV=2	MTDH	40.3666	43.3677	125.075	113.954	168.713	162.771	108.836	98.533	66.8243	66.5834
Q86UP2	Kinectin OS=Homo sapiens GN=KTN1 PE=1 SV=1	KTN1	56.9929	62.6865	96.7305	98.2813	167.951	163.311	85.6638	103.332	82.1096	80.7253
Q86UU1	Pleckstrin homology-like domain family B member 1 OS=Homo sapiens GN=PHLDB1 PE=1 SV=1	PHLDB1	49.7194	64.8109	100.601	110.356	100.683	106.719	199.034	75.2264	103.599	106.966
Q86V48	Leucine zipper protein 1 OS=Homo sapiens GN=LUZP1 PE=1 SV=2	LUZP1	77.3478	80.5275	96.9875	119.68	104.711	104.931	102.259	86.5127	127.831	115.24
Q86VP6	Cullin-associated NEDD8-dissociated protein 1 OS=Homo sapiens GN=CAND1 PE=1 SV=2	CAND1	97.3397	99.288	102.632	99.413	109.964	103.803	109.694	110.299	95.41	93.3804
Q86W56	Poly(ADP-ribose) glycohydrolase OS=Homo sapiens GN=PARG PE=1 SV=1	PARG	40.9253	87.5044	103.672	104.981	94.0056	111.881	116.958	106.742	104.623	135.715
Q86W92	Liprin-beta-1 OS=Homo sapiens GN=PPFIBP1 PE=1 SV=2	PPFIBP1	73.1917	82.045	96.5745	100.327	72.8015	89.0133	147.895	90.4416	135.308	135.147
Q86X55	Histone-arginine methyltransferase CARM1 OS=Homo sapiens GN=CARM1 PE=1 SV=3	CARM1	59.631	69.9792	103.155	92.7791	117.23	128.785	100.17	123.555	123.973	87.5193
Q86XL3	Ankyrin repeat and LEM domain-containing protein 2 OS=Homo sapiens GN=ANKLE2 PE=1 SV=4	ANKLE2	70.9342	65.3792	121.191	104.609	107.486	95.8072	100.241	94.8903	120.876	129.844
Q86XP3	ATP-dependent RNA helicase DDX42 OS=Homo sapiens GN=DDX42 PE=1 SV=1	DDX42	94.8643	95.4386	108.366	103.256	112.712	109.993	122.416	99.7707	84.5505	91.2286
Q86Y56	Dynein assembly factor 5, axonemal OS=Homo sapiens GN=DNAAF5 PE=1 SV=4	DNAAF5	84.3581	78.4607	89.1454	81.8274	102.621	135.008	151.124	90.581	95.8634	112.831
Q86YP4-3	Isoform 3 of Transcriptional repressor p66-alpha OS=Homo sapiens GN=GATAD2A	GATAD2A	89.7776	92.6631	92.0914	89.3499	123.006	122.398	86.0809	103.954	107.23	108.962
Q8IUR7	Armadillo repeat-containing protein 8 OS=Homo sapiens GN=ARMC8 PE=1 SV=2	ARMC8	86.7984	93.3222	98.806	99.7582	116.795	100.002	96.4294	110.399	95.6596	115.085
Q8IVF2	Protein AHNAK2 OS=Homo sapiens GN=AHNAK2 PE=1 SV=2	AHNAK2	56.3125	57.7688	87.5734	94.1272	121.871	113.062	102.159	109.58	129.616	127.949
Q8IVT2	Mitotic interactor and substrate of PLK1 OS=Homo sapiens GN=MISP PE=1 SV=1	MISP	70.5181	82.269	100.139	116.742	86.1216	83.0926	105.985	100.717	131.509	136.131
Q8IWA5-2	Isoform 2 of Choline transporter-like protein 2 OS=Homo sapiens GN=SLC44A2	SLC44A2	40.8289	43.4504	153.656	79.1709	87.3281	112.419	117.905	92.4613	145.896	139.652
Q8IWC1	MAP7 domain-containing protein 3 OS=Homo sapiens GN=MAP7D3 PE=1 SV=2	MAP7D3	60.4807	59.0163	124.387	107.344	105.696	98.4574	96.6891	98.4662	129.107	128.29
Q8IWI9-4	Isoform 4 of MAX gene-associated protein OS=Homo sapiens GN=MGA	MGA	287.34	293.499	63.2254	61.7622	53.9475	62.9839	104.33	52.6538	73.9857	66.1317
Q8IWJ2	GRIP and coiled-coil domain-containing protein 2 OS=Homo sapiens GN=GCC2 PE=1 SV=4	GCC2	42.1034	90.6443	138.028	137.888	110.561	100.012	93.1851	98.2419	113.662	86.9202
Q8IWK6	Adhesion G protein-coupled receptor A3 OS=Homo sapiens GN=ADGRA3 PE=1 SV=2	ADGRA3	77.0677	67.017	128.779	103.206	97.567	83.3858	112.859	164.456	112.133	60.9886
Q8IWZ3-6	Isoform 6 of Ankyrin repeat and KH domain-containing protein 1 OS=Homo sapiens GN=ANKHD1	ANKHD1	77.0171	79.5632	102.564	102.624	102.958	110.373	103.294	101.526	117.606	116.963
Q8IX12	Cell division cycle and apoptosis regulator protein 1 OS=Homo sapiens GN=CCAR1 PE=1 SV=2	CCAR1	95.2343	101.817	109.561	111.148	119.132	108.189	76.7558	86.7725	111.251	102.552
Q8IXM3	39S ribosomal protein L41, mitochondrial OS=Homo sapiens GN=MRPL41 PE=1 SV=1	MRPL41	543.006	409.079	36.3251	26.8916	14.2033	24.4037	49.8478	25.1175	61.171	17.658
Q8IXU6	Solute carrier family 35 member F2 OS=Homo sapiens GN=SLC35F2 PE=1 SV=1	SLC35F2	170.391	226.796	86.151	69.9119	96.2645	65.7203	83.8148	78.3671	98.9957	93.0278
Q8IY37	Probable ATP-dependent RNA helicase DHX37 OS=Homo sapiens GN=DHX37 PE=1 SV=1	DHX37	131.955	116.472	88.8185	99.3018	92.6102	98.8645	100.974	94.8721	113.418	98.9143
Q8IY47	Kelch repeat and BTB domain-containing protein 2 OS=Homo sapiens GN=KBTBD2 PE=1 SV=2	KBTBD2	80.7613	65.0369	111.183	91.7576	115.406	100.352	117.953	108.005	112.52	109.304
Q8IY81	pre-rRNA processing protein FTSJ3 OS=Homo sapiens GN=FTSJ3 PE=1 SV=2	FTSJ3	194.454	238.214	73.8628	67.6741	87.5448	83.541	92.5975	80.7775	84.874	74.8878
Q8IYB8	ATP-dependent RNA helicase SUPV3L1, mitochondrial OS=Homo sapiens GN=SUPV3L1 PE=1 SV=1	SUPV3L1	517.831	554.279	28.7795	16.5786	14.6832	20.4844	10.6247	17.9998	25.8465	20.6347
Q8IYU8	Calcium uptake protein 2, mitochondrial OS=Homo sapiens GN=MICU2 PE=1 SV=2	MICU2	228.559	201.779	72.831	85.5978	79.3159	104.146	74.2763	74.7601	63.7582	90.0978
Q8IZ83	Aldehyde dehydrogenase family 16 member A1 OS=Homo sapiens GN=ALDH16A1 PE=1 SV=2	ALDH16A1	74.0951	82.6171	110.836	97.7945	110.858	104.396	111.218	121.522	99.1356	98.9203
Q8N0X7	Spartin OS=Homo sapiens GN=SPG20 PE=1 SV=1	SPG20	100.623	96.2635	110.46	94.4216	91.4112	103.342	129.065	104.958	85.8839	109.355
Q8N183	Mimitin, mitochondrial OS=Homo sapiens GN=NDUFAF2 PE=1 SV=1	NDUFAF2	550.06	578.21	17.359	12.7719	10.564	15.3742	3.4698	15.0891	22.8249	13.7277
Q8N1G4	Leucine-rich repeat-containing protein 47 OS=Homo sapiens GN=LRRC47 PE=1 SV=1	LRRC47	89.0609	88.5534	117.688	87.8838	119.382	107.868	114.069	105.139	98.7086	92.2234
Q8N1W1-6	Isoform 6 of Rho guanine nucleotide exchange factor 28 OS=Homo sapiens GN=ARHGEF28	ARHGEF28	65.3623	64.9229	95.3221	118.429	75.9359	58.362	224.445	95.691	104.731	115.539
Q8N3F8	MICAL-like protein 1 OS=Homo sapiens GN=MICALL1 PE=1 SV=2	MICALL1	23.6562	48.5121	156.488	107.619	102.725	74.4744	137.163	67.9334	174.266	121.826
Q8N3R9	MAGUK p55 subfamily member 5 OS=Homo sapiens GN=MPP5 PE=1 SV=3	MPP5	63.824	66.0996	102.576	98.0962	82.1374	101.821	200.687	107.782	100.349	95.7563
Q8N4Q0	Prostaglandin reductase 3 OS=Homo sapiens GN=ZADH2 PE=1 SV=1	ZADH2	202.46	223.569	89.1726	82.7218	82.8424	83.1492	117.171	56.8799	86.9434	61.5382
Q8N556-2	Isoform 2 of Actin filament-associated protein 1 OS=Homo sapiens GN=AFAP1	AFAP1	57.2177	65.2184	100.558	115.159	95.7009	84.2142	94.9495	110.177	145.563	135.247
Q8N573	Oxidation resistance protein 1 OS=Homo sapiens GN=OXR1 PE=1 SV=2	OXR1	97.0336	129.372	91.2017	99.6189	97.4038	86.1778	105.004	108.321	104.891	107.632
Q8N5G2	Macoilin OS=Homo sapiens GN=TMEM57 PE=1 SV=1	TMEM57	94.0613	101.207	99.1961	88.805	90.5496	109.349	106.961	92.5586	128.487	116.994
Q8N5N7	39S ribosomal protein L50, mitochondrial OS=Homo sapiens GN=MRPL50 PE=1 SV=2	MRPL50	392.164	551.975	42.6187	33.2459	29.0015	30.9907	20.8436	30.987	35.3455	29.696
Q8N6R0	Methyltransferase-like protein 13 OS=Homo sapiens GN=METTL13 PE=1 SV=1	METTL13	78.9231	110.567	136.987	75.5266	100.566	102.976	108.914	96.1042	105.298	113.067
Q8N6T3-2	Isoform 2 of ADP-ribosylation factor GTPase-activating protein 1 OS=Homo sapiens GN=ARFGAP1	ARFGAP1	59.6808	63.5775	118.864	98.745	117.758	114.317	111.868	112.641	111.569	98.3927
Q8N766	ER membrane protein complex subunit 1 OS=Homo sapiens GN=EMC1 PE=1 SV=1	EMC1	183.949	180.951	63.5949	103.638	90.3613	91.5321	63.9756	88.7929	92.1969	95.4485
Q8N7H5	RNA polymerase II-associated factor 1 homolog OS=Homo sapiens GN=PAF1 PE=1 SV=2	PAF1	67.0481	86.7192	113.436	94.3555	120.546	105.585	116.97	103.979	104.196	101.351
Q8N983-7	Isoform 6 of 39S ribosomal protein L43, mitochondrial OS=Homo sapiens GN=MRPL43	MRPL43	584.318	525.099	26.4237	15.5299	13.6761	16.4838	0.522936	15.4168	21.4679	16.5481
Q8NBF2	NHL repeat-containing protein 2 OS=Homo sapiens GN=NHLRC2 PE=1 SV=1	NHLRC2	86.9613	104.973	123.637	97.3547	102.835	105.895	101.053	93.0023	107.463	103.592
Q8NBM4	Ubiquitin-associated domain-containing protein 2 OS=Homo sapiens GN=UBAC2 PE=1 SV=1	UBAC2	160.852	141.711	87.6955	82.6789	102.145	111.02	78.9567	82.9307	98.3153	101.084
Q8NBU5	ATPase family AAA domain-containing protein 1 OS=Homo sapiens GN=ATAD1 PE=1 SV=1	ATAD1	146.61	121.847	69.8016	100.215	110.354	100.918	93.9642	103.381	90.2257	94.6658
Q8NC42	E3 ubiquitin-protein ligase RNF149 OS=Homo sapiens GN=RNF149 PE=2 SV=2	RNF149	79.8918	91.3668	134.823	76.2749	79.2599	98.1716	121.757	122.845	114.475	105.798
Q8NC51	Plasminogen activator inhibitor 1 RNA-binding protein OS=Homo sapiens GN=SERBP1 PE=1 SV=2	SERBP1	84.6053	75.543	84.796	100.2	111.279	113.409	126.643	114.01	97.258	103.571
Q8NC60	Nitric oxide-associated protein 1 OS=Homo sapiens GN=NOA1 PE=1 SV=2	NOA1	282.502	665.382	37.8384	24.4393	25.1495	26.5359	42.5853	34.5144	25.7092	32.9502
Q8NCA5	Protein FAM98A OS=Homo sapiens GN=FAM98A PE=1 SV=1	FAM98A	70.9847	63.7786	83.0111	101.337	128.152	118.899	113.206	119.167	86.2552	114.634
Q8NE86	Calcium uniporter protein, mitochondrial OS=Homo sapiens GN=MCU PE=1 SV=1	MCU	324.637	339.779	67.9657	53.051	57.2586	57.3961	46.5107	58.5159	72.9768	55.1749
Q8NEB9	Phosphatidylinositol 3-kinase catalytic subunit type 3 OS=Homo sapiens GN=PIK3C3 PE=1 SV=1	PIK3C3	55.4379	56.9705	150.15	132.272	86.2926	80.5984	131.014	120.175	92.8242	101.733
Q8NEY1	Neuron navigator 1 OS=Homo sapiens GN=NAV1 PE=1 SV=2	NAV1	76.3549	92.4982	114.715	101.83	103.591	89.5181	107.214	99.6367	109.02	122.848
Q8NEZ5	F-box only protein 22 OS=Homo sapiens GN=FBXO22 PE=1 SV=1	FBXO22	64.8483	89.6884	83.5776	105.542	116.609	107.267	130.679	107.318	105.44	100.072
Q8NF37	Lysophosphatidylcholine acyltransferase 1 OS=Homo sapiens GN=LPCAT1 PE=1 SV=2	LPCAT1	94.6036	76.884	98.7755	100.203	99.8694	95.8486	166.428	82.5249	114.894	97.8284
Q8NFC6	Biorientation of chromosomes in cell division protein 1-like 1 OS=Homo sapiens GN=BOD1L1 PE=1 SV=2	BOD1L1	94.9001	117.333	102.724	90.9737	120.249	89.6031	89.1083	85.7109	128.168	108.856
Q8NFH3	Nucleoporin Nup43 OS=Homo sapiens GN=NUP43 PE=1 SV=1	NUP43	81.3852	99.2052	99.2776	93.9454	136.097	130.08	84.9588	103.701	87.8128	97.0422
Q8NFH4	Nucleoporin Nup37 OS=Homo sapiens GN=NUP37 PE=1 SV=1	NUP37	92.608	90.8178	95.585	99.1962	125.086	131.129	119.25	89.3637	94.711	84.4713
Q8NFJ5	Retinoic acid-induced protein 3 OS=Homo sapiens GN=GPRC5A PE=1 SV=2	GPRC5A	55.7026	54.2505	114.968	112.749	83.7802	89.5779	148.578	114.567	127.586	108.026
Q8NG31	Kinetochore scaffold 1 OS=Homo sapiens GN=KNL1 PE=1 SV=3	KNL1	80.8603	68.5839	101.34	102.445	101.169	120.638	78.6289	98.1473	137.735	123.595
Q8NI36	WD repeat-containing protein 36 OS=Homo sapiens GN=WDR36 PE=1 SV=1	WDR36	182.541	175.169	107.43	92.1166	81.0919	85.3094	83.4473	85.591	80.6732	88.8676
Q8TAA9	Vang-like protein 1 OS=Homo sapiens GN=VANGL1 PE=1 SV=1	VANGL1	53.6927	57.8285	131.843	136.434	64.8681	75.5922	86.6785	98.6739	155.756	147.615
Q8TAD4	Zinc transporter 5 OS=Homo sapiens GN=SLC30A5 PE=1 SV=1	SLC30A5	101.602	107.218	103.757	107.213	103.974	106.716	114.359	95.2139	89.5065	97.2752
Q8TAE8	Growth arrest and DNA damage-inducible proteins-interacting protein 1 OS=Homo sapiens GN=GADD45GIP1 PE=1 SV=1	GADD45GIP1	560.61	540.827	22.9335	11.0764	15.7212	20.5227	15.0521	17.02	16.0165	14.3626
Q8TAG9	Exocyst complex component 6 OS=Homo sapiens GN=EXOC6 PE=1 SV=3	EXOC6	103.455	91.88	98.1215	112.362	98.6367	93.6855	110.951	92.6547	114.166	108.38
Q8TAT6-2	Isoform 2 of Nuclear protein localization protein 4 homolog OS=Homo sapiens GN=NPLOC4	NPLOC4	50.1535	74.5122	108.98	96.523	130.705	132.203	112.275	108.776	87.2434	102.671
Q8TB61	Adenosine 3'-phospho 5'-phosphosulfate transporter 1 OS=Homo sapiens GN=SLC35B2 PE=1 SV=1	SLC35B2	170.925	169.625	80.1192	83.8324	93.5775	90.3695	72.919	92.4191	99.6754	99.2479
Q8TBN0	Guanine nucleotide exchange factor for Rab-3A OS=Homo sapiens GN=RAB3IL1 PE=1 SV=1	RAB3IL1	49.3782	66.0545	127.825	112.575	114.854	90.5453	133.091	106.53	93.1949	111.429
Q8TC07	TBC1 domain family member 15 OS=Homo sapiens GN=TBC1D15 PE=1 SV=2	TBC1D15	69.1228	78.0918	99.1545	105.505	102.645	105.203	106.508	117.535	103.104	120.409
Q8TCJ2	Dolichyl-diphosphooligosaccharide--protein glycosyltransferase subunit STT3B OS=Homo sapiens GN=STT3B PE=1 SV=1	STT3B	117.413	114.231	92.1454	96.0115	112.23	115.157	88.189	94.7586	97.6623	100.896
Q8TCS8	Polyribonucleotide nucleotidyltransferase 1, mitochondrial OS=Homo sapiens GN=PNPT1 PE=1 SV=2	PNPT1	504.451	502.645	34.5186	23.252	20.6659	26.0502	14.0706	27.7014	30.8135	27.4269
Q8TCT9	Minor histocompatibility antigen H13 OS=Homo sapiens GN=HM13 PE=1 SV=1	HM13	60.9709	135.155	95.5803	72.2998	96.6479	104.83	103.288	106.849	119.488	128.138
Q8TD19	Serine/threonine-protein kinase Nek9 OS=Homo sapiens GN=NEK9 PE=1 SV=2	NEK9	52.1859	56.711	98.6999	129.538	113.101	118.102	95.6211	107.656	102.386	122.816
Q8TD26	Chromodomain-helicase-DNA-binding protein 6 OS=Homo sapiens GN=CHD6 PE=1 SV=4	CHD6	83.9984	93.7453	109.193	98.3205	127.964	145.446	56.9493	73.7258	124.07	107.644
Q8TDD1-2	Isoform 2 of ATP-dependent RNA helicase DDX54 OS=Homo sapiens GN=DDX54	DDX54	72.8355	53.0248	143.85	108.883	118.122	108.923	99.9417	90.0836	106.412	109.961
Q8TED1	Probable glutathione peroxidase 8 OS=Homo sapiens GN=GPX8 PE=1 SV=2	GPX8	117.789	91.9852	100.042	84.8186	102.544	111.119	157.771	78.8109	97.6428	94.2299
Q8TEM1	Nuclear pore membrane glycoprotein 210 OS=Homo sapiens GN=NUP210 PE=1 SV=3	NUP210	70.6239	69.7434	86.3249	102.732	139.561	151.292	97.1994	100.114	86.7423	100.023
Q8TEQ6	Gem-associated protein 5 OS=Homo sapiens GN=GEMIN5 PE=1 SV=3	GEMIN5	76.679	88.8014	104.691	105.737	107.933	107.818	86.0692	104.667	114.506	116.405
Q8TEW0	Partitioning defective 3 homolog OS=Homo sapiens GN=PARD3 PE=1 SV=2	PARD3	90.5588	74.7698	107.673	94.6358	70.2858	72.9545	183.854	104.921	131.499	98.433
Q8TEY7	Ubiquitin carboxyl-terminal hydrolase 33 OS=Homo sapiens GN=USP33 PE=1 SV=2	USP33	26.479	50.6914	125.803	106.039	106.489	113.304	121.112	104.027	117.7	127.969
Q8TF42	Ubiquitin-associated and SH3 domain-containing protein B OS=Homo sapiens GN=UBASH3B PE=1 SV=2	UBASH3B	103.376	89.1006	63.3537	81.4595	89.412	83.3399	254.127	98.6911	80.8218	89.0843
Q8TF72	Protein Shroom3 OS=Homo sapiens GN=SHROOM3 PE=1 SV=2	SHROOM3	55.1459	63.9308	108.283	97.0271	94.9635	121.531	85.9836	88.6982	170.68	127.309
Q8WTT2	Nucleolar complex protein 3 homolog OS=Homo sapiens GN=NOC3L PE=1 SV=1	NOC3L	146.47	114.971	105.267	90.4835	89.0401	85.5877	111.852	89.5886	117.183	94.0139
Q8WUA4	General transcription factor 3C polypeptide 2 OS=Homo sapiens GN=GTF3C2 PE=1 SV=2	GTF3C2	123.816	116.395	95.1029	93.6857	100.215	96.5552	121.73	80.4068	107.072	103.256
Q8WUF5	RelA-associated inhibitor OS=Homo sapiens GN=PPP1R13L PE=1 SV=4	PPP1R13L	79.309	72.1443	98.4585	112.05	109.239	110.197	121.386	104.138	102.37	102.957
Q8WUM0	Nuclear pore complex protein Nup133 OS=Homo sapiens GN=NUP133 PE=1 SV=2	NUP133	100.066	93.4664	89.747	87.0112	115.236	136.264	97.103	98.4744	101.66	102.571
Q8WUM4-2	Isoform 2 of Programmed cell death 6-interacting protein OS=Homo sapiens GN=PDCD6IP	PDCD6IP	115.359	77.3919	100.302	104.653	103.96	97.5168	112.004	104.413	102.74	103.119
Q8WVB6-2	Isoform 2 of Chromosome transmission fidelity protein 18 homolog OS=Homo sapiens GN=CHTF18	CHTF18	90.5408	112.826	105.749	144.455	75.4294	78.5446	67.3241	115.108	125.75	104.209
Q8WVC0	RNA polymerase-associated protein LEO1 OS=Homo sapiens GN=LEO1 PE=1 SV=1	LEO1	110.281	118.137	100.395	81.5924	89.5861	103.298	153.588	85.0847	96.8847	101.341
Q8WVX9	Fatty acyl-CoA reductase 1 OS=Homo sapiens GN=FAR1 PE=1 SV=1	FAR1	148.157	133.772	104.061	98.2133	93.0908	96.8523	82.9481	96.2057	98.2627	91.3234
Q8WWC4	m-AAA protease-interacting protein 1, mitochondrial OS=Homo sapiens GN=MAIP1 PE=1 SV=1	MAIP1	263.797	247.892	68.8684	76.2002	56.3915	76.8443	64.9844	79.7919	83.5924	77.4928
Q8WWI1-3	Isoform 3 of LIM domain only protein 7 OS=Homo sapiens GN=LMO7	LMO7	87.9646	85.1908	107.245	109.312	90.8422	85.1798	101.734	100.683	123.914	126.397
Q8WWK9	Cytoskeleton-associated protein 2 OS=Homo sapiens GN=CKAP2 PE=1 SV=1	CKAP2	143.636	125.819	104.605	98.5219	96.6862	97.7208	83.5418	73.3278	123.121	98.725
Q8WWM7	Ataxin-2-like protein OS=Homo sapiens GN=ATXN2L PE=1 SV=2	ATXN2L	59.0694	65.9163	99.7035	111.446	114.582	118.658	104.416	102.451	115.942	113.23
Q8WX93	Palladin OS=Homo sapiens GN=PALLD PE=1 SV=3	PALLD	71.8378	61.2389	70.9118	116.812	104.371	92.02	131.731	123.043	107.276	121.161
Q8WXE0	Caskin-2 OS=Homo sapiens GN=CASKIN2 PE=1 SV=2	CASKIN2	60.1861	69.0622	120.691	119.304	85.2233	75.4	87.7651	96.0243	156.305	141.261
Q8WXH0-2	Isoform 2 of Nesprin-2 OS=Homo sapiens GN=SYNE2	SYNE2	55.077	60.7326	112.26	104.551	125.507	128.632	137.561	66.8761	102.171	119.294
Q8WXI9	Transcriptional repressor p66-beta OS=Homo sapiens GN=GATAD2B PE=1 SV=1	GATAD2B	83.7109	86.0005	92.7125	99.9934	117.088	118.532	69.9128	102.169	125.391	116.865
Q8WYP5-2	Isoform 2 of Protein ELYS OS=Homo sapiens GN=AHCTF1	AHCTF1	107.236	90.596	108.539	99.7623	100.641	98.9036	115.698	86.4534	105.23	114.446
Q92499	ATP-dependent RNA helicase DDX1 OS=Homo sapiens GN=DDX1 PE=1 SV=2	DDX1	85.3576	76.4988	83.7592	106.057	115.374	106.859	130.248	118.051	90.2417	97.275
Q92538	Golgi-specific brefeldin A-resistance guanine nucleotide exchange factor 1 OS=Homo sapiens GN=GBF1 PE=1 SV=2	GBF1	191.39	137.429	99.6366	85.0856	97.2738	90.2129	112.081	86.2757	68.8161	87.0381
Q92552-2	Isoform 2 of 28S ribosomal protein S27, mitochondrial OS=Homo sapiens GN=MRPS27	MRPS27	318.033	350.529	69.7028	51.0118	59.0643	57.101	45.6876	62.164	68.6307	51.4869
Q92575	UBX domain-containing protein 4 OS=Homo sapiens GN=UBXN4 PE=1 SV=2	UBXN4	47.4934	50.4027	128.439	92.9868	132.849	130.45	118.646	91.4287	117.711	97.1418
Q92597	Protein NDRG1 OS=Homo sapiens GN=NDRG1 PE=1 SV=1	NDRG1	34.8203	63.2454	115.381	94.8263	83.9011	108.436	106.201	130.408	145.481	120.392
Q92598	Heat shock protein 105 kDa OS=Homo sapiens GN=HSPH1 PE=1 SV=1	HSPH1	59.9451	63.3263	104.363	105.403	120.188	115.497	107.298	124.442	93.5456	105.962
Q92609-2	Isoform 2 of TBC1 domain family member 5 OS=Homo sapiens GN=TBC1D5	TBC1D5	78.223	67.684	107.187	123.458	82.9862	74.7724	145.408	124.883	104.64	102.312
Q92614	Unconventional myosin-XVIIIa OS=Homo sapiens GN=MYO18A PE=1 SV=3	MYO18A	74.2102	78.5718	68.2851	102.525	96.9358	94.2169	117.017	97.0284	133.186	148.234
Q92615	La-related protein 4B OS=Homo sapiens GN=LARP4B PE=1 SV=3	LARP4B	78.0279	76.6361	103.77	106.086	112.368	100.612	97.6502	106.84	119.024	110.387
Q92616	eIF-2-alpha kinase activator GCN1 OS=Homo sapiens GN=GCN1 PE=1 SV=6	GCN1	112.123	105.638	108.407	103.753	103.351	100.804	100.3	104.065	92.7146	95.7946
Q92621	Nuclear pore complex protein Nup205 OS=Homo sapiens GN=NUP205 PE=1 SV=3	NUP205	75.7895	95.0744	126.261	87.5378	103.965	111.277	101.201	105.96	103.862	109.191
Q92625	Ankyrin repeat and SAM domain-containing protein 1A OS=Homo sapiens GN=ANKS1A PE=1 SV=4	ANKS1A	61.0837	66.5337	122.324	104.853	94.4693	109.112	94.658	108.214	117.146	130.013
Q92665	28S ribosomal protein S31, mitochondrial OS=Homo sapiens GN=MRPS31 PE=1 SV=3	MRPS31	483.435	482.974	36.7284	28.8946	31.0208	32.5368	7.45146	30.0117	36.4662	31.0664
Q92667	A-kinase anchor protein 1, mitochondrial OS=Homo sapiens GN=AKAP1 PE=1 SV=1	AKAP1	67.1235	65.2149	105.187	102.513	97.6153	94.4987	97.78	99.5558	144.045	136.52
Q92688	Acidic leucine-rich nuclear phosphoprotein 32 family member B OS=Homo sapiens GN=ANP32B PE=1 SV=1	ANP32B	95.2764	112.961	95.818	91.2273	130.923	113.488	90.365	128.405	74.5401	82.1048
Q92692	Nectin-2 OS=Homo sapiens GN=NECTIN2 PE=1 SV=1	NECTIN2	31.856	20.9011	112.244	113.158	38.9119	42.4661	81.8164	125.261	198.866	223.864
Q92734	Protein TFG OS=Homo sapiens GN=TFG PE=1 SV=2	TFG	42.1443	47.8765	104.631	117.717	135.15	142.748	94.3332	130.422	82.9947	91.0046
Q92766-2	Isoform 2 of Ras-responsive element-binding protein 1 OS=Homo sapiens GN=RREB1	RREB1	83.8683	92.5349	107.734	122.796	112.787	111.2	71.0097	104.259	97.6776	108.37
Q92769	Histone deacetylase 2 OS=Homo sapiens GN=HDAC2 PE=1 SV=2	HDAC2	91.3217	108.648	129.013	103.983	98.4027	95.117	87.5038	98.577	74.5691	134.126
Q92783	Signal transducing adapter molecule 1 OS=Homo sapiens GN=STAM PE=1 SV=3	STAM	42.3832	54.0562	131.304	128.51	90.8677	100.266	130.81	149.99	83.7337	85.0526
Q92841	Probable ATP-dependent RNA helicase DDX17 OS=Homo sapiens GN=DDX17 PE=1 SV=2	DDX17	129.653	122.447	90.6144	96.4961	99.4639	110.095	104.742	95.6382	92.2021	94.4383
Q92878-2	Isoform 2 of DNA repair protein RAD50 OS=Homo sapiens GN=RAD50	RAD50	102.1	117.527	100.908	93.7623	102.828	99.5375	92.312	98.4316	117.715	103.837
Q92890-1	Isoform Long of Ubiquitin recognition factor in ER-associated degradation protein 1 OS=Homo sapiens GN=UFD1	UFD1	60.8733	64.4772	103.869	111.94	130.959	127.366	93.9094	114.489	96.9555	95.9339
Q92900	Regulator of nonsense transcripts 1 OS=Homo sapiens GN=UPF1 PE=1 SV=2	UPF1	83.3974	88.6307	97.5279	103.517	112.813	112.682	113.5	105.93	100.237	97.8613
Q92905	COP9 signalosome complex subunit 5 OS=Homo sapiens GN=COPS5 PE=1 SV=4	COPS5	66.6911	92.9327	114.006	117.653	124.152	112.719	76.5425	116.095	93.0684	93.4582
Q92922	SWI/SNF complex subunit SMARCC1 OS=Homo sapiens GN=SMARCC1 PE=1 SV=3	SMARCC1	94.7653	85.532	100.302	95.1026	109.637	112.509	122.893	101.21	103.843	95.797
Q92925	SWI/SNF-related matrix-associated actin-dependent regulator of chromatin subfamily D member 2 OS=Homo sapiens GN=SMARCD2 PE=1 SV=3	SMARCD2	123.869	115.066	84.7679	104.535	105.962	109.838	61.7619	95.033	110.815	115.185
Q92947	Glutaryl-CoA dehydrogenase, mitochondrial OS=Homo sapiens GN=GCDH PE=1 SV=1	GCDH	397.14	390.735	56.2555	48.8695	38.9333	57.1161	17.8241	44.6705	58.0351	51.2092
Q92973	Transportin-1 OS=Homo sapiens GN=TNPO1 PE=1 SV=2	TNPO1	82.8705	75.9817	103.007	106.667	124.801	117.9	104.389	106.434	89.1049	99.2274
Q93008	Probable ubiquitin carboxyl-terminal hydrolase FAF-X OS=Homo sapiens GN=USP9X PE=1 SV=3	USP9X	92.0079	94.9967	108.834	105.561	113.202	100.687	102.396	104.492	95.5923	100.944
Q93009	Ubiquitin carboxyl-terminal hydrolase 7 OS=Homo sapiens GN=USP7 PE=1 SV=2	USP7	106.908	102.888	97.5364	96.6711	100.789	106.756	105.588	104.897	96.2221	106.464
Q93052	Lipoma-preferred partner OS=Homo sapiens GN=LPP PE=1 SV=1	LPP	55.5327	49.9665	107.828	128.543	103.761	94.1529	102.944	115.431	113.811	125.443
Q969G3	SWI/SNF-related matrix-associated actin-dependent regulator of chromatin subfamily E member 1 OS=Homo sapiens GN=SMARCE1 PE=1 SV=2	SMARCE1	99.0355	78.7517	87.1969	79.7543	127.752	98.8937	108.91	124.223	72.1353	129.829
Q969N2	GPI transamidase component PIG-T OS=Homo sapiens GN=PIGT PE=1 SV=1	PIGT	100.932	105.686	65.8103	107.444	129.769	141.852	101.68	72.5925	100.819	97.2385
Q969S9	Ribosome-releasing factor 2, mitochondrial OS=Homo sapiens GN=GFM2 PE=1 SV=1	GFM2	477.467	504.513	26.1143	32.408	23.1757	28.226	22.2879	24.8201	27.9397	37.2735
Q969T9	WW domain-binding protein 2 OS=Homo sapiens GN=WBP2 PE=1 SV=1	WBP2	85.0712	119.561	90.156	117.352	95.5967	97.7581	85.7314	126.886	98.693	99.2041
Q969Z0	Protein TBRG4 OS=Homo sapiens GN=TBRG4 PE=1 SV=1	TBRG4	330.583	307.004	63.5593	58.2868	46.9023	64.3915	62.9654	53.497	73.311	69.0522
Q96A35	39S ribosomal protein L24, mitochondrial OS=Homo sapiens GN=MRPL24 PE=1 SV=1	MRPL24	495.347	551.308	29.7107	22.3254	19.7745	22.8041	11.7477	19.1026	26.4879	22.3969
Q96A49	Synapse-associated protein 1 OS=Homo sapiens GN=SYAP1 PE=1 SV=1	SYAP1	63.0593	58.3285	129.807	103.423	103.731	130.479	84.0173	110.023	120.659	105.355
Q96A65	Exocyst complex component 4 OS=Homo sapiens GN=EXOC4 PE=1 SV=1	EXOC4	98.1805	111.749	108.565	111.235	96.296	105.591	89.3056	104.389	98.2532	101.19
Q96A72	Protein mago nashi homolog 2 OS=Homo sapiens GN=MAGOHB PE=1 SV=1	MAGOHB	81.5738	67.175	92.0127	103.464	118.364	122.042	96.9029	104.71	109.629	112.527
Q96AC1-3	Isoform 3 of Fermitin family homolog 2 OS=Homo sapiens GN=FERMT2	FERMT2	141.658	109.481	88.9341	104.581	75.2114	95.1009	109.95	106.911	110.514	94.8254
Q96AE4-2	Isoform 2 of Far upstream element-binding protein 1 OS=Homo sapiens GN=FUBP1	FUBP1	104.17	105.403	110.319	85.7612	98.6748	114.44	126.604	106.741	95.6478	83.3605
Q96AG4	Leucine-rich repeat-containing protein 59 OS=Homo sapiens GN=LRRC59 PE=1 SV=1	LRRC59	41.0375	61.3	93.5314	108.932	154.338	139.89	80.5189	114.286	93.9391	102.357
Q96B26	Exosome complex component RRP43 OS=Homo sapiens GN=EXOSC8 PE=1 SV=1	EXOSC8	80.3984	106.545	101.023	110.219	108.146	95.714	110.254	101.965	102.127	102.9
Q96BP2	Coiled-coil-helix-coiled-coil-helix domain-containing protein 1 OS=Homo sapiens GN=CHCHD1 PE=1 SV=1	CHCHD1	446.895	455.483	43.0564	29.6381	34.094	37.3483	30.9862	30.6984	43.634	37.3215
Q96BW9	Phosphatidate cytidylyltransferase, mitochondrial OS=Homo sapiens GN=TAMM41 PE=1 SV=2	TAMM41	228.613	220	84.4295	85.057	80.6648	72.2439	70.5811	77.881	85.7799	75.806
Q96C36	Pyrroline-5-carboxylate reductase 2 OS=Homo sapiens GN=PYCR2 PE=1 SV=1	PYCR2	310.9	365.27	58.6588	50.8646	49.7675	56.4491	57.8062	59.4565	74.1174	53.4353
Q96C86	m7GpppX diphosphatase OS=Homo sapiens GN=DCPS PE=1 SV=2	DCPS	48.0062	93.2247	124.667	100.057	129.089	102.599	94.5917	96.654	108.068	112.919
Q96CB9	5-methylcytosine rRNA methyltransferase NSUN4 OS=Homo sapiens GN=NSUN4 PE=1 SV=2	NSUN4	454.779	397.955	60.6852	35.7263	37.9703	34.1351	43.2367	34.3464	57.6176	25.6524
Q96CM8-2	Isoform 2 of Acyl-CoA synthetase family member 2, mitochondrial OS=Homo sapiens GN=ACSF2	ACSF2	180.46	147.744	111.39	103.503	94.3654	94.8951	87.3206	83.4337	74.8915	77.3335
Q96D71	RalBP1-associated Eps domain-containing protein 1 OS=Homo sapiens GN=REPS1 PE=1 SV=3	REPS1	56.5984	56.5425	112.83	121.389	100.536	90.335	120.203	112.273	120.113	113.363
Q96DG6	Carboxymethylenebutenolidase homolog OS=Homo sapiens GN=CMBL PE=1 SV=1	CMBL	93.3645	90.5978	99.1601	101.999	121.524	137.018	109.805	88.1278	100.907	81.0127
Q96DV4	39S ribosomal protein L38, mitochondrial OS=Homo sapiens GN=MRPL38 PE=1 SV=2	MRPL38	496.262	373.157	46.502	35.5932	33.7201	38.3435	29.1274	27.1214	72.0111	33.7575
Q96E29	Transcription termination factor 3, mitochondrial OS=Homo sapiens GN=MTERF3 PE=1 SV=2	MTERF3	371.656	383.036	56.9261	50.9149	48.7903	55.1728	59.2243	39.4732	43.8025	46.8335
Q96E39	RNA binding motif protein, X-linked-like-1 OS=Homo sapiens GN=RBMXL1 PE=1 SV=1	RBMXL1	148.865	166.074	91.3697	86.4822	87.9419	90.7575	121.496	88.6943	91.3204	81.7922
Q96EA4	Protein Spindly OS=Homo sapiens GN=SPDL1 PE=1 SV=2	SPDL1	73.1022	76.9197	99.3348	100.473	98.0793	105.597	110.837	91.9849	130.505	129.013
Q96ES7	SAGA-associated factor 29 OS=Homo sapiens GN=SGF29 PE=1 SV=1	SGF29	70.3391	91.872	117.671	90.3047	99.7389	104.763	96.9128	120.155	122.86	101.667
Q96EV2	RNA-binding protein 33 OS=Homo sapiens GN=RBM33 PE=1 SV=3	RBM33	81.0244	80.17	92.6517	99.8061	97.6641	97.9528	111.274	95.882	138.728	122.572
Q96EY1	DnaJ homolog subfamily A member 3, mitochondrial OS=Homo sapiens GN=DNAJA3 PE=1 SV=2	DNAJA3	517.22	511.44	28.4235	18.7691	20.5044	19.5292	32.1472	20.4454	29.0802	21.4126
Q96EY7	Pentatricopeptide repeat domain-containing protein 3, mitochondrial OS=Homo sapiens GN=PTCD3 PE=1 SV=3	PTCD3	455.882	481.504	37.9285	30.3764	31.4399	30.9894	28.2313	33.612	33.8165	31.2087
Q96F86	Enhancer of mRNA-decapping protein 3 OS=Homo sapiens GN=EDC3 PE=1 SV=1	EDC3	62.0853	54.6714	92.3278	109.8	112.03	109.745	102.391	108.523	122.143	127.111
Q96G46	tRNA-dihydrouridine(47) synthase [NAD(P)(+)]-like OS=Homo sapiens GN=DUS3L PE=1 SV=2	DUS3L	123.084	100.756	101.642	107.634	60.8406	111.261	92.4161	119.471	108.53	104.621
Q96GM5	SWI/SNF-related matrix-associated actin-dependent regulator of chromatin subfamily D member 1 OS=Homo sapiens GN=SMARCD1 PE=1 SV=2	SMARCD1	80.8298	104.529	91.266	99.613	108.894	126.489	99.8602	98.8659	94.3171	113.336
Q96GM8	Target of EGR1 protein 1 OS=Homo sapiens GN=TOE1 PE=1 SV=1	TOE1	105.998	119.944	112.868	83.5038	96.5868	106.474	108.35	95.6537	109.471	96.8101
Q96GQ7	Probable ATP-dependent RNA helicase DDX27 OS=Homo sapiens GN=DDX27 PE=1 SV=2	DDX27	105.397	105.43	99.4479	105.238	110.977	96.1306	99.9112	92.0337	106.178	104.854
Q96GX9	Methylthioribulose-1-phosphate dehydratase OS=Homo sapiens GN=APIP PE=1 SV=1	APIP	61.3483	60.748	102.169	110.779	111.092	104.17	91.6754	123.549	123.921	111.186
Q96H55	Unconventional myosin-XIX OS=Homo sapiens GN=MYO19 PE=1 SV=2	MYO19	103.555	107.535	94.8945	94.6722	95.8462	101.933	166.158	77.256	85.6745	107.433
Q96H72	Zinc transporter ZIP13 OS=Homo sapiens GN=SLC39A13 PE=1 SV=3	SLC39A13	107.707	108.063	97.2126	110.562	86.967	97.8415	91.436	115.259	118.375	92.6429
Q96HA1	Nuclear envelope pore membrane protein POM 121 OS=Homo sapiens GN=POM121 PE=1 SV=2	POM121	106.17	127.372	96.3656	103.624	92.1943	92.1647	97.8531	93.3417	121.347	103.118
Q96HC4	PDZ and LIM domain protein 5 OS=Homo sapiens GN=PDLIM5 PE=1 SV=5	PDLIM5	67.2847	74.7314	90.3488	96.1294	122.668	108.368	117.952	99.7054	111.265	119.945
Q96HS1	Serine/threonine-protein phosphatase PGAM5, mitochondrial OS=Homo sapiens GN=PGAM5 PE=1 SV=2	PGAM5	102.402	92.2966	100.566	97.3834	100.65	106.109	104.867	99.5385	105.749	113.393
Q96HY7	Probable 2-oxoglutarate dehydrogenase E1 component DHKTD1, mitochondrial OS=Homo sapiens GN=DHTKD1 PE=1 SV=2	DHTKD1	464.566	427.681	54.7385	43.0897	36.2098	40.6747	0.719462	37.8107	42.9072	35.0433
Q96I25	Splicing factor 45 OS=Homo sapiens GN=RBM17 PE=1 SV=1	RBM17	91.7809	99.8665	86.7077	84.0203	108.864	103.503	153.929	99.3888	88.2071	107.435
Q96I51	RCC1-like G exchanging factor-like protein OS=Homo sapiens GN=RCC1L PE=1 SV=2	RCC1L	403.091	497.757	32.4726	46.9611	36.3429	36.2471	39.8869	38.917	32.2231	21.1758
Q96I99-2	Isoform 2 of Succinate--CoA ligase [GDP-forming] subunit beta, mitochondrial OS=Homo sapiens GN=SUCLG2	SUCLG2	518.432	524.791	28.6477	23.0198	22.0973	24.9717	8.38092	22.4486	24.6464	21.5366
Q96II8-2	Isoform 2 of Leucine-rich repeat and calponin homology domain-containing protein 3 OS=Homo sapiens GN=LRCH3	LRCH3	87.3211	80.3842	100.712	104.043	105.15	92.3995	104.767	111.356	117.862	110.312
Q96IU4	Protein ABHD14B OS=Homo sapiens GN=ABHD14B PE=1 SV=1	ABHD14B	198.335	143.232	117.962	79.0019	80.5674	80.8297	107.995	68.8624	72.4713	114.444
Q96J01	THO complex subunit 3 OS=Homo sapiens GN=THOC3 PE=1 SV=1	THOC3	71.3975	82.4619	116.854	119.419	114.456	100.836	97.226	111.817	105.933	90.6508
Q96J84-2	Isoform 2 of Kin of IRRE-like protein 1 OS=Homo sapiens GN=KIRREL	KIRREL	50.4819	84.7806	126.888	109.589	123.952	93.4661	95.2108	118.28	99.1029	102.642
Q96JC1	Vam6/Vps39-like protein OS=Homo sapiens GN=VPS39 PE=1 SV=2	VPS39	132.566	123.568	94.8856	84.509	114.545	116.58	96.6906	96.6715	86.0159	89.3945
Q96JM3	Chromosome alignment-maintaining phosphoprotein 1 OS=Homo sapiens GN=CHAMP1 PE=1 SV=2	CHAMP1	100.606	129.351	74.01	87.9014	107.176	99.4949	111.979	95.2502	106.373	115.91
Q96KB5-2	Isoform 2 of Lymphokine-activated killer T-cell-originated protein kinase OS=Homo sapiens GN=PBK	PBK	63.877	62.2078	92.5886	107.862	118.929	106.433	109.127	129.539	91.8023	114.632
Q96KG9	N-terminal kinase-like protein OS=Homo sapiens GN=SCYL1 PE=1 SV=1	SCYL1	542.655	542.537	23.1267	20.3614	15.8722	17.499	12.0034	14.7064	31.7419	10.9389
Q96KR1	Zinc finger RNA-binding protein OS=Homo sapiens GN=ZFR PE=1 SV=2	ZFR	120.783	114.125	89.6859	98.1279	107.564	101.894	108.231	99.5325	90.9963	98.5179
Q96N67	Dedicator of cytokinesis protein 7 OS=Homo sapiens GN=DOCK7 PE=1 SV=4	DOCK7	49.1748	49.8092	106.444	107.582	106.45	117.919	96.9596	106.543	132.347	127.498
Q96PK6	RNA-binding protein 14 OS=Homo sapiens GN=RBM14 PE=1 SV=2	RBM14	148.211	127.48	103.934	97.3426	83.9017	96.0916	103.825	93.5095	99.6934	91.2897
Q96PL2	Beta-tectorin OS=Homo sapiens GN=TECTB PE=2 SV=1	TECTB	67.3078	110.199	134.226	80.1297	81.4873	139.905	52.134	83.0637	147.807	132.933
Q96Q11	CCA tRNA nucleotidyltransferase 1, mitochondrial OS=Homo sapiens GN=TRNT1 PE=1 SV=2	TRNT1	310.723	288.297	73.7903	63.6196	59.9144	58.7386	61.6691	75.781	61.941	60.849
Q96QC0	Serine/threonine-protein phosphatase 1 regulatory subunit 10 OS=Homo sapiens GN=PPP1R10 PE=1 SV=1	PPP1R10	115.348	99.8866	79.8761	110.872	116.224	101.768	113.375	104.759	87.1438	92.1589
Q96QD8	Sodium-coupled neutral amino acid transporter 2 OS=Homo sapiens GN=SLC38A2 PE=1 SV=2	SLC38A2	40.6966	38.6421	148.319	124.572	83.2389	87.547	104.261	124.588	125.8	121.605
Q96QK1	Vacuolar protein sorting-associated protein 35 OS=Homo sapiens GN=VPS35 PE=1 SV=2	VPS35	149.542	152.508	117.415	116.346	85.0293	70.4223	111.104	112.278	65.4096	66.0499
Q96R06	Sperm-associated antigen 5 OS=Homo sapiens GN=SPAG5 PE=1 SV=2	SPAG5	62.2015	56.1558	88.6172	115.163	114.058	110.073	91.1064	108.048	114.931	137.319
Q96RP9-2	Isoform 2 of Elongation factor G, mitochondrial OS=Homo sapiens GN=GFM1	GFM1	547.638	565.925	24.9883	12.3415	13.3783	15.8532	7.40558	15.4992	19.1776	14.5993
Q96RQ3	Methylcrotonoyl-CoA carboxylase subunit alpha, mitochondrial OS=Homo sapiens GN=MCCC1 PE=1 SV=3	MCCC1	112.526	120.324	96.6189	105.935	85.4871	94.2268	94.9865	101.58	116.431	103.851
Q96RR1	Twinkle protein, mitochondrial OS=Homo sapiens GN=TWNK PE=1 SV=1	TWNK	205.716	193.919	95.4679	86.4844	81.6586	78.8535	76.7428	89.0431	85.938	76.358
Q96RS6	NudC domain-containing protein 1 OS=Homo sapiens GN=NUDCD1 PE=1 SV=2	NUDCD1	72.1185	95.5526	93.189	81.2511	123.636	108.388	91.1709	129.499	108.346	105.089
Q96RT1-8	Isoform 8 of Erbin OS=Homo sapiens GN=ERBIN	ERBIN	44.9381	49.8433	120.51	122.87	60.0324	56.9644	89.7006	98.8401	189.801	172.331
Q96S59	Ran-binding protein 9 OS=Homo sapiens GN=RANBP9 PE=1 SV=1	RANBP9	110.167	76.4243	128.805	103.028	103.394	111.566	88.0761	107.752	93.6207	98.5701
Q96S66	Chloride channel CLIC-like protein 1 OS=Homo sapiens GN=CLCC1 PE=1 SV=1	CLCC1	43.1325	41.8223	103.735	116.466	124.066	137.683	116.933	112.565	104.027	95.5691
Q96SB4-3	Isoform 1 of SRSF protein kinase 1 OS=Homo sapiens GN=SRPK1	SRPK1	61.666	66.9253	108.743	104.717	123.635	108.974	110.046	108.272	110.811	102.299
Q96SI9	Spermatid perinuclear RNA-binding protein OS=Homo sapiens GN=STRBP PE=1 SV=1	STRBP	159.87	101.209	76.7628	109.494	93.5987	82.9907	129.472	103.568	85.1384	92.7861
Q96SK2	Transmembrane protein 209 OS=Homo sapiens GN=TMEM209 PE=1 SV=2	TMEM209	153.573	178.383	90.0068	85.9158	81.0616	111.547	86.2123	91.6972	81.6777	94.5837
Q96SN8	CDK5 regulatory subunit-associated protein 2 OS=Homo sapiens GN=CDK5RAP2 PE=1 SV=5	CDK5RAP2	88.9663	179.684	128.379	85.026	82.2985	86.3775	74.8305	85.8273	120.06	114.538
Q96ST3	Paired amphipathic helix protein Sin3a OS=Homo sapiens GN=SIN3A PE=1 SV=2	SIN3A	74.2464	80.1506	84.5845	118.012	130.263	115.812	54.5438	113.64	114.185	114.893
Q96TA1	Niban-like protein 1 OS=Homo sapiens GN=FAM129B PE=1 SV=3	FAM129B	65.8254	61.2022	106.268	120.326	62.6231	58.0058	80.04	111.726	166.101	173.467
Q96TA2	ATP-dependent zinc metalloprotease YME1L1 OS=Homo sapiens GN=YME1L1 PE=1 SV=2	YME1L1	171.061	151.16	91.1311	89.7099	90.8058	85.608	101.106	93.725	91.0537	87.0114
Q99459	Cell division cycle 5-like protein OS=Homo sapiens GN=CDC5L PE=1 SV=2	CDC5L	122.791	116.39	109.421	97.1285	90.1071	89.6018	137.416	96.5704	92.6923	86.8892
Q99496	E3 ubiquitin-protein ligase RING2 OS=Homo sapiens GN=RNF2 PE=1 SV=1	RNF2	112.113	101.642	99.724	81.4884	107.734	105.492	96.7731	73.1947	122.54	130.918
Q99497	Protein DJ-1 OS=Homo sapiens GN=PARK7 PE=1 SV=2	PARK7	274.857	282.716	75.2597	69.3755	64.5643	68.8919	61.8944	70.5283	71.8291	67.1668
Q99567	Nuclear pore complex protein Nup88 OS=Homo sapiens GN=NUP88 PE=1 SV=2	NUP88	54.592	57.3406	118.511	92.4974	139.35	143.239	106.009	89.8276	105.922	99.7943
Q99570	Phosphoinositide 3-kinase regulatory subunit 4 OS=Homo sapiens GN=PIK3R4 PE=1 SV=3	PIK3R4	79.7504	71.9401	124.341	116.722	97.2897	93.2052	112.758	104.267	110.326	105.157
Q99575	Ribonucleases P/MRP protein subunit POP1 OS=Homo sapiens GN=POP1 PE=1 SV=2	POP1	89.9307	86.7465	94.1689	103.47	103.929	99.9932	108.017	105.75	116.665	108.702
Q99590	Protein SCAF11 OS=Homo sapiens GN=SCAF11 PE=1 SV=2	SCAF11	45.5175	98.0381	96.4799	114.517	126.384	88.7582	90.3896	112.306	109.983	119.261
Q99615	DnaJ homolog subfamily C member 7 OS=Homo sapiens GN=DNAJC7 PE=1 SV=2	DNAJC7	39.121	50.1483	63.637	112.43	97.7606	122.267	158.845	114.694	102.016	134.018
Q99623	Prohibitin-2 OS=Homo sapiens GN=PHB2 PE=1 SV=2	PHB2	149.67	90.109	67.8503	110.057	50.2157	92.0343	159.96	112.476	113.116	93.0852
Q99661	Kinesin-like protein KIF2C OS=Homo sapiens GN=KIF2C PE=1 SV=2	KIF2C	127.817	90.1378	101.163	96.3549	99.6718	99.5998	93.336	89.5601	120.22	112.443
Q99700	Ataxin-2 OS=Homo sapiens GN=ATXN2 PE=1 SV=2	ATXN2	92.3293	78.1539	110.893	100.255	107.2	119.95	73.7325	115.945	98.8368	114.616
Q99714	3-hydroxyacyl-CoA dehydrogenase type-2 OS=Homo sapiens GN=HSD17B10 PE=1 SV=3	HSD17B10	519.625	525.918	32.7184	18.878	18.7024	22.0766	13.229	20.4989	26.6743	23.168
Q99729-2	Isoform 2 of Heterogeneous nuclear ribonucleoprotein A/B OS=Homo sapiens GN=HNRNPAB	HNRNPAB	88.1821	100.974	97.324	100.422	114.081	102.998	122.559	121.705	79.8255	88.2074
Q99797	Mitochondrial intermediate peptidase OS=Homo sapiens GN=MIPEP PE=1 SV=2	MIPEP	529.167	568.272	17.4505	19.8169	19.1153	15.0683	1.20508	14.5281	26.3971	19.6765
Q99832	T-complex protein 1 subunit eta OS=Homo sapiens GN=CCT7 PE=1 SV=2	CCT7	116.159	127.355	95.9665	98.5189	104.635	104.371	114.991	102.754	84.0042	84.3528
Q99988	Growth/differentiation factor 15 OS=Homo sapiens GN=GDF15 PE=1 SV=3	GDF15	110.282	78.992	175.208	121.148	88.164	100.045	63.4353	90.2733	106.704	96.1863
Q99996-6	Isoform 6 of A-kinase anchor protein 9 OS=Homo sapiens GN=AKAP9	AKAP9	91.4428	65.5083	97.7053	107.776	97.0737	105.189	135.127	115.407	102.729	96.7793
Q9BPX3	Condensin complex subunit 3 OS=Homo sapiens GN=NCAPG PE=1 SV=1	NCAPG	120.796	123.482	90.7872	95.4688	100.662	110.75	92.4796	103.038	93.6431	100.068
Q9BPZ7	Target of rapamycin complex 2 subunit MAPKAP1 OS=Homo sapiens GN=MAPKAP1 PE=1 SV=2	MAPKAP1	272.051	273.31	83.5619	75.0748	58.3675	61.2773	62.3955	57.9681	69.4305	92.2883
Q9BQ52	Zinc phosphodiesterase ELAC protein 2 OS=Homo sapiens GN=ELAC2 PE=1 SV=2	ELAC2	314.315	380.421	62.951	52.5206	56.8503	56.6749	50.6477	54.1324	59.1656	51.816
Q9BQ67	Glutamate-rich WD repeat-containing protein 1 OS=Homo sapiens GN=GRWD1 PE=1 SV=1	GRWD1	62.7933	89.739	120.374	117.238	86.725	71.7808	171.997	105.66	102.911	91.9608
Q9BQ95	Evolutionarily conserved signaling intermediate in Toll pathway, mitochondrial OS=Homo sapiens GN=ECSIT PE=1 SV=1	ECSIT	436.589	423.628	43.9897	34.9709	33.2492	38.9909	60.2036	31.4888	44.9974	34.5545
Q9BQA1	Methylosome protein 50 OS=Homo sapiens GN=WDR77 PE=1 SV=1	WDR77	78.9896	82.3832	79.1291	109.252	106.345	115.583	130.918	123.659	85.4289	97.23
Q9BQG0-2	Isoform 2 of Myb-binding protein 1A OS=Homo sapiens GN=MYBBP1A	MYBBP1A	115.842	106.229	104.436	115.606	107.264	103.073	98.7413	87.2743	96.226	94.8123
Q9BQP7	Mitochondrial genome maintenance exonuclease 1 OS=Homo sapiens GN=MGME1 PE=1 SV=1	MGME1	577.437	520.158	25.3473	16.6692	16.1172	17.688	5.34622	17.1162	19.271	17.1161
Q9BR76	Coronin-1B OS=Homo sapiens GN=CORO1B PE=1 SV=1	CORO1B	71.3866	62.8081	121.256	108.779	95.6498	91.325	110.367	117.776	115.704	114.159
Q9BRS2	Serine/threonine-protein kinase RIO1 OS=Homo sapiens GN=RIOK1 PE=1 SV=2	RIOK1	145.798	132.48	97.8507	93.2123	104.486	97.3303	95.3505	94.2826	96.2471	84.9715
Q9BS26	Endoplasmic reticulum resident protein 44 OS=Homo sapiens GN=ERP44 PE=1 SV=1	ERP44	148.273	141.409	123.949	74.9911	83.5532	93.6723	70.5744	109.285	98.3162	101.587
Q9BSE5	Agmatinase, mitochondrial OS=Homo sapiens GN=AGMAT PE=1 SV=2	AGMAT	359.818	338.646	50.6664	55.9104	45.3848	50.6812	47.2909	52.7234	76.1367	63.2082
Q9BSF4	Mitochondrial import inner membrane translocase subunit Tim29 OS=Homo sapiens GN=TIMM29 PE=1 SV=2	TIMM29	154.697	153.444	90.801	94.9732	85.5692	93.8349	84.8244	86.0271	106.806	99.2326
Q9BSH4	Translational activator of cytochrome c oxidase 1 OS=Homo sapiens GN=TACO1 PE=1 SV=1	TACO1	342.92	278.379	69.9544	59.4278	44.6734	56.6981	55.7436	64.2972	85.2762	67.8084
Q9BSJ2-4	Isoform 3 of Gamma-tubulin complex component 2 OS=Homo sapiens GN=TUBGCP2	TUBGCP2	84.8891	87.9011	124.64	103.739	92.9203	89.3858	90.7421	98.4225	122.039	125.618
Q9BSJ5	Uncharacterized protein C17orf80 OS=Homo sapiens GN=C17orf80 PE=2 SV=2	C17orf80	270.784	218.367	88.8712	61.5634	65.4824	78.3608	71.0554	74.7872	84.193	81.3585
Q9BSJ8-2	Isoform 2 of Extended synaptotagmin-1 OS=Homo sapiens GN=ESYT1	ESYT1	74.544	77.6495	110.01	103.549	117.107	125.093	101.818	93.7479	105.42	105.512
Q9BTC0	Death-inducer obliterator 1 OS=Homo sapiens GN=DIDO1 PE=1 SV=5	DIDO1	73.2328	61.7253	92.1007	97.1096	118.583	115.823	91.0998	96.9566	135.932	125.167
Q9BTE3	Mini-chromosome maintenance complex-binding protein OS=Homo sapiens GN=MCMBP PE=1 SV=2	MCMBP	88.2384	94.15	101.827	105.257	110.59	104.679	74.8501	103.407	122.527	111.035
Q9BTE6-3	Isoform 3 of Alanyl-tRNA editing protein Aarsd1 OS=Homo sapiens GN=AARSD1	AARSD1	136.836	188.039	86.0942	92.0187	81.1193	88.6565	90.0709	99.494	94.5339	94.1134
Q9BTT0	Acidic leucine-rich nuclear phosphoprotein 32 family member E OS=Homo sapiens GN=ANP32E PE=1 SV=1	ANP32E	87.2716	83.4106	93.257	106.466	113.405	117.18	110.078	133.033	77.4569	87.0761
Q9BTU6	Phosphatidylinositol 4-kinase type 2-alpha OS=Homo sapiens GN=PI4K2A PE=1 SV=1	PI4K2A	80.8386	70.0702	87.9858	118.697	90.6463	103.618	136.871	131.853	93.8311	94.1137
Q9BTV4	Transmembrane protein 43 OS=Homo sapiens GN=TMEM43 PE=1 SV=1	TMEM43	95.6281	93.0933	89.2723	120.807	122.564	150.261	77.8969	92.6961	94.3624	81.4012
Q9BTX1	Nucleoporin NDC1 OS=Homo sapiens GN=NDC1 PE=1 SV=2	NDC1	77.7327	76.2299	116.771	96.5276	123.246	112.512	86.1531	104.28	112.858	105.761
Q9BU61	NADH dehydrogenase [ubiquinone] 1 alpha subcomplex assembly factor 3 OS=Homo sapiens GN=NDUFAF3 PE=1 SV=1	NDUFAF3	549.162	594.1	5.35671	17.1518	6.92722	12.5682	14.1177	17.9219	9.92686	13.2859
Q9BUB7	Transmembrane protein 70, mitochondrial OS=Homo sapiens GN=TMEM70 PE=1 SV=2	TMEM70	534.663	369.944	38.5703	29.2044	30.8037	40.7704	36.143	35.3478	39.3152	34.8499
Q9BUF5	Tubulin beta-6 chain OS=Homo sapiens GN=TUBB6 PE=1 SV=1	TUBB6	153.521	151.478	102.283	90.9497	96.5957	93.8527	83.7937	95.6836	91.3174	88.0263
Q9BUJ2	Heterogeneous nuclear ribonucleoprotein U-like protein 1 OS=Homo sapiens GN=HNRNPUL1 PE=1 SV=2	HNRNPUL1	112.492	113.15	107.062	98.4788	95.7995	95.1362	130.805	96.9881	97.3314	87.5361
Q9BUK6	Protein misato homolog 1 OS=Homo sapiens GN=MSTO1 PE=1 SV=1	MSTO1	103.147	134.139	137.759	92.6696	82.994	108.873	122.043	84.8926	99.1962	80.4943
Q9BUQ8	Probable ATP-dependent RNA helicase DDX23 OS=Homo sapiens GN=DDX23 PE=1 SV=3	DDX23	94.5	84.8321	143.275	80.4419	99.959	112.717	97.1104	113.685	104.636	93.7072
Q9BVJ6	U3 small nucleolar RNA-associated protein 14 homolog A OS=Homo sapiens GN=UTP14A PE=1 SV=1	UTP14A	99.9308	102.942	99.3393	87.5441	108.588	114.546	99.1098	102.556	91.3098	116.241
Q9BVK2	Probable dolichyl pyrophosphate Glc1Man9GlcNAc2 alpha-1,3-glucosyltransferase OS=Homo sapiens GN=ALG8 PE=1 SV=2	ALG8	165.873	132.083	84.5929	87.4282	101.254	98.5773	94.2583	88.7087	106.352	88.0713
Q9BVP2	Guanine nucleotide-binding protein-like 3 OS=Homo sapiens GN=GNL3 PE=1 SV=2	GNL3	145.293	145.775	88.8099	95.666	98.8867	93.9125	101.733	86.9422	93.2045	94.7156
Q9BW92	Threonine--tRNA ligase, mitochondrial OS=Homo sapiens GN=TARS2 PE=1 SV=1	TARS2	445.764	473.317	41.6456	36.6436	33.4215	36.9787	11.541	31.3431	41.2849	38.0485
Q9BWF3	RNA-binding protein 4 OS=Homo sapiens GN=RBM4 PE=1 SV=1	RBM4	73.4573	92.4362	92.8777	96.5331	104.631	112.93	92.2499	109.325	87.1369	146.582
Q9BWH6	RNA polymerase II-associated protein 1 OS=Homo sapiens GN=RPAP1 PE=1 SV=3	RPAP1	76.133	75.8496	62.2664	121.93	126.391	121.131	55.2863	122.516	97.9468	133.457
Q9BX40	Protein LSM14 homolog B OS=Homo sapiens GN=LSM14B PE=1 SV=1	LSM14B	70.0433	137.139	123.926	90.7107	106.134	119.347	96.7905	96.9197	89.7102	97.8127
Q9BXB4	Oxysterol-binding protein-related protein 11 OS=Homo sapiens GN=OSBPL11 PE=1 SV=2	OSBPL11	49.8628	48.2752	122.486	108.792	126.927	125.32	110.429	108.752	99.1646	100.289
Q9BXB5	Oxysterol-binding protein-related protein 10 OS=Homo sapiens GN=OSBPL10 PE=1 SV=2	OSBPL10	76.1279	75.9515	101.526	106.278	102.225	101.991	104.363	108.098	119.478	115.855
Q9BXW7	Haloacid dehalogenase-like hydrolase domain-containing 5 OS=Homo sapiens GN=HDHD5 PE=1 SV=1	HDHD5	182.733	235.166	66.746	82.3544	83.647	101.071	92.7981	65.1983	96.4682	72.4222
Q9BY32	Inosine triphosphate pyrophosphatase OS=Homo sapiens GN=ITPA PE=1 SV=2	ITPA	75.8043	136.456	94.5491	108.181	103.145	99.8197	92.0977	115.489	102.995	93.0509
Q9BY44	Eukaryotic translation initiation factor 2A OS=Homo sapiens GN=EIF2A PE=1 SV=3	EIF2A	75.6045	79.7609	112.267	104.692	125.01	107.376	107.614	114.969	89.8401	92.5394
Q9BY89	Uncharacterized protein KIAA1671 OS=Homo sapiens GN=KIAA1671 PE=1 SV=2	KIAA1671	117.783	105.708	96.7961	101.268	82.5837	78.1795	129.992	91.3356	126.381	105.759
Q9BYC9	39S ribosomal protein L20, mitochondrial OS=Homo sapiens GN=MRPL20 PE=1 SV=1	MRPL20	589.363	481.179	24.7028	20.3866	18.9311	21.4701	1.28274	20.8289	25.4527	21.416
Q9BYD1	39S ribosomal protein L13, mitochondrial OS=Homo sapiens GN=MRPL13 PE=1 SV=1	MRPL13	514.29	550.448	20.9008	19.6878	16.024	21.2908	16.8833	17.0012	27.8764	21.208
Q9BYD2	39S ribosomal protein L9, mitochondrial OS=Homo sapiens GN=MRPL9 PE=1 SV=2	MRPL9	536.967	584.133	17.1712	14.33	14.7174	11.7885	15.2918	12.9389	15.9864	14.4654
Q9BYD6	39S ribosomal protein L1, mitochondrial OS=Homo sapiens GN=MRPL1 PE=1 SV=2	MRPL1	485.152	552.546	27.4251	18.4002	18.9452	23.7226	4.0142	22.468	38.0623	27.6585
Q9BYT8	Neurolysin, mitochondrial OS=Homo sapiens GN=NLN PE=1 SV=1	NLN	454.222	453.294	40.1883	33.5189	45.6867	37.6395	1.73932	41.5644	42.9044	32.958
Q9BZD4	Kinetochore protein Nuf2 OS=Homo sapiens GN=NUF2 PE=1 SV=2	NUF2	100.31	102.574	86.0171	78.1205	126.175	137.414	97.4442	83.4095	112.827	102.049
Q9BZE4	Nucleolar GTP-binding protein 1 OS=Homo sapiens GN=GTPBP4 PE=1 SV=3	GTPBP4	122.231	118.153	98.327	89.8809	102.358	107.677	95.7879	98.5166	104.187	96.5921
Q9BZF1	Oxysterol-binding protein-related protein 8 OS=Homo sapiens GN=OSBPL8 PE=1 SV=3	OSBPL8	93.4965	100.206	120.834	92.1639	121.708	109.363	100.838	68.2959	118.369	105.119
Q9BZF9	Uveal autoantigen with coiled-coil domains and ankyrin repeats OS=Homo sapiens GN=UACA PE=1 SV=2	UACA	76.7153	86.0211	101.374	101.215	94.0814	98.4478	88.372	103.164	140.051	126.455
Q9BZG1	Ras-related protein Rab-34 OS=Homo sapiens GN=RAB34 PE=1 SV=1	RAB34	113.886	105.174	110.456	95.0796	99.1498	92.6423	93.8729	102.288	120.147	97.6126
Q9BZI7	Regulator of nonsense transcripts 3B OS=Homo sapiens GN=UPF3B PE=1 SV=1	UPF3B	64.3893	108.617	145.341	99.9647	118.198	103.108	95.5935	63.7225	103.694	123.497
Q9BZK7	F-box-like/WD repeat-containing protein TBL1XR1 OS=Homo sapiens GN=TBL1XR1 PE=1 SV=1	TBL1XR1	95.9025	94.4345	104.027	83.2205	108.641	119.142	155.954	82.0553	93.891	94.2424
Q9BZQ8	Protein Niban OS=Homo sapiens GN=FAM129A PE=1 SV=1	FAM129A	80.1866	69.4754	112.796	103.742	100.471	62.1182	166.228	89.0636	127.019	110.573
Q9BZZ5	Apoptosis inhibitor 5 OS=Homo sapiens GN=API5 PE=1 SV=3	API5	105.486	86.0171	90.8231	109.825	104.815	115.255	112.598	115.166	92.2887	86.4012
Q9C0B5	Palmitoyltransferase ZDHHC5 OS=Homo sapiens GN=ZDHHC5 PE=1 SV=2	ZDHHC5	48.6441	52.1476	126.356	118.718	60.5163	53.8069	98.7831	94.0874	191.82	165.575
Q9C0C2	182 kDa tankyrase-1-binding protein OS=Homo sapiens GN=TNKS1BP1 PE=1 SV=4	TNKS1BP1	73.7606	87.0433	104.05	100.456	90.4697	93.4189	156.22	97.3063	111.614	108.035
Q9C0C9	(E3-independent) E2 ubiquitin-conjugating enzyme OS=Homo sapiens GN=UBE2O PE=1 SV=3	UBE2O	83.9143	100.252	102.536	105.575	106.523	103.854	107.64	104.525	93.8928	109.212
Q9C0J8	pre-mRNA 3' end processing protein WDR33 OS=Homo sapiens GN=WDR33 PE=1 SV=2	WDR33	164.988	148.587	101.637	83.4001	99.2914	92.4362	79.547	110.468	85.9092	80.2118
Q9GZR7	ATP-dependent RNA helicase DDX24 OS=Homo sapiens GN=DDX24 PE=1 SV=1	DDX24	142.586	137.477	72.75	99.4733	96.129	94.5391	86.9203	108.964	91.0682	104.195
Q9GZS1	DNA-directed RNA polymerase I subunit RPA49 OS=Homo sapiens GN=POLR1E PE=1 SV=2	POLR1E	216.474	240.326	62.2212	86.443	76.6438	81.3494	61.807	88.1399	88.9485	75.9189
Q9GZS3	WD repeat-containing protein 61 OS=Homo sapiens GN=WDR61 PE=1 SV=1	WDR61	77.8001	117.652	87.2614	89.21	123.283	131.474	108.709	104.887	86.6164	92.5595
Q9H0A0	RNA cytidine acetyltransferase OS=Homo sapiens GN=NAT10 PE=1 SV=2	NAT10	118.257	135.833	108.406	91.8983	93.789	95.4166	88.3004	105.963	91.4383	105.19
Q9H0B6	Kinesin light chain 2 OS=Homo sapiens GN=KLC2 PE=1 SV=1	KLC2	39.8177	37.8879	170.326	110.926	107.421	126.314	66.0826	124.984	108.822	105.178
Q9H0D6	5'-3' exoribonuclease 2 OS=Homo sapiens GN=XRN2 PE=1 SV=1	XRN2	234.992	220.002	78.8394	78.4404	80.5876	84.0846	77.2139	78.7499	68.7823	79.7998
Q9H0H5	Rac GTPase-activating protein 1 OS=Homo sapiens GN=RACGAP1 PE=1 SV=1	RACGAP1	79.8285	82.5221	107.437	93.4274	96.8439	82.9333	162.566	88.456	136.646	97.0125
Q9H0S4	Probable ATP-dependent RNA helicase DDX47 OS=Homo sapiens GN=DDX47 PE=1 SV=1	DDX47	150.872	135.823	99.1664	85.8415	99.0969	100.045	93.9057	90.4982	95.769	94.229
Q9H0U4	Ras-related protein Rab-1B OS=Homo sapiens GN=RAB1B PE=1 SV=1	RAB1B	91.0307	86.6289	111.1	97.0073	100.773	105.176	116.823	106.121	108.647	98.4733
Q9H0U6	39S ribosomal protein L18, mitochondrial OS=Homo sapiens GN=MRPL18 PE=1 SV=1	MRPL18	191.329	180.05	69.0816	82.1962	105.215	112.574	62.1358	78.4849	90.1288	88.2723
Q9H1K1	Iron-sulfur cluster assembly enzyme ISCU, mitochondrial OS=Homo sapiens GN=ISCU PE=1 SV=2	ISCU	228.584	222.416	89.5495	81.7781	69.9194	69.5914	90.4157	84.403	79.8401	67.948
Q9H267	Vacuolar protein sorting-associated protein 33B OS=Homo sapiens GN=VPS33B PE=1 SV=2	VPS33B	93.5931	79.1489	113.248	133.919	86.4278	87.13	115.983	106.17	107.76	95.8709
Q9H2G2	STE20-like serine/threonine-protein kinase OS=Homo sapiens GN=SLK PE=1 SV=1	SLK	59.4143	59.109	77.2426	112.285	112.677	102.331	136.257	111.03	120.024	111.876
Q9H2U1	ATP-dependent RNA helicase DHX36 OS=Homo sapiens GN=DHX36 PE=1 SV=2	DHX36	100.316	85.9458	89.7557	98.7045	92.9486	112.01	132.168	106.207	107.889	97.6015
Q9H2U2-2	Isoform 2 of Inorganic pyrophosphatase 2, mitochondrial OS=Homo sapiens GN=PPA2	PPA2	288.694	244.67	79.9617	64.7595	75.6338	78.3872	71.2316	70.5643	64.7501	63.7095
Q9H2W6	39S ribosomal protein L46, mitochondrial OS=Homo sapiens GN=MRPL46 PE=1 SV=1	MRPL46	572.116	570.841	20.6047	9.59766	10.6262	12.5529	2.23437	11.2204	21.2366	12.8216
Q9H2Y7	Zinc finger protein 106 OS=Homo sapiens GN=ZNF106 PE=1 SV=1	ZNF106	135.61	110.407	99.5132	90.973	98.2756	89.6461	103.491	98.7136	87.3439	118.286
Q9H307	Pinin OS=Homo sapiens GN=PNN PE=1 SV=4	PNN	80.7338	91.7518	96.1454	87.0382	108.354	117.816	93.6336	104.456	104.364	130.074
Q9H3C7	Gametogenetin-binding protein 2 OS=Homo sapiens GN=GGNBP2 PE=1 SV=1	GGNBP2	57.0481	56.9202	116.952	108.027	117.17	110.778	111.863	112.043	113.919	99.8127
Q9H3P7	Golgi resident protein GCP60 OS=Homo sapiens GN=ACBD3 PE=1 SV=4	ACBD3	52.2069	47.3749	106.623	133.566	140.922	121.995	98.7483	112.819	96.2707	83.4225
Q9H3Q1	Cdc42 effector protein 4 OS=Homo sapiens GN=CDC42EP4 PE=1 SV=1	CDC42EP4	101.079	91.4763	103.302	109.148	55.62	83.0517	117.055	102.019	129.748	135.216
Q9H3S7	Tyrosine-protein phosphatase non-receptor type 23 OS=Homo sapiens GN=PTPN23 PE=1 SV=1	PTPN23	61.972	65.3854	127.919	133.087	94.5628	95.1909	119.925	129.282	87.46	90.3535
Q9H3U1	Protein unc-45 homolog A OS=Homo sapiens GN=UNC45A PE=1 SV=1	UNC45A	90.1259	86.9647	85.5529	108.397	108.421	101.739	115.085	110.951	100.913	105.844
Q9H444	Charged multivesicular body protein 4b OS=Homo sapiens GN=CHMP4B PE=1 SV=1	CHMP4B	78.8752	84.6872	148.661	123.02	98.7	83.4348	73.6606	125.859	96.4244	98.7045
Q9H4A3-7	Isoform 6 of Serine/threonine-protein kinase WNK1 OS=Homo sapiens GN=WNK1	WNK1	69.5402	68.0647	105.803	111.583	108.981	104.205	113.378	113.976	100.872	110.217
Q9H4A4	Aminopeptidase B OS=Homo sapiens GN=RNPEP PE=1 SV=2	RNPEP	77.3223	80.8277	109.272	86.7959	123.106	119.599	169.137	90.0268	94.6011	73.6248
Q9H4B0	Probable tRNA N6-adenosine threonylcarbamoyltransferase, mitochondrial OS=Homo sapiens GN=OSGEPL1 PE=2 SV=2	OSGEPL1	457.123	436.914	32.7398	29.5186	26.1337	46.9508	35.9741	37.3752	33.0965	49.095
Q9H4G0	Band 4.1-like protein 1 OS=Homo sapiens GN=EPB41L1 PE=1 SV=2	EPB41L1	69.3789	72.8453	124.648	116.98	58.7601	60.8547	103.266	97.8686	161.735	151.911
Q9H4L5	Oxysterol-binding protein-related protein 3 OS=Homo sapiens GN=OSBPL3 PE=1 SV=1	OSBPL3	69.0698	68.6278	125.605	111.216	101.565	110.368	99.176	96.9358	121.063	110.515
Q9H568	Actin-like protein 8 OS=Homo sapiens GN=ACTL8 PE=1 SV=1	ACTL8	85.6161	84.704	113.884	108.888	86.547	98.835	117.075	93.1346	121.526	113.368
Q9H5Q4	Dimethyladenosine transferase 2, mitochondrial OS=Homo sapiens GN=TFB2M PE=1 SV=1	TFB2M	414.888	338.034	64.0851	43.5531	46.0983	54.7181	58.1421	46.3663	27.9412	59.8873
Q9H6R0	Putative ATP-dependent RNA helicase DHX33 OS=Homo sapiens GN=DHX33 PE=1 SV=2	DHX33	161.832	172.33	74.8587	122.351	58.5053	95.5471	80.2069	87.4096	92.2645	107.492
Q9H6R4	Nucleolar protein 6 OS=Homo sapiens GN=NOL6 PE=1 SV=2	NOL6	77.2464	58.5405	108.868	112.24	114.78	96.174	110.21	114.954	70.6054	136.684
Q9H6T3	RNA polymerase II-associated protein 3 OS=Homo sapiens GN=RPAP3 PE=1 SV=2	RPAP3	97.633	103.654	114.49	63.6066	117.968	111.762	110.291	99.1962	95.6829	112.238
Q9H788	SH2 domain-containing protein 4A OS=Homo sapiens GN=SH2D4A PE=1 SV=1	SH2D4A	103.777	88.1839	107.479	113.848	87.5597	90.7312	81.3695	106.446	124.18	117.256
Q9H7E2-3	Isoform 3 of Tudor domain-containing protein 3 OS=Homo sapiens GN=TDRD3	TDRD3	62.625	69.3793	99.3162	101.651	123.96	112.017	112.784	101.917	107.347	115.095
Q9H8M5	Metal transporter CNNM2 OS=Homo sapiens GN=CNNM2 PE=1 SV=2	CNNM2	185.539	79.2975	56.8061	96.8532	61.6373	82.4005	250.441	82.4656	80.1952	78.4506
Q9H8V3-3	Isoform 3 of Protein ECT2 OS=Homo sapiens GN=ECT2	ECT2	89.3041	106.51	116.845	86.3879	103.909	90.7163	107.625	94.3415	129.843	103.521
Q9H8Y5	Ankyrin repeat and zinc finger domain-containing protein 1 OS=Homo sapiens GN=ANKZF1 PE=1 SV=1	ANKZF1	103.319	79.5559	52.8799	87.4028	112.909	109.058	128.734	108.64	131.526	102.986
Q9H936	Mitochondrial glutamate carrier 1 OS=Homo sapiens GN=SLC25A22 PE=1 SV=1	SLC25A22	214.665	200.149	81.8632	75.1108	81.0724	80.054	84.4979	79.5915	94.1433	84.212
Q9H9A6	Leucine-rich repeat-containing protein 40 OS=Homo sapiens GN=LRRC40 PE=1 SV=1	LRRC40	120.777	118.736	102.044	100.152	103.476	100.586	83.2148	99.9397	102.67	99.3694
Q9H9B4	Sideroflexin-1 OS=Homo sapiens GN=SFXN1 PE=1 SV=4	SFXN1	198.815	194.212	88.1803	78.0658	83.3127	83.9437	74.0728	82.2366	98.4479	88.319
Q9H9J2	39S ribosomal protein L44, mitochondrial OS=Homo sapiens GN=MRPL44 PE=1 SV=1	MRPL44	510.395	437.547	41.5936	29.0314	29.4089	28.4569	26.7669	26.7944	39.6622	30.3974
Q9H9P8	L-2-hydroxyglutarate dehydrogenase, mitochondrial OS=Homo sapiens GN=L2HGDH PE=1 SV=3	L2HGDH	172.513	135.971	79.0847	88.6596	67.2253	104.47	92.8005	83.4417	118.14	111.199
Q9H9Y6-3	Isoform 3 of DNA-directed RNA polymerase I subunit RPA2 OS=Homo sapiens GN=POLR1B	POLR1B	144.869	171.771	79.3133	86.0232	80.2885	79.6634	67.7402	117.845	117.222	99.7668
Q9HA77	Probable cysteine--tRNA ligase, mitochondrial OS=Homo sapiens GN=CARS2 PE=1 SV=1	CARS2	480.273	511.675	20.2387	23.2352	24.513	26.41	27.3884	28.8139	28.7892	34.7355
Q9HAV7	GrpE protein homolog 1, mitochondrial OS=Homo sapiens GN=GRPEL1 PE=1 SV=2	GRPEL1	598.375	483.923	20.0915	8.51618	13.9564	11.7263	17.3798	22.2511	31.4441	22.115
Q9HB07	UPF0160 protein MYG1, mitochondrial OS=Homo sapiens GN=C12orf10 PE=1 SV=2	C12orf10	156.156	178.802	87.6062	79.461	92.5865	101.031	98.3593	98.541	80.2938	81.3984
Q9HB21	Pleckstrin homology domain-containing family A member 1 OS=Homo sapiens GN=PLEKHA1 PE=1 SV=2	PLEKHA1	90.5248	86.4842	90.5489	116.495	96.5288	83.9448	105.96	105.762	121.85	117.645
Q9HB71	Calcyclin-binding protein OS=Homo sapiens GN=CACYBP PE=1 SV=2	CACYBP	57.1685	72.6851	111.647	93.4118	120.073	119.198	136.762	112.148	95.5171	91.1688
Q9HC07	Transmembrane protein 165 OS=Homo sapiens GN=TMEM165 PE=1 SV=1	TMEM165	125.957	193.529	104.847	91.6253	89.1418	77.2134	91.5889	99.0844	87.744	89.8406
Q9HC21	Mitochondrial thiamine pyrophosphate carrier OS=Homo sapiens GN=SLC25A19 PE=1 SV=1	SLC25A19	161.194	184.074	83.1316	83.5506	64.654	74.9824	112.932	84.0785	117.794	97.6558
Q9HC35	Echinoderm microtubule-associated protein-like 4 OS=Homo sapiens GN=EML4 PE=1 SV=3	EML4	78.1407	71.462	93.7279	99.9752	115.654	113.055	110.417	125.582	95.6648	102.195
Q9HC36	rRNA methyltransferase 3, mitochondrial OS=Homo sapiens GN=MRM3 PE=1 SV=2	MRM3	405.682	393.281	54.4235	40.0432	45.2417	44.3395	46.299	39.1711	49.9334	47.0985
Q9HC52	Chromobox protein homolog 8 OS=Homo sapiens GN=CBX8 PE=1 SV=3	CBX8	121.463	140.803	96.3014	97.5716	92.8248	99.5882	82.8016	93.2394	110.812	102.964
Q9HCC0	Methylcrotonoyl-CoA carboxylase beta chain, mitochondrial OS=Homo sapiens GN=MCCC2 PE=1 SV=1	MCCC2	527.042	480.407	32.7284	23.6869	20.8136	27.6704	20.7063	24.3467	28.2242	27.0189
Q9HCE1	Putative helicase MOV-10 OS=Homo sapiens GN=MOV10 PE=1 SV=2	MOV10	61.9398	59.9477	103.456	105.839	121.621	125.678	120.527	112.14	97.4021	95.9309
Q9HCU5	Prolactin regulatory element-binding protein OS=Homo sapiens GN=PREB PE=1 SV=2	PREB	60.2366	52.6087	121.562	103.584	96.8222	96.0736	81.0054	97.1362	167.241	132.934
Q9HD20	Manganese-transporting ATPase 13A1 OS=Homo sapiens GN=ATP13A1 PE=1 SV=2	ATP13A1	92.3186	69.9589	109.96	101.676	87.0924	85.2898	142.898	102.68	115.356	113.93
Q9HD26	Golgi-associated PDZ and coiled-coil motif-containing protein OS=Homo sapiens GN=GOPC PE=1 SV=1	GOPC	66.061	53.9792	140.172	131.692	108.602	103.707	126.489	123.938	74.2289	76.5196
Q9HD33	39S ribosomal protein L47, mitochondrial OS=Homo sapiens GN=MRPL47 PE=1 SV=2	MRPL47	618.804	356.727	33.5586	25.6155	32.0715	35.441	18.4606	24.8449	30.5093	28.8157
Q9HD45	Transmembrane 9 superfamily member 3 OS=Homo sapiens GN=TM9SF3 PE=1 SV=2	TM9SF3	124.379	105.796	117.438	106.878	95.1109	94.0758	105.854	86.7774	81.7424	114.695
Q9NNW7	Thioredoxin reductase 2, mitochondrial OS=Homo sapiens GN=TXNRD2 PE=1 SV=3	TXNRD2	311.595	298.35	70.5706	64.1517	64.4299	59.8743	59.7856	63.6896	60.8737	65.0822
Q9NP72-2	Isoform 2 of Ras-related protein Rab-18 OS=Homo sapiens GN=RAB18	RAB18	224.551	204.388	83.4322	79.5862	81.26	74.24	101.139	76.484	81.0901	73.6896
Q9NP92	39S ribosomal protein S30, mitochondrial OS=Homo sapiens GN=MRPS30 PE=1 SV=2	MRPS30	475.359	512.485	40.4789	30.6318	25.477	25.2666	5.18778	28.3695	30.035	32.1137
Q9NPH3-5	Isoform 4 of Interleukin-1 receptor accessory protein OS=Homo sapiens GN=IL1RAP	IL1RAP	117.056	102.78	112.286	98.5201	84.8126	96.9737	113.79	84.2468	121.341	105.451
Q9NPI1-2	Isoform 2 of Bromodomain-containing protein 7 OS=Homo sapiens GN=BRD7	BRD7	109.09	85.7421	90.9263	104.536	120.46	65.6728	108.753	85.2026	118.086	130.993
Q9NPI6	mRNA-decapping enzyme 1A OS=Homo sapiens GN=DCP1A PE=1 SV=2	DCP1A	147.1	110.479	76.4532	96.687	93.1986	76.3389	124.899	83.2082	127.203	105.241
Q9NQ48	Leucine zipper transcription factor-like protein 1 OS=Homo sapiens GN=LZTFL1 PE=1 SV=1	LZTFL1	80.3755	105.283	136.058	102.673	122.209	111.001	57.7083	105.504	103.938	93.6952
Q9NQ50	39S ribosomal protein L40, mitochondrial OS=Homo sapiens GN=MRPL40 PE=1 SV=1	MRPL40	457.712	500.029	43.9316	25.786	25.4819	23.8308	38.0728	27.3492	39.7039	22.3847
Q9NQC3	Reticulon-4 OS=Homo sapiens GN=RTN4 PE=1 SV=2	RTN4	67.5868	67.9842	99.3476	104.768	118.224	137.73	89.2254	106.581	104.314	109.989
Q9NQR4	Omega-amidase NIT2 OS=Homo sapiens GN=NIT2 PE=1 SV=1	NIT2	360.962	326.934	62.3681	53.2614	59.9728	47.9133	64.0215	59.5463	50.535	51.2977
Q9NQT5	Exosome complex component RRP40 OS=Homo sapiens GN=EXOSC3 PE=1 SV=3	EXOSC3	113.76	115.274	65.1312	98.0112	101.749	100.886	109.41	128.523	80.7779	105.36
Q9NQW6	Anillin OS=Homo sapiens GN=ANLN PE=1 SV=2	ANLN	93.807	88.4876	96.2701	109.135	95.7262	112.645	92.0246	99.9189	120.097	111.724
Q9NR09	Baculoviral IAP repeat-containing protein 6 OS=Homo sapiens GN=BIRC6 PE=1 SV=2	BIRC6	101.414	86.2935	98.2903	106.892	94.3032	100.136	103.518	101.373	113.071	115.646
Q9NR30	Nucleolar RNA helicase 2 OS=Homo sapiens GN=DDX21 PE=1 SV=5	DDX21	92.6997	90.6371	102.431	98.0137	111.582	112.7	102.725	110.057	97.7912	99.1216
Q9NRF8	CTP synthase 2 OS=Homo sapiens GN=CTPS2 PE=1 SV=1	CTPS2	157.998	136.355	142.922	92.0128	70.3865	86.3057	119.227	66.0752	106.964	85.5745
Q9NRG9	Aladin OS=Homo sapiens GN=AAAS PE=1 SV=1	AAAS	102.721	91.8735	106.407	101.584	117.288	114.276	82.5073	89.7927	105.653	109.581
Q9NRK6	ATP-binding cassette sub-family B member 10, mitochondrial OS=Homo sapiens GN=ABCB10 PE=1 SV=2	ABCB10	313.601	244.811	70.4427	46.0245	65.3482	71.1511	88.3656	73.8341	62.2359	73.3087
Q9NS86	LanC-like protein 2 OS=Homo sapiens GN=LANCL2 PE=1 SV=1	LANCL2	98.1452	70.7336	81.5476	126.043	115.72	96.9052	83.1143	115.486	100.569	116.319
Q9NS91	E3 ubiquitin-protein ligase RAD18 OS=Homo sapiens GN=RAD18 PE=1 SV=2	RAD18	86.6332	86.1355	89.5998	105.024	122.478	114.247	90.5291	108.975	107.194	100.832
Q9NSE4	Isoleucine--tRNA ligase, mitochondrial OS=Homo sapiens GN=IARS2 PE=1 SV=2	IARS2	537.938	471.416	30.901	23.0197	21.4166	24.059	21.2969	24.6441	33.8857	24.7735
Q9NSV4	Protein diaphanous homolog 3 OS=Homo sapiens GN=DIAPH3 PE=1 SV=4	DIAPH3	52.6561	44.491	115.427	107.146	101.032	79.1987	79.6162	112.819	147.502	156.758
Q9NTJ3	Structural maintenance of chromosomes protein 4 OS=Homo sapiens GN=SMC4 PE=1 SV=2	SMC4	87.483	93.6005	111.953	101.45	101.536	104.767	119.539	96.9407	109.813	97.2562
Q9NTJ5	Phosphatidylinositide phosphatase SAC1 OS=Homo sapiens GN=SACM1L PE=1 SV=2	SACM1L	120.83	114.957	104.81	113.02	106.321	76.4796	87.9359	105.899	103.791	93.8114
Q9NUL7	Probable ATP-dependent RNA helicase DDX28 OS=Homo sapiens GN=DDX28 PE=1 SV=2	DDX28	418.073	379.693	59.8934	40.9775	41.7511	44.8425	38.2024	39.4393	54.7763	48.3266
Q9NUQ3	Gamma-taxilin OS=Homo sapiens GN=TXLNG PE=1 SV=2	TXLNG	95.3931	94.2743	95.5878	105.041	104.787	106.537	86.7103	99.6798	111.535	118.909
Q9NUQ6-2	Isoform 2 of SPATS2-like protein OS=Homo sapiens GN=SPATS2L	SPATS2L	138.3	218.57	95.5785	84.6797	72.7654	102.836	89.1527	84.7199	80.1365	96.0763
Q9NUQ8	ATP-binding cassette sub-family F member 3 OS=Homo sapiens GN=ABCF3 PE=1 SV=2	ABCF3	118.763	131.156	114.331	107.982	98.2814	88.3893	101.337	102.862	82.5111	88.8835
Q9NVA2-2	Isoform 2 of Septin-11 OS=Homo sapiens GN=SEPT11	SEPT11	63.2595	62.7281	110.411	111.182	100.116	95.0865	112.969	121.908	112.294	114.558
Q9NVI1	Fanconi anemia group I protein OS=Homo sapiens GN=FANCI PE=1 SV=4	FANCI	129.213	133.435	102.254	78.8214	95.6009	100.619	100.737	90.4342	111.628	100.099
Q9NVI7-2	Isoform 2 of ATPase family AAA domain-containing protein 3A OS=Homo sapiens GN=ATAD3A	ATAD3A	464.751	414.264	45.41	34.8631	35.4016	38.9372	28.2625	38.6195	44.9356	36.9365
Q9NVN8	Guanine nucleotide-binding protein-like 3-like protein OS=Homo sapiens GN=GNL3L PE=1 SV=1	GNL3L	160.474	142.213	87.8712	85.6029	98.5418	83.7579	105.57	86.4228	100.829	97.3786
Q9NVP1	ATP-dependent RNA helicase DDX18 OS=Homo sapiens GN=DDX18 PE=1 SV=2	DDX18	164.305	131.24	97.0288	81.2245	100.769	100.298	100.614	91.1074	94.1513	87.2877
Q9NVV4-2	Isoform 2 of Poly(A) RNA polymerase, mitochondrial OS=Homo sapiens GN=MTPAP	MTPAP	380.484	363.388	52.2538	50.7092	46.0621	49.5296	55.2283	50.1371	54.4417	49.1472
Q9NWT8	Aurora kinase A-interacting protein OS=Homo sapiens GN=AURKAIP1 PE=1 SV=1	AURKAIP1	156.284	161.675	78.1435	112.076	93.2719	86.5764	59.1141	77.0362	116.505	106.971
Q9NWU1	3-oxoacyl-[acyl-carrier-protein] synthase, mitochondrial OS=Homo sapiens GN=OXSM PE=1 SV=1	OXSM	371.527	784.322	30.4347	17.5809	3.83662	5.22749	4.77202	6.20182	14.9562	8.78282
Q9NX14-2	Isoform 2 of NADH dehydrogenase [ubiquinone] 1 beta subcomplex subunit 11, mitochondrial OS=Homo sapiens GN=NDUFB11	NDUFB11	558.426	554.799	27.9364	13.7712	12.0483	14.7285	16.2905	14.0287	13.1369	12.7351
Q9NX24	H/ACA ribonucleoprotein complex subunit 2 OS=Homo sapiens GN=NHP2 PE=1 SV=1	NHP2	142.738	133.925	105.728	87.7753	86.1784	116.776	73.8005	110.236	79.6011	101.879
Q9NXE4-4	Isoform 4 of Sphingomyelin phosphodiesterase 4 OS=Homo sapiens GN=SMPD4	SMPD4	121.65	130.734	96.2904	88.21	107.974	117.218	89.6789	83.4012	98.5586	103.462
Q9NXF1	Testis-expressed protein 10 OS=Homo sapiens GN=TEX10 PE=1 SV=2	TEX10	83.7925	73.1992	113.355	98.5928	103.188	100.981	110.438	99.1342	116.023	118.025
Q9NXH9	tRNA (guanine(26)-N(2))-dimethyltransferase OS=Homo sapiens GN=TRMT1 PE=1 SV=1	TRMT1	135.26	145.804	100.677	81.2085	112.891	103.543	98.1873	92.4649	92.0735	81.4407
Q9NXR7	BRCA1-A complex subunit BRE OS=Homo sapiens GN=BRE PE=1 SV=2	BRE	121.989	55.7752	84.2886	103.291	85.8719	87.9257	181.878	113.699	88.2734	98.8673
Q9NXV6	CDKN2A-interacting protein OS=Homo sapiens GN=CDKN2AIP PE=1 SV=3	CDKN2AIP	145.251	123.583	92.0896	93.3223	80.1178	100.145	102.318	89.6429	121.644	97.1415
Q9NY93	Probable ATP-dependent RNA helicase DDX56 OS=Homo sapiens GN=DDX56 PE=1 SV=1	DDX56	155.721	124.058	70.6856	109.471	94.3485	84.2108	132.343	92.9279	95.9461	82.4245
Q9NYK5-2	Isoform 2 of 39S ribosomal protein L39, mitochondrial OS=Homo sapiens GN=MRPL39	MRPL39	383.002	542.994	47.9059	33.0925	26.5098	27.4343	33.4281	34.6913	31.5482	32.9692
Q9NYL2-2	Isoform 2 of Mitogen-activated protein kinase kinase kinase 20 OS=Homo sapiens GN=MAP3K20	MAP3K20	108.727	96.7348	129.586	97.6921	98.844	106.262	98.4981	114.844	97.4202	79.2102
Q9NYY8	FAST kinase domain-containing protein 2, mitochondrial OS=Homo sapiens GN=FASTKD2 PE=1 SV=1	FASTKD2	463.793	471.811	38.2346	35.983	35.1555	31.2178	9.99293	32.3622	39.9154	34.188
Q9NYZ3	G2 and S phase-expressed protein 1 OS=Homo sapiens GN=GTSE1 PE=1 SV=3	GTSE1	97.8168	118.636	110.248	91.5432	83.2514	74.8452	119.707	88.8767	137.962	113.412
Q9NZ01	Very-long-chain enoyl-CoA reductase OS=Homo sapiens GN=TECR PE=1 SV=1	TECR	197.231	179.349	82.5239	86.4307	92.0054	92.032	62.2055	90.2831	94.4388	84.7303
Q9NZ09-4	Isoform 4 of Ubiquitin-associated protein 1 OS=Homo sapiens GN=UBAP1	UBAP1	62.6965	55.1737	131.967	115.568	99.5215	98.2261	83.2782	123.749	124.491	109.184
Q9NZB2-6	Isoform F of Constitutive coactivator of PPAR-gamma-like protein 1 OS=Homo sapiens GN=FAM120A	FAM120A	204.436	149.317	77.1646	89.8537	91.6514	93.3667	80.2114	86.1697	89.5847	94.8958
Q9NZI8	Insulin-like growth factor 2 mRNA-binding protein 1 OS=Homo sapiens GN=IGF2BP1 PE=1 SV=2	IGF2BP1	223.371	252.999	79.3947	70.2119	85.338	91.2271	77.0103	75.1602	64.1064	68.8022
Q9NZJ0	Denticleless protein homolog OS=Homo sapiens GN=DTL PE=1 SV=3	DTL	88.8235	116.945	74.3025	103.288	96.5866	110.184	85.8208	103.468	113.701	126.237
Q9NZJ6	Ubiquinone biosynthesis O-methyltransferase, mitochondrial OS=Homo sapiens GN=COQ3 PE=1 SV=3	COQ3	431.429	478.722	47.795	33.7488	21.0537	29.8581	31.6999	35.2433	39.6107	41.7531
Q9NZM1	Myoferlin OS=Homo sapiens GN=MYOF PE=1 SV=1	MYOF	66.5323	77.0401	124.752	113.679	100.279	102.002	57.5777	122.598	103.005	135.262
Q9NZM3	Intersectin-2 OS=Homo sapiens GN=ITSN2 PE=1 SV=3	ITSN2	106.793	104.936	96.9622	102.643	73.398	62.5816	88.3728	107.838	129.3	150.523
Q9NZN5	Rho guanine nucleotide exchange factor 12 OS=Homo sapiens GN=ARHGEF12 PE=1 SV=1	ARHGEF12	73.1021	43.2693	109.434	118.437	99.7392	104.258	156.83	97.9627	86.6246	118.606
Q9P015	39S ribosomal protein L15, mitochondrial OS=Homo sapiens GN=MRPL15 PE=1 SV=1	MRPL15	649.826	422.514	24.356	16.7272	15.4645	15.7242	31.2864	16.98	19.4328	17.1379
Q9P032	NADH dehydrogenase [ubiquinone] 1 alpha subcomplex assembly factor 4 OS=Homo sapiens GN=NDUFAF4 PE=1 SV=1	NDUFAF4	384.666	516.604	45.338	25.7175	39.4061	39.9974	36.0971	35.5162	36.6125	28.2812
Q9P0L0-2	Isoform 2 of Vesicle-associated membrane protein-associated protein A OS=Homo sapiens GN=VAPA	VAPA	78.8399	51.8453	112.397	110.922	121.447	124.643	98.5609	109.498	101.889	96.0751
Q9P0U3	Sentrin-specific protease 1 OS=Homo sapiens GN=SENP1 PE=1 SV=2	SENP1	94.9786	95.5697	103.965	92.3146	99.5612	101.055	113.016	104.41	101.212	115.885
Q9P0V3	SH3 domain-binding protein 4 OS=Homo sapiens GN=SH3BP4 PE=1 SV=1	SH3BP4	75.5815	83.9526	107.413	112.899	101.475	90.0608	100.013	94.6885	129.931	120.002
Q9P253	Vacuolar protein sorting-associated protein 18 homolog OS=Homo sapiens GN=VPS18 PE=1 SV=2	VPS18	130.943	122.311	105.873	110.991	84.7862	87.8754	111.85	103.574	105.076	76.2006
Q9P258	Protein RCC2 OS=Homo sapiens GN=RCC2 PE=1 SV=2	RCC2	107.027	81.0031	82.9144	97.3172	106.989	95.8726	147.75	123.128	77.6682	96.6066
Q9P270	SLAIN motif-containing protein 2 OS=Homo sapiens GN=SLAIN2 PE=1 SV=2	SLAIN2	54.1272	79.394	103.989	111.982	115.853	121.968	99.9956	108.206	110.798	100.506
Q9P273	Teneurin-3 OS=Homo sapiens GN=TENM3 PE=2 SV=3	TENM3	61.606	56.8428	119.873	123.543	60.4403	57.6621	115.578	102.208	167.616	147.334
Q9P275-2	Isoform 2 of Ubiquitin carboxyl-terminal hydrolase 36 OS=Homo sapiens GN=USP36	USP36	72.0441	83.2113	98.7719	107.805	115.81	103.028	88.7258	89.8094	126.054	126.838
Q9P2B4	CTTNBP2 N-terminal-like protein OS=Homo sapiens GN=CTTNBP2NL PE=1 SV=2	CTTNBP2NL	68.1265	62.7368	95.4282	114.224	107.731	110.606	98.8099	106.951	119.891	120.404
Q9P2D0	Inhibitor of Bruton tyrosine kinase OS=Homo sapiens GN=IBTK PE=1 SV=3	IBTK	65.3043	67.9992	112.12	96.0406	108.867	111.339	121.129	109.755	117.673	101.436
Q9P2E9	Ribosome-binding protein 1 OS=Homo sapiens GN=RRBP1 PE=1 SV=4	RRBP1	58.7328	70.5473	96.2527	100.279	132.038	122.505	108.372	97.7653	115.274	104.744
Q9P2I0	Cleavage and polyadenylation specificity factor subunit 2 OS=Homo sapiens GN=CPSF2 PE=1 SV=2	CPSF2	273.59	274.751	108.86	84.2191	55.9097	65.0773	69.9171	70.5638	49.3398	56.6193
Q9P2J5	Leucine--tRNA ligase, cytoplasmic OS=Homo sapiens GN=LARS PE=1 SV=2	LARS	97.2354	100.991	105.882	104.659	107.157	109.224	105.917	99.0885	98.6203	95.3395
Q9P2R7	Succinate--CoA ligase [ADP-forming] subunit beta, mitochondrial OS=Homo sapiens GN=SUCLA2 PE=1 SV=3	SUCLA2	481.369	497.521	30.0199	26.5023	27.4527	28.1457	14.0249	28.5254	39.5909	30.8756
Q9UBB4	Ataxin-10 OS=Homo sapiens GN=ATXN10 PE=1 SV=1	ATXN10	82.9815	80.826	103.767	101.117	122.22	124.496	85.2634	107.451	104.662	99.2574
Q9UBC2-2	Isoform 2 of Epidermal growth factor receptor substrate 15-like 1 OS=Homo sapiens GN=EPS15L1	EPS15L1	68.2511	65.6219	85.0615	137.592	88.5169	98.8906	133.667	110.067	95.5956	121.527
Q9UBF2	Coatomer subunit gamma-2 OS=Homo sapiens GN=COPG2 PE=1 SV=1	COPG2	149.312	139.071	95.4458	91.4407	99.7617	92.6209	98.5597	90.1144	90.7414	97.031
Q9UBM7	7-dehydrocholesterol reductase OS=Homo sapiens GN=DHCR7 PE=1 SV=1	DHCR7	157.273	156.461	83.8472	96.0574	95.3798	90.6963	78.0881	96.3379	104.283	88.6603
Q9UBQ5	Eukaryotic translation initiation factor 3 subunit K OS=Homo sapiens GN=EIF3K PE=1 SV=1	EIF3K	115.115	83.986	85.1936	84.2874	124.411	113.509	83.5772	150.803	104.339	66.9384
Q9UBU9	Nuclear RNA export factor 1 OS=Homo sapiens GN=NXF1 PE=1 SV=1	NXF1	129.688	120.433	92.8775	104.347	98.218	94.0304	100.633	102.229	101.398	90.1153
Q9UBW8	COP9 signalosome complex subunit 7a OS=Homo sapiens GN=COPS7A PE=1 SV=1	COPS7A	93.232	98.5959	111.058	87.6832	107.147	118.433	78.8318	117.758	103.21	102.952
Q9UDY8	Mucosa-associated lymphoid tissue lymphoma translocation protein 1 OS=Homo sapiens GN=MALT1 PE=1 SV=1	MALT1	71.0619	59.324	121.858	109.564	76.0842	88.7785	138.803	106.32	121.176	122.435
Q9UEY8	Gamma-adducin OS=Homo sapiens GN=ADD3 PE=1 SV=1	ADD3	233.749	267.385	52.3113	69.0068	88.0878	76.1125	71.174	85.0529	82.4601	62.8933
Q9UG63-2	Isoform 2 of ATP-binding cassette sub-family F member 2 OS=Homo sapiens GN=ABCF2	ABCF2	141.532	124.046	98.3808	93.1654	99.2058	96.903	114.016	92.1701	96.3209	86.2251
Q9UGI8	Testin OS=Homo sapiens GN=TES PE=1 SV=1	TES	66.9166	67.9164	103.653	94.9691	123.346	111.495	122.915	110.395	107.031	99.7277
Q9UGM6	Tryptophan--tRNA ligase, mitochondrial OS=Homo sapiens GN=WARS2 PE=1 SV=1	WARS2	473.07	449.189	37.0604	31.5868	26.0879	24.4606	45.3997	41.0523	34.2748	30.0822
Q9UGP8	Translocation protein SEC63 homolog OS=Homo sapiens GN=SEC63 PE=1 SV=2	SEC63	117.591	96.5316	102.835	104.902	107.909	97.3823	107.367	89.6861	95.0493	107.972
Q9UHB6-4	Isoform 4 of LIM domain and actin-binding protein 1 OS=Homo sapiens GN=LIMA1	LIMA1	154.82	159.616	102.91	89.9857	64.3555	71.9343	89.4651	87.06	116.665	118.042
Q9UHB9	Signal recognition particle subunit SRP68 OS=Homo sapiens GN=SRP68 PE=1 SV=2	SRP68	111.209	98.9304	86.7054	113.658	110.978	79.7581	148.867	112.548	88.2171	73.0755
Q9UHD1	Cysteine and histidine-rich domain-containing protein 1 OS=Homo sapiens GN=CHORDC1 PE=1 SV=2	CHORDC1	76.3681	72.1409	86.0709	113.773	116.372	114.296	95.1336	126.654	92.3896	108.015
Q9UHD8	Septin-9 OS=Homo sapiens GN=SEPT9 PE=1 SV=2	SEPT9	60.2065	63.9694	99.9391	118.084	98.3368	85.2786	118.24	111.849	118.914	128.984
Q9UHI6	Probable ATP-dependent RNA helicase DDX20 OS=Homo sapiens GN=DDX20 PE=1 SV=2	DDX20	87.7182	85.7653	107.164	107.06	103.175	109.145	102.781	97.3989	106.401	111.956
Q9UHI8	A disintegrin and metalloproteinase with thrombospondin motifs 1 OS=Homo sapiens GN=ADAMTS1 PE=1 SV=4	ADAMTS1	462.928	461.423	46.8278	25.7043	32.6107	39.6381	33.3545	29.2663	22.0856	39.721
Q9UHR4	Brain-specific angiogenesis inhibitor 1-associated protein 2-like protein 1 OS=Homo sapiens GN=BAIAP2L1 PE=1 SV=2	BAIAP2L1	86.8286	79.2056	107.861	102.874	93.1679	88.1654	89.6495	114.017	123.594	128.162
Q9UHX1	Poly(U)-binding-splicing factor PUF60 OS=Homo sapiens GN=PUF60 PE=1 SV=1	PUF60	95.5087	91.1764	107.088	98.0147	112.416	108.625	114.569	103.905	102.354	88.6116
Q9UI12	V-type proton ATPase subunit H OS=Homo sapiens GN=ATP6V1H PE=1 SV=1	ATP6V1H	85.8129	84.1047	122.198	109.525	94.0521	96.7039	120.805	105.013	102.603	100.125
Q9UII2	ATPase inhibitor, mitochondrial OS=Homo sapiens GN=ATPIF1 PE=1 SV=1	ATPIF1	343.845	416.609	63.6001	42.0285	43.0954	55.5045	67.4497	41.4078	44.5208	41.9882
Q9UJS0-2	Isoform 2 of Calcium-binding mitochondrial carrier protein Aralar2 OS=Homo sapiens GN=SLC25A13	SLC25A13	286.121	278.996	64.5387	65.8452	69.3043	63.3369	70.2344	67.2965	73.1661	69.2698
Q9UJW0-3	Isoform 3 of Dynactin subunit 4 OS=Homo sapiens GN=DCTN4	DCTN4	43.361	56.9838	127.574	111.731	110.933	110.573	96.392	96.4721	116.641	131.957
Q9UJX2	Cell division cycle protein 23 homolog OS=Homo sapiens GN=CDC23 PE=1 SV=3	CDC23	75.8061	57.9884	106.545	109.383	124.294	119.832	78.4012	111.642	113.47	106.141
Q9UJZ1	Stomatin-like protein 2, mitochondrial OS=Homo sapiens GN=STOML2 PE=1 SV=1	STOML2	425.233	494.122	30.2653	36.4154	35.8887	23.2944	37.4337	31.5344	36.3718	38.7783
Q9UKF6	Cleavage and polyadenylation specificity factor subunit 3 OS=Homo sapiens GN=CPSF3 PE=1 SV=1	CPSF3	193.29	183.295	88.3224	94.6907	87.8681	77.4798	79.3718	93.4309	84.7609	79.2342
Q9UKG1	DCC-interacting protein 13-alpha OS=Homo sapiens GN=APPL1 PE=1 SV=1	APPL1	125.601	176.719	102.677	87.969	93.5612	97.736	81.4401	74.1175	95.3051	114.596
Q9UKI8-2	Isoform 2 of Serine/threonine-protein kinase tousled-like 1 OS=Homo sapiens GN=TLK1	TLK1	64.202	53.8488	100.182	98.1576	112.413	151.08	104.562	90.1101	104.658	127.836
Q9UKN8	General transcription factor 3C polypeptide 4 OS=Homo sapiens GN=GTF3C4 PE=1 SV=2	GTF3C4	87.852	97.074	109.041	90.291	98.4551	94.069	98.3518	96.2264	124.73	126.63
Q9UKV3	Apoptotic chromatin condensation inducer in the nucleus OS=Homo sapiens GN=ACIN1 PE=1 SV=2	ACIN1	83.1275	86.9334	57.8009	112.915	113.618	113.057	108.501	116.669	89.2824	122.444
Q9UKX7	Nuclear pore complex protein Nup50 OS=Homo sapiens GN=NUP50 PE=1 SV=2	NUP50	99.0316	114.829	127.754	83.2827	99.3008	88.6034	154.266	67.6951	103.026	104.259
Q9UKY7	Protein CDV3 homolog OS=Homo sapiens GN=CDV3 PE=1 SV=1	CDV3	72.4392	75.8864	105.674	109.061	113.697	103.299	119.822	112.927	85.9105	109.335
Q9ULH0	Kinase D-interacting substrate of 220 kDa OS=Homo sapiens GN=KIDINS220 PE=1 SV=3	KIDINS220	81.4794	86.3397	124.117	113.205	90.5259	93.022	78.2874	103.987	117.582	127.617
Q9ULJ3	Zinc finger and BTB domain-containing protein 21 OS=Homo sapiens GN=ZBTB21 PE=1 SV=2	ZBTB21	56.6661	60.3366	136.832	95.1105	93.0308	126.848	75.1513	76.2502	149.204	146.059
Q9ULM3	YEATS domain-containing protein 2 OS=Homo sapiens GN=YEATS2 PE=1 SV=2	YEATS2	63.6948	63.4087	104.677	103.349	103.441	90.6265	78.8979	94.7737	165.979	139.794
Q9ULV4-3	Isoform 3 of Coronin-1C OS=Homo sapiens GN=CORO1C	CORO1C	43.9001	46.7671	117.78	112.96	107.317	101.143	118.301	116.376	114.738	118.985
Q9ULW0-2	Isoform 2 of Targeting protein for Xklp2 OS=Homo sapiens GN=TPX2	TPX2	104.581	91.9809	84.8012	89.1638	118.199	107.579	96.7923	89.8452	123.277	115.927
Q9ULX6	A-kinase anchor protein 8-like OS=Homo sapiens GN=AKAP8L PE=1 SV=3	AKAP8L	102.957	112.978	115.269	88.0858	94.4533	105.277	105.192	85.0344	117.006	108.817
Q9UMS4	Pre-mRNA-processing factor 19 OS=Homo sapiens GN=PRPF19 PE=1 SV=1	PRPF19	87.6459	83.1683	109.234	97.922	122.657	113.978	103.801	111.685	93.2199	91.2113
Q9UMZ2	Synergin gamma OS=Homo sapiens GN=SYNRG PE=1 SV=2	SYNRG	85.0305	67.8678	136.996	103.768	98.3534	99.8912	136.534	107.353	87.5663	95.8437
Q9UN36-3	Isoform 3 of Protein NDRG2 OS=Homo sapiens GN=NDRG2	NDRG2	94.6326	143.506	87.914	92.5546	129.762	112.253	109.327	72.3099	103.173	89.381
Q9UN86	Ras GTPase-activating protein-binding protein 2 OS=Homo sapiens GN=G3BP2 PE=1 SV=2	G3BP2	64.9613	74.1098	100.506	92.6586	129.715	134.385	106.867	120.036	92.8537	89.5063
Q9UNF0	Protein kinase C and casein kinase substrate in neurons protein 2 OS=Homo sapiens GN=PACSIN2 PE=1 SV=2	PACSIN2	116.539	92.3966	95.3918	113.582	95.2502	90.2656	97.188	94.7353	121.326	109.384
Q9UNF1	Melanoma-associated antigen D2 OS=Homo sapiens GN=MAGED2 PE=1 SV=2	MAGED2	128.756	119.939	95.3608	100.216	98.0507	128.808	90.8204	90.885	93.2811	90.3767
Q9UNM6-2	Isoform 2 of 26S proteasome non-ATPase regulatory subunit 13 OS=Homo sapiens GN=PSMD13	PSMD13	202.798	148.633	87.2936	78.3219	103.459	95.6151	74.1221	104.261	82.7396	76.5301
Q9UNN5	FAS-associated factor 1 OS=Homo sapiens GN=FAF1 PE=1 SV=2	FAF1	66.2451	90.0106	96.7661	125.893	89.2542	119.303	93.1278	134.032	100.891	91.9803
Q9UNQ2	Probable dimethyladenosine transferase OS=Homo sapiens GN=DIMT1 PE=1 SV=1	DIMT1	200.897	172.96	71.2102	94.7725	89.1009	94.2631	74.2507	92.6388	86.4269	82.6469
Q9UNS2	COP9 signalosome complex subunit 3 OS=Homo sapiens GN=COPS3 PE=1 SV=3	COPS3	94.2444	137.392	115.526	86.2872	115.167	102.485	97.8892	85.1263	98.6832	101.297
Q9UPN4	Centrosomal protein of 131 kDa OS=Homo sapiens GN=CEP131 PE=1 SV=3	CEP131	80.0412	58.8703	107.215	125.168	110.72	99.1881	83.6955	106.873	122.043	112.153
Q9UPN7	Serine/threonine-protein phosphatase 6 regulatory subunit 1 OS=Homo sapiens GN=PPP6R1 PE=1 SV=5	PPP6R1	45.5776	73.8978	117.72	114.787	103.319	104.844	111.424	115.025	104.805	112.95
Q9UPN9	E3 ubiquitin-protein ligase TRIM33 OS=Homo sapiens GN=TRIM33 PE=1 SV=3	TRIM33	38.3063	35.4998	97.4248	134.092	119.045	123.622	102.314	101.826	117.432	121.612
Q9UQ35	Serine/arginine repetitive matrix protein 2 OS=Homo sapiens GN=SRRM2 PE=1 SV=2	SRRM2	81.0092	76.7325	99.1523	108	95.9802	108.367	115.4	97.1433	123.185	112.523
Q9UQE7	Structural maintenance of chromosomes protein 3 OS=Homo sapiens GN=SMC3 PE=1 SV=2	SMC3	118.485	103.226	92.9336	101.27	97.9755	96.5921	117.487	101.977	101.589	97.5843
Q9Y224	UPF0568 protein C14orf166 OS=Homo sapiens GN=C14orf166 PE=1 SV=1	C14orf166	72.4838	91.4623	111.834	105.803	136.933	140.253	32.5988	126.669	97.8681	87.5335
Q9Y230	RuvB-like 2 OS=Homo sapiens GN=RUVBL2 PE=1 SV=3	RUVBL2	92.7375	103.493	90.9322	100.692	113.459	112.026	98.9528	117.456	85.1172	100.763
Q9Y263	Phospholipase A-2-activating protein OS=Homo sapiens GN=PLAA PE=1 SV=2	PLAA	92.4698	94.4523	91.4915	107.265	115.205	122.677	85.8212	123.681	90.3184	89.0699
Q9Y265	RuvB-like 1 OS=Homo sapiens GN=RUVBL1 PE=1 SV=1	RUVBL1	123.757	123.203	101.848	93.9814	105.45	101.184	95.7509	105.096	91.1115	91.2463
Q9Y266	Nuclear migration protein nudC OS=Homo sapiens GN=NUDC PE=1 SV=1	NUDC	81.7949	76.9375	95.1781	95.3638	117.339	110.574	114.22	128.173	85.4102	102.074
Q9Y276	Mitochondrial chaperone BCS1 OS=Homo sapiens GN=BCS1L PE=1 SV=1	BCS1L	461.026	450.274	43.6471	36.381	30.2783	33.8787	21.2285	30.3571	45.0775	38.1636
Q9Y277	Voltage-dependent anion-selective channel protein 3 OS=Homo sapiens GN=VDAC3 PE=1 SV=1	VDAC3	145.396	148.827	98.5329	83.635	100.147	110.842	68.7119	88.4724	98.5094	101.959
Q9Y289	Sodium-dependent multivitamin transporter OS=Homo sapiens GN=SLC5A6 PE=2 SV=2	SLC5A6	111.608	98.053	102.954	121.926	79.0102	89.8337	114.127	88.3378	127.412	99.4318
Q9Y295	Developmentally-regulated GTP-binding protein 1 OS=Homo sapiens GN=DRG1 PE=1 SV=1	DRG1	72.3582	75.5687	123.295	107.925	120.346	108.683	97.9544	106.175	99.7206	98.9888
Q9Y2A7-2	Isoform 2 of Nck-associated protein 1 OS=Homo sapiens GN=NCKAP1	NCKAP1	86.7365	101.161	96.4958	110.26	89.6639	109.89	126.023	79.797	118.745	109.78
Q9Y2D5-4	Isoform 2 of A-kinase anchor protein 2 OS=Homo sapiens GN=AKAP2	AKAP2	53.0198	62.1368	117.964	114.498	96.9068	100.798	97.8067	100.557	124.913	136.894
Q9Y2K7	Lysine-specific demethylase 2A OS=Homo sapiens GN=KDM2A PE=1 SV=3	KDM2A	113.687	108.671	87.3236	96.8863	111.992	107.868	98.3787	104.051	88.3721	106.351
Q9Y2L1	Exosome complex exonuclease RRP44 OS=Homo sapiens GN=DIS3 PE=1 SV=2	DIS3	147.434	110.165	109.819	92.0669	97.7057	95.0986	80.3463	89.6493	104.132	111.604
Q9Y2L9-3	Isoform 3 of Leucine-rich repeat and calponin homology domain-containing protein 1 OS=Homo sapiens GN=LRCH1	LRCH1	61.4635	55.7529	111.273	108.671	102.039	103.576	95.4999	105.216	125.618	135.038
Q9Y2P8	RNA 3'-terminal phosphate cyclase-like protein OS=Homo sapiens GN=RCL1 PE=1 SV=3	RCL1	104.707	83.2828	121.078	92.7909	78.3201	95.4135	158.402	100.876	90.0154	105.888
Q9Y2Q3	Glutathione S-transferase kappa 1 OS=Homo sapiens GN=GSTK1 PE=1 SV=3	GSTK1	272.471	439.328	54.2494	59.8896	54.2159	54.7152	36.4428	59.0194	63.3819	46.3909
Q9Y2R4	Probable ATP-dependent RNA helicase DDX52 OS=Homo sapiens GN=DDX52 PE=1 SV=3	DDX52	121.372	132.469	109.153	82.3811	90.7751	86.3615	129.44	91.2289	96.8491	102.426
Q9Y2S7	Polymerase delta-interacting protein 2 OS=Homo sapiens GN=POLDIP2 PE=1 SV=1	POLDIP2	493.235	429.079	39.16	32.6145	29.8266	36.1344	29.1547	29.1916	37.0987	37.576
Q9Y2T2	AP-3 complex subunit mu-1 OS=Homo sapiens GN=AP3M1 PE=1 SV=1	AP3M1	151.33	120.924	110.657	97.8198	99.1962	100.811	111.048	85.2986	84.5499	83.4902
Q9Y2T3-3	Isoform 3 of Guanine deaminase OS=Homo sapiens GN=GDA	GDA	83.2144	74.5471	85.0755	112.207	115.067	107.933	122.079	121.733	85.2494	99.4614
Q9Y2U8	Inner nuclear membrane protein Man1 OS=Homo sapiens GN=LEMD3 PE=1 SV=2	LEMD3	97.4795	90.6973	91.8781	106.827	101.674	122.206	91.931	84.5775	124.843	111.618
Q9Y2X0	Mediator of RNA polymerase II transcription subunit 16 OS=Homo sapiens GN=MED16 PE=1 SV=2	MED16	126.613	116.634	85.6899	100.728	102.056	105.363	94.5043	100.588	101.341	97.4854
Q9Y2X9	Zinc finger protein 281 OS=Homo sapiens GN=ZNF281 PE=1 SV=1	ZNF281	89.1292	105.858	103.643	101.988	99.0679	101.582	77.446	106.486	120.291	114.822
Q9Y2Z4	Tyrosine--tRNA ligase, mitochondrial OS=Homo sapiens GN=YARS2 PE=1 SV=2	YARS2	504.702	516.95	19.3975	24.8289	23.9151	28.072	5.76475	26.1343	35.6691	26.926
Q9Y305-4	Isoform 4 of Acyl-coenzyme A thioesterase 9, mitochondrial OS=Homo sapiens GN=ACOT9	ACOT9	356.416	372.454	53.6703	52.2298	52.1928	49.1404	44.8037	50.2971	65.6792	50.2423
Q9Y375	Complex I intermediate-associated protein 30, mitochondrial OS=Homo sapiens GN=NDUFAF1 PE=1 SV=2	NDUFAF1	442.533	276.794	34.9914	43.8194	51.3557	38.1794	47.8121	54.3002	74.159	77.5164
Q9Y383	Putative RNA-binding protein Luc7-like 2 OS=Homo sapiens GN=LUC7L2 PE=1 SV=2	LUC7L2	119.809	132.997	98.3429	92.0662	97.5434	98.0177	101.636	100.18	102.703	93.4496
Q9Y399	28S ribosomal protein S2, mitochondrial OS=Homo sapiens GN=MRPS2 PE=1 SV=1	MRPS2	430.921	474.074	47.2378	36.3527	39.56	29.976	26.2112	31.1671	34.5737	37.2251
Q9Y3A4	Ribosomal RNA-processing protein 7 homolog A OS=Homo sapiens GN=RRP7A PE=1 SV=2	RRP7A	116.219	96.3972	103.012	107.105	78.7918	118.873	102.589	105.591	102.688	98.2847
Q9Y3B2	Exosome complex component CSL4 OS=Homo sapiens GN=EXOSC1 PE=1 SV=1	EXOSC1	91.8554	132.498	106.79	94.4014	104.416	96.8956	82.3762	105.375	96.4055	114.404
Q9Y3B8	Oligoribonuclease, mitochondrial OS=Homo sapiens GN=REXO2 PE=1 SV=3	REXO2	331.772	304.803	56.1402	61.8707	62.6881	68.9828	55.8031	69.2937	54.3068	56.3267
Q9Y3C8	Ubiquitin-fold modifier-conjugating enzyme 1 OS=Homo sapiens GN=UFC1 PE=1 SV=3	UFC1	68.5622	81.4998	118.616	107.146	119.548	119.061	108.752	105.735	92.0107	91.5637
Q9Y3D3	28S ribosomal protein S16, mitochondrial OS=Homo sapiens GN=MRPS16 PE=1 SV=1	MRPS16	443.365	455.353	58.482	30.6912	29.8306	36.4747	22.6187	29.9215	46.6166	37.0785
Q9Y3D9	28S ribosomal protein S23, mitochondrial OS=Homo sapiens GN=MRPS23 PE=1 SV=2	MRPS23	510.998	555.064	17.2051	17.3568	15.1833	29.6795	11.5805	20.9447	22.4843	23.7
Q9Y3F4-2	Isoform 2 of Serine-threonine kinase receptor-associated protein OS=Homo sapiens GN=STRAP	STRAP	81.2817	95.9613	116.668	95.0939	111.589	103.098	114.788	98.1954	104.718	100.416
Q9Y3I0	tRNA-splicing ligase RtcB homolog OS=Homo sapiens GN=RTCB PE=1 SV=1	RTCB	76.7619	85.4451	105.312	100.635	119.081	111.832	107.149	109.616	96.4375	100.228
Q9Y426	C2 domain-containing protein 2 OS=Homo sapiens GN=C2CD2 PE=1 SV=2	C2CD2	62.9651	64.5562	142.186	96.5309	102.762	90.3197	131.358	90.1493	112.55	123.148
Q9Y446-2	Isoform PKP3b of Plakophilin-3 OS=Homo sapiens GN=PKP3	PKP3	63.1769	47.8646	129	115.475	85.6188	91.0105	78.1673	92.993	156.566	148.602
Q9Y448	Small kinetochore-associated protein OS=Homo sapiens GN=KNSTRN PE=1 SV=2	KNSTRN	36.1071	79.0601	103.996	63.753	134.503	104.299	87.4469	135.92	130.437	121.27
Q9Y450	HBS1-like protein OS=Homo sapiens GN=HBS1L PE=1 SV=1	HBS1L	95.6685	79.2214	98.1091	96.1039	109.256	109.638	103.722	98.479	116.56	111.82
Q9Y487	V-type proton ATPase 116 kDa subunit a isoform 2 OS=Homo sapiens GN=ATP6V0A2 PE=1 SV=2	ATP6V0A2	63.532	59.9933	147.031	121.144	94.7821	88.1939	128.736	100.826	111.373	99.2671
Q9Y490	Talin-1 OS=Homo sapiens GN=TLN1 PE=1 SV=3	TLN1	115.939	108.87	104.854	95.5308	101.096	94.3317	102.641	104.167	97.4715	103.738
Q9Y4B5	Microtubule cross-linking factor 1 OS=Homo sapiens GN=MTCL1 PE=1 SV=5	MTCL1	58.6872	58.4487	104.253	108.578	100.179	105.169	108.535	104.147	133.88	124.583
Q9Y4E8	Ubiquitin carboxyl-terminal hydrolase 15 OS=Homo sapiens GN=USP15 PE=1 SV=3	USP15	71.8982	69.3269	107.702	107.249	110.656	108.664	117.23	107.943	99.6708	109.126
Q9Y4F1	FERM, RhoGEF and pleckstrin domain-containing protein 1 OS=Homo sapiens GN=FARP1 PE=1 SV=1	FARP1	100.189	90.7371	87.8498	111.169	73.7194	79.6447	109.563	108.961	131.858	127.76
Q9Y4H2	Insulin receptor substrate 2 OS=Homo sapiens GN=IRS2 PE=1 SV=2	IRS2	62.2846	67.3913	114.949	120.142	92.7275	85.8096	122.103	103.121	111.639	128.777
Q9Y4L1	Hypoxia up-regulated protein 1 OS=Homo sapiens GN=HYOU1 PE=1 SV=1	HYOU1	104.764	104.323	96.8452	104.259	92.251	90.6219	126.061	94.4442	109.765	105.95
Q9Y4P3	Transducin beta-like protein 2 OS=Homo sapiens GN=TBL2 PE=1 SV=1	TBL2	52.8911	62.8364	128.15	106.371	102.339	121.034	99.1273	87.5623	123.765	126.99
Q9Y4W2	Ribosomal biogenesis protein LAS1L OS=Homo sapiens GN=LAS1L PE=1 SV=2	LAS1L	93.8034	102.455	111.063	95.0185	103.39	114.889	92.7258	69.7377	131.313	116.906
Q9Y4W6	AFG3-like protein 2 OS=Homo sapiens GN=AFG3L2 PE=1 SV=2	AFG3L2	473.827	461.349	41.4523	33.3628	29.1391	30.3736	22.4268	30.8724	41.1146	31.7708
Q9Y512	Sorting and assembly machinery component 50 homolog OS=Homo sapiens GN=SAMM50 PE=1 SV=3	SAMM50	445.266	368.678	40.3566	44.3923	44.5405	43.3606	52.9694	45.7407	43.092	37.9954
Q9Y520-7	Isoform 7 of Protein PRRC2C OS=Homo sapiens GN=PRRC2C	PRRC2C	61.1179	61.1901	94.7168	113.564	114.503	112.151	104.318	104.946	117.331	119.077
Q9Y570-4	Isoform 4 of Protein phosphatase methylesterase 1 OS=Homo sapiens GN=PPME1	PPME1	99.7256	93.1359	108.646	80.1358	90.6731	100.824	168.672	99.5266	101.293	90.5456
Q9Y584	Mitochondrial import inner membrane translocase subunit Tim22 OS=Homo sapiens GN=TIMM22 PE=1 SV=2	TIMM22	309.573	320.799	81.0986	49.0792	51.8451	46.1129	49.6961	56.0684	93.3293	71.5532
Q9Y597	BTB/POZ domain-containing protein KCTD3 OS=Homo sapiens GN=KCTD3 PE=1 SV=2	KCTD3	60.5683	55.078	126.419	119.302	98.5609	105.462	114.416	106.066	114.045	108.254
Q9Y5B9	FACT complex subunit SPT16 OS=Homo sapiens GN=SUPT16H PE=1 SV=1	SUPT16H	85.7611	87.019	111.091	101.088	116.895	117.233	120.409	106.306	81.9767	89.7397
Q9Y5H7	Protocadherin alpha-5 OS=Homo sapiens GN=PCDHA5 PE=2 SV=1	PCDHA5	172.201	181.67	85.563	95.8763	81.8932	93.7475	84.304	89.9653	98.4925	76.5671
Q9Y5K6	CD2-associated protein OS=Homo sapiens GN=CD2AP PE=1 SV=1	CD2AP	66.2096	80.788	117.899	106.885	112.378	97.1245	107.003	109.018	109.522	104.518
Q9Y5M8	Signal recognition particle receptor subunit beta OS=Homo sapiens GN=SRPRB PE=1 SV=3	SRPRB	100.361	97.6855	90.8077	116.725	106.873	109.565	96.0868	95.655	99.4887	106.942
Q9Y5S2	Serine/threonine-protein kinase MRCK beta OS=Homo sapiens GN=CDC42BPB PE=1 SV=2	CDC42BPB	114.141	134.535	116.751	104.172	83.6679	94.9118	103.612	84.0393	85.5286	117.434
Q9Y606	tRNA pseudouridine synthase A, mitochondrial OS=Homo sapiens GN=PUS1 PE=1 SV=3	PUS1	269.002	293.482	70.3963	76.6987	58.3551	64.1224	73.4494	69.387	81.3291	54.3891
Q9Y676	28S ribosomal protein S18b, mitochondrial OS=Homo sapiens GN=MRPS18B PE=1 SV=1	MRPS18B	326.206	399.7	52.1889	50.224	40.5748	34.1625	87.1302	51.0151	60.9444	48.3791
Q9Y678	Coatomer subunit gamma-1 OS=Homo sapiens GN=COPG1 PE=1 SV=1	COPG1	116.645	110.197	103.07	96.7785	106.71	107.607	99.0504	97.125	101.996	91.8155
Q9Y679	Ancient ubiquitous protein 1 OS=Homo sapiens GN=AUP1 PE=1 SV=1	AUP1	104.163	102.712	86.7027	102.869	116.298	112.045	87.41	95.3499	104.142	109.335
Q9Y697	Cysteine desulfurase, mitochondrial OS=Homo sapiens GN=NFS1 PE=1 SV=3	NFS1	492.179	515.335	29.6555	20.5319	23.1804	24.2077	17.9393	25.944	38.2167	25.0949
Q9Y6A5	Transforming acidic coiled-coil-containing protein 3 OS=Homo sapiens GN=TACC3 PE=1 SV=1	TACC3	57.7399	56.8893	117.466	122.815	101.215	97.6718	92.2801	121.767	106.845	124.234
Q9Y6G9	Cytoplasmic dynein 1 light intermediate chain 1 OS=Homo sapiens GN=DYNC1LI1 PE=1 SV=3	DYNC1LI1	66.2199	96.5732	114.8	108.758	116.273	117.827	71.8494	115.56	102.89	99.3631
Q9Y6K5	2'-5'-oligoadenylate synthase 3 OS=Homo sapiens GN=OAS3 PE=1 SV=3	OAS3	77.4372	80.7616	112.428	101.659	102.498	107.858	96.9194	96.3843	123.179	117.816
Q9Y6M0	Testisin OS=Homo sapiens GN=PRSS21 PE=1 SV=1	PRSS21	183.044	142.706	86.9756	86.4061	78.5204	77.9897	117.114	85.5786	103.241	95.9362
Q9Y6M5	Zinc transporter 1 OS=Homo sapiens GN=SLC30A1 PE=1 SV=3	SLC30A1	55.3474	54.5832	125.698	114.793	80.8516	73.9786	99.1829	102.32	150.395	149.982
Q9Y6N5	Sulfide:quinone oxidoreductase, mitochondrial OS=Homo sapiens GN=SQRDL PE=1 SV=1	SQRDL	324.307	300.25	60.3083	73.7019	60.2586	60.9882	54.0548	62.8996	65.0526	58.8599
Q9Y6N7-2	Isoform 2 of Roundabout homolog 1 OS=Homo sapiens GN=ROBO1	ROBO1	56.774	53.7015	133.303	130.1	49.2078	46.7938	104.206	104.277	175.269	157.898
Q9Y6Y8	SEC23-interacting protein OS=Homo sapiens GN=SEC23IP PE=1 SV=1	SEC23IP	62.8776	77.6137	106.194	98.1782	139.908	138.341	111.474	100.498	79.9129	92.8043
R4GMZ0	Serine protease 56 OS=Homo sapiens GN=PRSS56 PE=1 SV=1	PRSS56	110.856	97.3502	109.161	108.961	114.264	105.896	98.8899	75.1525	98.8129	108.869
R4GN35	DENN domain-containing protein 4C OS=Homo sapiens GN=DENND4C PE=1 SV=1	DENND4C	49.1395	68.8395	86.2891	116.764	115.663	89.055	116.981	117.339	114.126	123.321
S4R347	Formin-binding protein 1-like OS=Homo sapiens GN=FNBP1L PE=1 SV=1	FNBP1L	77.2778	81.9579	107.395	99.9769	112.143	99.2692	91.606	119.276	100.63	118.62
S4R369	39S ribosomal protein L37, mitochondrial OS=Homo sapiens GN=MRPL37 PE=1 SV=1	MRPL37	409.99	421.198	55.9012	43.5373	39.162	37.3251	52.8826	37.7114	39.4632	36.5714
U3KQK0	Histone H2B OS=Homo sapiens GN=HIST1H2BN PE=1 SV=1	HIST1H2BN	162.662	76.4531	86.6387	78.6612	51.6107	50.8872	282.006	48.353	90.4114	131.726
V9GYM8	Rho guanine nucleotide exchange factor 2 OS=Homo sapiens GN=ARHGEF2 PE=1 SV=1	ARHGEF2	109.579	101.489	96.7601	102.918	102.131	100.06	112.737	85.6777	112.582	105.761
X6R4W8	BUB3-interacting and GLEBS motif-containing protein ZNF207 OS=Homo sapiens GN=ZNF207 PE=1 SV=1	ZNF207	91.7384	73.1472	98.704	101.762	109.289	107.431	109.568	114.218	108.553	99.3513
X6RAY8	39S ribosomal protein L4, mitochondrial OS=Homo sapiens GN=MRPL4 PE=1 SV=1	MRPL4	344.696	618.912	42.9523	32.4452	28.381	33.0232	13.9462	27.567	33.8896	25.5208
X6RLX0	ELKS/Rab6-interacting/CAST family member 1 OS=Homo sapiens GN=ERC1 PE=1 SV=1	ERC1	57.4278	58.632	114.904	117.587	101.854	100.031	111.418	107.436	119.816	116.412

## Sheet: kmeans clustering
ProteinID (Uniprot Acc)	Description	GN	MITO AV	VPU WT AV	VPUA18H AV	VPUAAA/F AV	VPU S5256N AV	Kmeans Cluster
A0A024QZP7	Cell division cycle 2, G1 to S and G2 to M, isoform CRA_a OS=Homo sapiens GN=CDC2 PE=1 SV=1	CDC2	142.953	90.6073	99.0065	92.3908	96.1454	2
A0A024R4E5	High density lipoprotein binding protein (Vigilin), isoform CRA_a OS=Homo sapiens GN=HDLBP PE=1 SV=1	HDLBP	86.8937	100.23	112.678	110.194	98.982	3
A0A024R571	EH domain-containing protein 1 OS=Homo sapiens GN=EHD1 PE=1 SV=1	EHD1	267.973	80.6472	66.6553	52.4056	83.5866	2
A0A087WTP3	Far upstream element-binding protein 2 OS=Homo sapiens GN=KHSRP PE=1 SV=1	KHSRP	89.0183	100.798	104.117	107.339	110.154	6
A0A087WTW0	E3 ubiquitin-protein ligase UHRF1 OS=Homo sapiens GN=UHRF1 PE=1 SV=1	UHRF1	90.3145	95.136	97.0086	101.452	126.441	1
A0A087WUT6	Eukaryotic translation initiation factor 5B OS=Homo sapiens GN=EIF5B PE=1 SV=1	EIF5B	114.585	94.6305	105.281	108.643	89.5205	2
A0A087WUZ3	Spectrin beta chain OS=Homo sapiens GN=SPTBN1 PE=1 SV=1	SPTBN1	82.9431	104.721	96.3627	98.4649	126.043	1
A0A087WVC6	Receptor-type tyrosine-protein phosphatase eta OS=Homo sapiens GN=PTPRJ PE=1 SV=1	PTPRJ	198.41	91.0118	74.9616	83.6037	86.752	2
A0A087WVP1	Protocadherin Fat 1 OS=Homo sapiens GN=FAT1 PE=1 SV=1	FAT1	44.3599	123.28	78.291	110.036	146.108	1
A0A087WVQ6	Clathrin heavy chain OS=Homo sapiens GN=CLTC PE=1 SV=1	CLTC	55.3977	126.308	101.065	124.658	93.6778	6
A0A087WW66	26S proteasome non-ATPase regulatory subunit 1 OS=Homo sapiens GN=PSMD1 PE=1 SV=1	PSMD1	114.052	66.0421	59.3707	230.428	60.823	4
A0A087WX23	Retrotransposon-derived protein PEG10 OS=Homo sapiens GN=PEG10 PE=1 SV=1	PEG10	60.0866	114.632	120.972	104.851	99.4229	6
A0A087WYN9	ATP-dependent RNA helicase DHX29 OS=Homo sapiens GN=DHX29 PE=1 SV=1	DHX29	82.0019	106.263	103.257	120.271	95.6996	4
A0A087WYT3	Prostaglandin E synthase 3 OS=Homo sapiens GN=PTGES3 PE=1 SV=1	PTGES3	93.4987	103.447	113.047	106.66	93.3347	3
A0A087WZN1	Isocitrate dehydrogenase [NAD] subunit, mitochondrial OS=Homo sapiens GN=IDH3B PE=1 SV=1	IDH3B	408.73	45.8799	42.4683	42.7554	45.4043	2
A0A087X0X3	Heterogeneous nuclear ribonucleoprotein M OS=Homo sapiens GN=HNRNPM PE=1 SV=1	HNRNPM	102.776	100.841	95.3649	109.85	105.003	4
A0A087X111	G antigen 13 OS=Homo sapiens GN=GAGE13 PE=4 SV=1	GAGE13	66.169	96.2833	93.2176	151.461	100.855	4
A0A087X211	Protein CIP2A OS=Homo sapiens GN=KIAA1524 PE=1 SV=1	KIAA1524	64.3742	116.266	106.897	92.3015	121.669	6
A0A087X295	WD repeat-containing protein 6 OS=Homo sapiens GN=WDR6 PE=1 SV=1	WDR6	61.2248	116.637	108.92	106.723	108.772	6
A0A087X2D5	39S ribosomal protein L45, mitochondrial OS=Homo sapiens GN=MRPL45 PE=1 SV=1	MRPL45	302.531	69.0728	56.534	66.6454	65.7361	2
A0A087X2H1	E3 ubiquitin-protein ligase HECTD1 OS=Homo sapiens GN=HECTD1 PE=1 SV=1	HECTD1	59.7921	104.447	111.716	106.904	120.339	6
A0A087X2I1	26S protease regulatory subunit 10B OS=Homo sapiens GN=PSMC6 PE=1 SV=1	PSMC6	136.014	79.1128	78.9638	119.044	106.587	2
A0A096LP25	AP2-associated protein kinase 1 (Fragment) OS=Homo sapiens GN=AAK1 PE=1 SV=1	AAK1	53.9055	109.792	96.4273	113.811	129.174	6
A0A096LPI6	Uncharacterized protein (Fragment) OS=Homo sapiens PE=4 SV=2	UNK	568.726	15.6489	12.4697	7.79185	16.1623	2
A0A0A0MQX1	Unconventional myosin-X OS=Homo sapiens GN=MYO10 PE=1 SV=1	MYO10	43.076	112.301	69.1555	197.548	89.85	4
A0A0A0MR51	Fatty acid desaturase 1 OS=Homo sapiens GN=FADS1 PE=1 SV=1	FADS1	94.3979	104.819	105.825	87.8872	118.414	1
A0A0A0MR66	RNA binding motif protein 10, isoform CRA_d OS=Homo sapiens GN=RBM10 PE=1 SV=1	RBM10	84.668	75.254	68.7195	225.626	69.3646	4
A0A0A0MSE2	Hydroxyacyl-coenzyme A dehydrogenase, mitochondrial OS=Homo sapiens GN=HADH PE=1 SV=1	HADH	555.374	19.3211	15.1949	13.7931	15.8094	2
A0A0A0MSG2	Four and a half LIM domains protein 2 OS=Homo sapiens GN=FHL2 PE=1 SV=1	FHL2	79.8817	83.8556	106.473	122.463	112.458	6
A0A0A0MSY4	Dedicator of cytokinesis protein 9 OS=Homo sapiens GN=DOCK9 PE=1 SV=1	DOCK9	80.8553	108.603	91.7575	90.8095	137.363	1
A0A0A0MT49	Transcription activator BRG1 OS=Homo sapiens GN=SMARCA4 PE=1 SV=1	SMARCA4	173.115	85.5338	82.1634	84.2275	104.408	2
A0A0A0MT60	Peptidylprolyl isomerase (Fragment) OS=Homo sapiens GN=FKBP15 PE=1 SV=1	FKBP15	59.8343	126.736	98.3801	109.31	104.6	6
A0A0A0MTC1	E3 ubiquitin-protein ligase RNF213 OS=Homo sapiens GN=RNF213 PE=1 SV=1	RNF213	128.184	86.4876	100.091	103.295	101.165	2
A0A0A0MTC5	Double-stranded RNA-binding protein Staufen homolog 2 OS=Homo sapiens GN=STAU2 PE=1 SV=1	STAU2	122.919	90.235	105.081	100.299	99.1462	2
A0A0A6YY92	Adenylosuccinate lyase OS=Homo sapiens GN=ADSL PE=1 SV=1	ADSL	68.09	103.789	123.993	109.577	94.044	3
A0A0A6YYJ5	Microtubule-actin cross-linking factor 1, isoforms 1/2/3/5 OS=Homo sapiens GN=MACF1 PE=1 SV=1	MACF1	180.737	94.2814	63.8193	88.023	106.007	2
A0A0B4J1R4	4-hydroxyphenylpyruvate dioxygenase OS=Homo sapiens GN=HPD PE=1 SV=1	HPD	91.1388	97.9804	112.653	117.645	88.3082	3
A0A0C4DFL7	Lanosterol 14-alpha demethylase OS=Homo sapiens GN=CYP51A1 PE=1 SV=1	CYP51A1	77.0437	107.377	118.556	91.3892	111.202	6
A0A0C4DFN1	Mitofusin-1 OS=Homo sapiens GN=MFN1 PE=1 SV=1	MFN1	187.295	89.6798	65.3843	105.252	91.0182	2
A0A0C4DG17	40S ribosomal protein SA OS=Homo sapiens GN=RPSA PE=1 SV=1	RPSA	113.698	100.847	102.721	111.776	88.1218	2
A0A0C4DG89	Probable ATP-dependent RNA helicase DDX46 OS=Homo sapiens GN=DDX46 PE=1 SV=1	DDX46	112.494	99.8863	104.97	103.767	93.5087	2
A0A0D9SF50	Lys-63-specific deubiquitinase BRCC36 OS=Homo sapiens GN=BRCC3 PE=1 SV=1	BRCC3	72.8349	108.59	110.795	113.986	99.1435	6
A0A0D9SF53	ATP-dependent RNA helicase DDX3X OS=Homo sapiens GN=DDX3X PE=1 SV=1	DDX3X	123.488	99.2523	103.39	98.7259	92.8625	2
A0A0G2JH68	Protein diaphanous homolog 1 OS=Homo sapiens GN=DIAPH1 PE=1 SV=1	DIAPH1	74.1382	110.661	103.456	103.31	112.63	6
A0A0G2JIW1	Heat shock 70 kDa protein 1B OS=Homo sapiens GN=HSPA1B PE=1 SV=1	HSPA1B	81.7665	102.399	104.406	129.095	93.5472	4
A0A0G2JJL1	WD repeat-containing protein 46 (Fragment) OS=Homo sapiens GN=WDR46 PE=1 SV=1	WDR46	93.2729	100.06	101.936	99.1596	116.363	1
A0A0G2JK64	Histone-lysine N-methyltransferase EHMT2 OS=Homo sapiens GN=EHMT2 PE=1 SV=1	EHMT2	88.1907	87.609	98.789	130.318	105.141	4
A0A0G2JL52	Valine--tRNA ligase, mitochondrial OS=Homo sapiens GN=VARS2 PE=1 SV=1	VARS2	539.823	22.3967	17.3032	10.7073	23.9755	2
A0A0G2JPP5	Protein scribble homolog OS=Homo sapiens GN=SCRIB PE=1 SV=1	SCRIB	91.7218	113.944	84.4707	91.2074	132.223	1
A0A0J9YXF2	Paraoxonase 2, isoform CRA_a OS=Homo sapiens GN=PON2 PE=1 SV=1	PON2	102.443	113.305	93.9233	102.718	102.33	1
A0A0U1RRM4	Polypyrimidine tract-binding protein 1 OS=Homo sapiens GN=PTBP1 PE=1 SV=1	PTBP1	90.0748	101.077	104.295	101.917	111.926	1
A0A140T913	HLA class I histocompatibility antigen, A-3 alpha chain OS=Homo sapiens GN=HLA-A PE=1 SV=1	HLA-A	43.001	112.439	58.8766	109.056	177.708	1
A0A140T9T7	Antigen peptide transporter 1 OS=Homo sapiens GN=TAP1 PE=1 SV=1	TAP1	81.8239	99.5637	98.842	94.9432	126.013	1
A0A140TA70	Sal-like protein 3 OS=Homo sapiens GN=SALL3 PE=1 SV=1	SALL3	70.072	109.329	97.2819	108.288	120.435	1
A0A1B0GTU4	Paxillin OS=Homo sapiens GN=PXN PE=1 SV=1	PXN	96.2791	103.105	96.7671	106.579	104.19	1
A0A1B0GTW1	Tight junction protein ZO-2 OS=Homo sapiens GN=TJP2 PE=1 SV=1	TJP2	71.5728	114.652	89.0399	106.738	123.848	1
A0A1B0GUA3	KIF1-binding protein OS=Homo sapiens GN=KIF1BP PE=1 SV=1	KIF1BP	131.795	98.4649	101.073	85.4254	103.925	2
A0A1B0GUA8	Kinesin-like protein KIF13A OS=Homo sapiens GN=KIF13A PE=1 SV=1	KIF13A	86.9379	99.1327	106.695	114.402	100.13	6
A0A1B0GW77	Alpha-aminoadipic semialdehyde dehydrogenase OS=Homo sapiens GN=ALDH7A1 PE=1 SV=1	ALDH7A1	414.018	43.5962	46.3733	39.1944	42.4936	2
A0A1C7CYX9	Dihydropyrimidinase-related protein 2 OS=Homo sapiens GN=DPYSL2 PE=1 SV=1	DPYSL2	122.926	105.352	93.8441	107	88.9663	2
A0AVT1	Ubiquitin-like modifier-activating enzyme 6 OS=Homo sapiens GN=UBA6 PE=1 SV=1	UBA6	73.0666	97.5492	117.523	115.709	102.887	3
A0MZ66-3	Isoform 3 of Shootin-1 OS=Homo sapiens GN=SHTN1	SHTN1	80.3024	109.923	98.9328	101.772	114.366	1
A1L0T0	Acetolactate synthase-like protein OS=Homo sapiens GN=ILVBL PE=1 SV=2	ILVBL	99.4548	110.782	108.373	89.9417	105.456	1
A1L390	Pleckstrin homology domain-containing family G member 3 OS=Homo sapiens GN=PLEKHG3 PE=1 SV=1	PLEKHG3	81.7332	102.202	91.8178	92.3362	141.242	1
A2A274	Aconitate hydratase, mitochondrial OS=Homo sapiens GN=ACO2 PE=1 SV=1	ACO2	483.49	30.756	26.9523	30.9685	29.4202	2
A2A2Q9	Protein AAR2 homolog OS=Homo sapiens GN=AAR2 PE=1 SV=1	AAR2	93.9901	105.416	109.331	102.491	98.231	3
A2A3N6	Putative PIP5K1A and PSMD4-like protein OS=Homo sapiens GN=PIPSL PE=5 SV=1	PIPSL	126.789	104.76	84.0449	118.924	85.0991	2
A3KMH1	von Willebrand factor A domain-containing protein 8 OS=Homo sapiens GN=VWA8 PE=1 SV=2	VWA8	438.495	37.935	35.3887	41.3251	39.065	2
A3KN83	Protein strawberry notch homolog 1 OS=Homo sapiens GN=SBNO1 PE=1 SV=1	SBNO1	85.1212	101.861	107.54	101.534	112.65	6
A4D1P6	WD repeat-containing protein 91 OS=Homo sapiens GN=WDR91 PE=1 SV=2	WDR91	43.9992	120.001	103.287	127.551	100.733	6
A5YKK6	CCR4-NOT transcription complex subunit 1 OS=Homo sapiens GN=CNOT1 PE=1 SV=2	CNOT1	51.6221	102.746	109.044	141.381	99.8815	6
A6NEM2	Host cell factor 1 OS=Homo sapiens GN=HCFC1 PE=1 SV=2	HCFC1	75.2972	99.3499	120.94	102.282	107.654	3
A6NHL2	Tubulin alpha chain-like 3 OS=Homo sapiens GN=TUBAL3 PE=1 SV=2	TUBAL3	114.057	91.9926	83.7946	132.43	95.9088	4
A6NHR9	Structural maintenance of chromosomes flexible hinge domain-containing protein 1 OS=Homo sapiens GN=SMCHD1 PE=1 SV=2	SMCHD1	90.445	101.349	84.5127	107.368	127.167	1
A6NMQ1	DNA polymerase OS=Homo sapiens GN=POLA1 PE=1 SV=1	POLA1	91.0915	98.2748	110.267	101.925	107.551	3
A8K727	Pleckstrin homology domain-containing family A member 2 OS=Homo sapiens GN=PLEKHA2 PE=1 SV=1	PLEKHA2	96.4174	104.427	92.3761	104.95	112.449	1
A8MUS3	60S ribosomal protein L23a OS=Homo sapiens GN=RPL23A PE=1 SV=1	RPL23A	119.057	91.7428	106.961	100.672	96.265	2
A8MXP9	Matrin-3 OS=Homo sapiens GN=MATR3 PE=1 SV=1	MATR3	123.523	97.8581	95.1999	104.669	97.5318	2
A8MYK1	39S ribosomal protein L23, mitochondrial OS=Homo sapiens GN=MRPL23 PE=1 SV=1	MRPL23	403.418	51.0429	40.1257	47.6376	39.7957	2
A9Z1X7	Serine/arginine repetitive matrix protein 1 OS=Homo sapiens GN=SRRM1 PE=1 SV=1	SRRM1	394.946	47.7755	50.778	36.307	49.9149	2
B0QY89	Eukaryotic translation initiation factor 3 subunit L OS=Homo sapiens GN=EIF3L PE=1 SV=1	EIF3L	96.2373	104.531	114.659	100.013	91.4344	3
B0YIW6	Archain 1, isoform CRA_a OS=Homo sapiens GN=ARCN1 PE=1 SV=1	ARCN1	150.284	94.2432	94.1986	94.4068	89.4761	2
B1AK88	Capping protein (Actin filament) muscle Z-line, beta, isoform CRA_d OS=Homo sapiens GN=CAPZB PE=1 SV=1	CAPZB	70.9862	99.4052	112.085	101.711	118.265	6
B1AKJ5	Nardilysin OS=Homo sapiens GN=NRDC PE=1 SV=1	NRDC	190.229	88.2852	83.1911	85.0623	85.2561	2
B1AP13	Complement decay-accelerating factor OS=Homo sapiens GN=CD55 PE=1 SV=1	CD55	61.0151	102.402	105.216	107.475	125.989	6
B4DLN1	cDNA FLJ60124, highly similar to Mitochondrial dicarboxylate carrier OS=Homo sapiens PE=2 SV=1	UNK	234.383	73.3513	75.8914	79.9913	81.8403	2
B4DR61	Protein transport protein Sec61 subunit alpha isoform 1 OS=Homo sapiens GN=SEC61A1 PE=1 SV=1	SEC61A1	127.2	85.3875	110.808	86.7998	103.839	2
B4DUT8	Calponin OS=Homo sapiens GN=CNN2 PE=1 SV=1	CNN2	54.2657	105.314	106.176	105.691	130.232	6
B4E0Y9	Serine/threonine-protein kinase 26 OS=Homo sapiens GN=STK26 PE=1 SV=1	STK26	113.394	100.267	94.3463	93.9908	109.506	5
B5ME19	Eukaryotic translation initiation factor 3 subunit C-like protein OS=Homo sapiens GN=EIF3CL PE=3 SV=1	EIF3CL	79.613	103.384	120.115	116.1	86.2541	3
B5ME97	Septin 10, isoform CRA_c OS=Homo sapiens GN=SEPT10 PE=1 SV=2	SEPT10	52.4559	107.822	99.5994	114.9	126.695	6
B7Z6Z4	Myosin light polypeptide 6 OS=Homo sapiens GN=MYL6 PE=1 SV=1	MYL6	114.154	122.114	85.5725	85.6775	112.149	5
B7ZM99	MTHFD1L protein OS=Homo sapiens GN=MTHFD1L PE=1 SV=1	MTHFD1L	453.581	37.9473	33.8144	28.8739	40.3536	2
C9IZQ1	Translocon-associated protein subunit alpha OS=Homo sapiens GN=SSR1 PE=1 SV=1	SSR1	33.6068	109.295	123.437	129.364	103.246	6
C9J6P4	Zinc finger CCCH-type antiviral protein 1 OS=Homo sapiens GN=ZC3HAV1 PE=1 SV=1	ZC3HAV1	106.516	106.061	104.277	98.923	98.114	2
C9J7E5	Transportin-3 OS=Homo sapiens GN=TNPO3 PE=1 SV=1	TNPO3	106.865	101.356	107.921	102.597	94.6978	2
C9JA08	60S ribosomal export protein NMD3 OS=Homo sapiens GN=NMD3 PE=1 SV=1	NMD3	120.997	102.86	104.592	103.529	83.8588	2
C9JIF9	Acylamino-acid-releasing enzyme OS=Homo sapiens GN=APEH PE=1 SV=1	APEH	75.3229	111.76	107.3	108.33	102.813	6
C9JJ19	28S ribosomal protein S34, mitochondrial OS=Homo sapiens GN=MRPS34 PE=1 SV=2	MRPS34	414.923	47.6873	39.8753	40.0018	42.6826	2
C9JRZ6	MICOS complex subunit OS=Homo sapiens GN=CHCHD3 PE=1 SV=1	CHCHD3	419.57	42.3243	35.4451	44.7883	45.1743	2
C9K0J5	Ras association (RalGDS/AF-6) and pleckstrin homology domains 1, isoform CRA_b OS=Homo sapiens GN=RAPH1 PE=1 SV=1	RAPH1	205.211	74.621	57.0799	119.153	81.9465	2
D3DQV9	Eukaryotic translation initiation factor 4 gamma 2 (Fragment) OS=Homo sapiens GN=EIF4G2 PE=1 SV=1	EIF4G2	177.57	92.6129	85.3033	97.4427	77.1584	2
D6RBT3	NADH dehydrogenase [ubiquinone] iron-sulfur protein 6, mitochondrial OS=Homo sapiens GN=NDUFS6 PE=1 SV=1	NDUFS6	433.143	43.8886	36.7655	40.765	37.8108	2
D6REX3	Protein transport protein Sec31A OS=Homo sapiens GN=SEC31A PE=1 SV=1	SEC31A	57.1523	95.4665	179.362	100.357	67.4447	3
D6RFN0	COP9 signalosome complex subunit 4 OS=Homo sapiens GN=COPS4 PE=1 SV=1	COPS4	129.145	95.1224	114.665	88.8568	87.3561	2
D6W592	Heterogeneous nuclear ribonucleoprotein L-like OS=Homo sapiens GN=HNRPLL PE=1 SV=1	HNRPLL	139.03	89.3958	103.651	98.5127	87.1135	2
E7ENX8	Uncharacterized protein (Fragment) OS=Homo sapiens PE=3 SV=1	UNK	103.364	99.5879	101.178	103.242	105.155	5
E7EPT4	NADH dehydrogenase [ubiquinone] flavoprotein 2, mitochondrial OS=Homo sapiens GN=NDUFV2 PE=1 SV=1	NDUFV2	540.177	17.8904	18.835	16.101	21.7191	2
E7EQR4	Ezrin OS=Homo sapiens GN=EZR PE=1 SV=3	EZR	51.5233	119.665	59.2442	107.609	164.669	1
E7ERS3	Zinc finger CCCH domain-containing protein 18 OS=Homo sapiens GN=ZC3H18 PE=1 SV=1	ZC3H18	92.8529	69.6776	36.5471	274.173	62.1826	4
E7ETB3	Aspartyl aminopeptidase OS=Homo sapiens GN=DNPEP PE=1 SV=2	DNPEP	114.187	102.519	105.921	94.0427	97.9224	2
E7ETU7	39S ribosomal protein L3, mitochondrial OS=Homo sapiens GN=MRPL3 PE=1 SV=1	MRPL3	503.525	27.3284	23.1259	24.0764	27.8632	2
E7EUC7	UTP--glucose-1-phosphate uridylyltransferase OS=Homo sapiens GN=UGP2 PE=1 SV=1	UGP2	88.4445	106.757	107.117	111.462	94.3872	3
E7EUN2	Arf-GAP with GTPase, ANK repeat and PH domain-containing protein 1 OS=Homo sapiens GN=AGAP1 PE=1 SV=1	AGAP1	50.5514	115.983	100.369	109.563	127.469	6
E7EVA0	Microtubule-associated protein OS=Homo sapiens GN=MAP4 PE=1 SV=1	MAP4	60.8034	104.066	111.148	114.451	111.354	6
E7EVH7	Uncharacterized protein OS=Homo sapiens PE=4 SV=1	UNK	65.7223	105.418	113.674	107.319	108.214	6
E7EW20	Unconventional myosin-VI OS=Homo sapiens GN=MYO6 PE=1 SV=2	MYO6	90.0623	110.246	87.479	103.642	117.733	1
E7EWR4	Cleavage stimulation factor subunit 2 OS=Homo sapiens GN=CSTF2 PE=1 SV=1	CSTF2	64.343	124.559	116.127	105.619	92.9234	6
E7EX17	Eukaryotic translation initiation factor 4B OS=Homo sapiens GN=EIF4B PE=1 SV=1	EIF4B	68.9404	101.498	119.523	110.554	99.6927	3
E7EX59	Propionyl-CoA carboxylase beta chain, mitochondrial OS=Homo sapiens GN=PCCB PE=1 SV=1	PCCB	120.229	99.8553	91.7673	98.0455	108.151	5
E9PAU2	Ribonucleoprotein PTB-binding 1 OS=Homo sapiens GN=RAVER1 PE=1 SV=1	RAVER1	97.1104	96.6613	111.549	101.157	104.009	3
E9PBC6	Transforming acidic coiled-coil-containing protein 2 OS=Homo sapiens GN=TACC2 PE=1 SV=1	TACC2	56.6222	113.901	105.716	102.061	122.777	6
E9PEJ6	Phospholipid-transporting ATPase OS=Homo sapiens GN=ATP11A PE=1 SV=1	ATP11A	75.3113	119.243	71.4523	114.62	129.833	1
E9PFW3	AP-2 complex subunit mu OS=Homo sapiens GN=AP2M1 PE=1 SV=1	AP2M1	96.7196	108.743	108.624	95.7736	99.3296	3
E9PGC8	Microtubule-associated protein 1A OS=Homo sapiens GN=MAP1A PE=1 SV=1	MAP1A	122.934	93.5262	84.0032	109.732	108.587	5
E9PR30	40S ribosomal protein S30 OS=Homo sapiens GN=FAU PE=1 SV=1	FAU	153.563	83.2432	79.4861	121.752	93.5433	2
E9PRY8	Elongation factor 1-delta OS=Homo sapiens GN=EEF1D PE=1 SV=1	EEF1D	99.0882	108.079	110.788	101.851	87.4438	3
F1T0I1	Protein transport protein Sec16A OS=Homo sapiens GN=SEC16A PE=1 SV=1	SEC16A	100.519	106.105	89.2114	103.391	114.146	1
F2Z2W7	tRNA (uracil-5-)-methyltransferase homolog A OS=Homo sapiens GN=TRMT2A PE=1 SV=1	TRMT2A	125.372	92.0902	87.6829	103.168	107.717	5
F5GXJ1	NADH dehydrogenase [ubiquinone] iron-sulfur protein 7, mitochondrial OS=Homo sapiens GN=NDUFS7 PE=1 SV=1	NDUFS7	512.862	27.1178	21.2751	18.8558	28.0919	2
F5H039	Gephyrin OS=Homo sapiens GN=GPHN PE=1 SV=1	GPHN	58.986	111.44	102.316	116.354	113.489	6
F5H1U9	Multiple PDZ domain protein OS=Homo sapiens GN=MPDZ PE=1 SV=1	MPDZ	98.7331	107.328	90.4635	98.2423	116.977	1
F5H5D3	Tubulin alpha chain OS=Homo sapiens GN=TUBA1C PE=1 SV=1	TUBA1C	122.075	92.7903	114.279	101.302	86.3419	2
F5H5P2	Uncharacterized protein OS=Homo sapiens PE=4 SV=1	UNK	536.705	27.2729	8.02222	21.5978	24.6691	2
F6VRR5	Polymerase delta-interacting protein 3 OS=Homo sapiens GN=POLDIP3 PE=1 SV=1	POLDIP3	157.229	90.4946	96.3568	82.2551	98.504	2
F8VX04	Sodium-coupled neutral amino acid transporter 1 OS=Homo sapiens GN=SLC38A1 PE=1 SV=1	SLC38A1	91.2511	91.1692	106.245	105.292	116.647	1
F8VXC8	SWI/SNF complex subunit SMARCC2 OS=Homo sapiens GN=SMARCC2 PE=1 SV=1	SMARCC2	78.3403	100.497	114.692	107.397	105.356	6
F8VYN9	ADP-ribosylation factor-like protein 1 OS=Homo sapiens GN=ARL1 PE=1 SV=1	ARL1	149.798	90.7327	102.171	90.9425	85.5645	2
F8W7C6	60S ribosomal protein L10 OS=Homo sapiens GN=RPL10 PE=1 SV=2	RPL10	132.105	97.501	105.652	86.1765	98.1806	2
F8WBQ3	Ventricular zone-expressed PH domain-containing protein homolog 1 OS=Homo sapiens GN=VEPH1 PE=1 SV=1	VEPH1	96.9432	100.274	112.87	106.845	94.3204	3
G3V1L9	Tight junction protein 1 (Zona occludens 1), isoform CRA_a OS=Homo sapiens GN=TJP1 PE=1 SV=1	TJP1	87.8473	105.03	88.3108	107.343	118.748	1
G3V325	ATP5J2-PTCD1 readthrough OS=Homo sapiens GN=ATP5J2-PTCD1 PE=4 SV=1	ATP5J2-PTCD1	438.649	31.5176	35.3087	41.3454	45.592	2
G3V5T9	Cyclin-dependent kinase 2 OS=Homo sapiens GN=CDK2 PE=1 SV=1	CDK2	113.333	94.1856	113.906	95.4247	97.6645	2
G3XAI2	Laminin subunit beta-1 OS=Homo sapiens GN=LAMB1 PE=1 SV=1	LAMB1	83.2256	124.995	95.6508	96.8287	108.568	1
G5E975	SWI/SNF related, matrix associated, actin dependent regulator of chromatin, subfamily b, member 1, isoform CRA_c OS=Homo sapiens GN=SMARCB1 PE=1 SV=1	SMARCB1	70.7192	106.278	114.223	109.295	103.628	6
G5EA03	LIM and calponin homology domains-containing protein 1 OS=Homo sapiens GN=LIMCH1 PE=1 SV=1	LIMCH1	131.386	98.3635	98.9178	87.6541	101.257	2
G8JLB6	Heterogeneous nuclear ribonucleoprotein H OS=Homo sapiens GN=HNRNPH1 PE=1 SV=1	HNRNPH1	117.091	97.8808	107.628	93.9678	98.7241	2
H0Y2S1	Putative GTP-binding protein 6 OS=Homo sapiens GN=GTPBP6 PE=1 SV=2	GTPBP6	362.502	54.6056	46.8271	58.6992	51.8358	2
H0Y368	Dolichol-phosphate mannosyltransferase subunit 1 (Fragment) OS=Homo sapiens GN=DPM1 PE=1 SV=1	DPM1	138.712	92.5719	103.638	91.5067	97.1914	2
H0Y449	Nuclease-sensitive element-binding protein 1 (Fragment) OS=Homo sapiens GN=YBX1 PE=1 SV=1	YBX1	84.0109	95.2292	108.634	135.208	86.3752	4
H0YAR2	Polyadenylate-binding protein 1 (Fragment) OS=Homo sapiens GN=PABPC1 PE=1 SV=1	PABPC1	67.9873	108.477	118.609	108.824	100.52	6
H0YDG6	LIM domain only protein 7 (Fragment) OS=Homo sapiens GN=LMO7 PE=1 SV=1	LMO7	101.115	104.739	85.9237	100.792	120.148	1
H0YL70	Transducin-like enhancer protein 3 OS=Homo sapiens GN=TLE3 PE=1 SV=1	TLE3	98.7485	97.396	105.691	110.08	97.8388	4
H3BNX8	Cytochrome c oxidase subunit 5A, mitochondrial OS=Homo sapiens GN=COX5A PE=1 SV=1	COX5A	512.607	27.9259	18.0191	18.8185	32.8381	2
H3BPE7	RNA-binding protein FUS OS=Homo sapiens GN=FUS PE=1 SV=1	FUS	83.1432	105.052	111.553	117.049	92.7126	3
H3BQK0	ATP-dependent RNA helicase DDX19B OS=Homo sapiens GN=DDX19B PE=1 SV=1	DDX19B	126.829	102.61	97.4941	98.8767	93.2314	2
H3BQK9	Microtubule-actin cross-linking factor 1, isoforms 1/2/3/5 OS=Homo sapiens GN=MACF1 PE=1 SV=1	MACF1	60.9125	106.272	98.2426	102.478	133.941	1
H3BS72	Very-long-chain (3R)-3-hydroxyacyl-CoA dehydratase OS=Homo sapiens GN=HACD3 PE=1 SV=1	HACD3	127.844	93.1406	88.9564	105.458	100.557	2
H3BSH7	U3 small nucleolar RNA-associated protein 4 homolog (Fragment) OS=Homo sapiens GN=UTP4 PE=1 SV=1	UTP4	133.878	98.9089	90.0323	96.5916	99.8415	2
H3BUF6	Ataxin-2-like protein OS=Homo sapiens GN=ATXN2L PE=1 SV=1	ATXN2L	62.4651	105.825	117.046	103.059	114.526	6
H3BVG0	Nuclear pore complex protein Nup93 OS=Homo sapiens GN=NUP93 PE=1 SV=1	NUP93	162.245	92.1829	94.8384	86.0789	90.1201	2
H7BXI1	Extended synaptotagmin-2 (Fragment) OS=Homo sapiens GN=ESYT2 PE=1 SV=1	ESYT2	116.984	100.017	108.3	87.1201	103.05	2
H7BZJ3	Protein disulfide-isomerase A3 (Fragment) OS=Homo sapiens GN=PDIA3 PE=1 SV=1	PDIA3	76.2681	123.517	88.1282	95.4456	128.05	1
H7C2I1	Protein arginine N-methyltransferase 1 OS=Homo sapiens GN=PRMT1 PE=1 SV=1	PRMT1	66.8688	100.441	118.023	114.549	103.642	6
H7C2Q8	EBNA1 binding protein 2, isoform CRA_d OS=Homo sapiens GN=EBNA1BP2 PE=1 SV=1	EBNA1BP2	84.2514	103.231	107.112	110.909	105.723	6
H7C3M7	FERM, RhoGEF and pleckstrin domain-containing protein 2 (Fragment) OS=Homo sapiens GN=FARP2 PE=1 SV=2	FARP2	81.9833	114.863	75.6404	100.254	138.497	1
I1E4Y6	GRB10-interacting GYF protein 2 OS=Homo sapiens GN=GIGYF2 PE=1 SV=1	GIGYF2	75.752	116.385	110.422	105.577	99.5265	6
I3L1Y9	FLYWCH family member 2 OS=Homo sapiens GN=FLYWCH2 PE=1 SV=1	FLYWCH2	77.6937	103.154	86.7477	101.887	141.776	1
I3L4C2	Brain-specific angiogenesis inhibitor 1-associated protein 2 OS=Homo sapiens GN=BAIAP2 PE=1 SV=1	BAIAP2	61.4898	128.587	66.5352	112.398	136.719	1
J3KMZ9	Low-density lipoprotein receptor (Fragment) OS=Homo sapiens GN=LDLR PE=1 SV=1	LDLR	45.3392	137.292	67.0615	139.755	111.255	6
J3KN16	KIAA0368 OS=Homo sapiens GN=KIAA0368 PE=1 SV=1	KIAA0368	105.516	102.577	105.419	107.448	91.7884	4
J3KN66	Torsin-1A-interacting protein 1 OS=Homo sapiens GN=TOR1AIP1 PE=1 SV=1	TOR1AIP1	105.22	98.1613	113.464	98.7908	94.2254	3
J3KNA0	Mitochondrial inner membrane protein OXA1L OS=Homo sapiens GN=OXA1L PE=1 SV=1	OXA1L	435.91	41.0717	32.6675	36.2667	42.9752	2
J3KNN5	Probable ATP-dependent RNA helicase DDX41 (Fragment) OS=Homo sapiens GN=DDX41 PE=1 SV=1	DDX41	205.249	77.6634	88.569	78.1886	88.5937	2
J3KNQ4	Alpha-parvin OS=Homo sapiens GN=PARVA PE=1 SV=1	PARVA	127.395	98.0455	102.389	88.3317	100.006	2
J3KPP4	Cisplatin resistance-associated overexpressed protein, isoform CRA_b OS=Homo sapiens GN=LUC7L3 PE=1 SV=1	LUC7L3	96.5537	94.0964	106.153	107.196	105.574	3
J3KQ32	Obg-like ATPase 1 OS=Homo sapiens GN=OLA1 PE=1 SV=1	OLA1	79.5007	97.4743	118.493	124.289	83.6722	3
J3KQE5	GTP-binding nuclear protein Ran (Fragment) OS=Homo sapiens GN=RAN PE=1 SV=1	RAN	133.258	85.8335	102.381	104.116	91.0719	2
J3KQN4	60S ribosomal protein L36a OS=Homo sapiens GN=RPL36A PE=1 SV=1	RPL36A	166.636	81.8914	77.978	114.209	90.4059	2
J3KQR7	Centrosomal protein of 170 kDa protein B OS=Homo sapiens GN=CEP170B PE=1 SV=1	CEP170B	132.414	106.045	64.447	124.303	103.521	5
J3KQY1	39S ribosomal protein L22, mitochondrial OS=Homo sapiens GN=MRPL22 PE=1 SV=1	MRPL22	457.355	42.2215	36.839	19.2137	38.444	2
J3KTA4	Probable ATP-dependent RNA helicase DDX5 OS=Homo sapiens GN=DDX5 PE=1 SV=1	DDX5	115.007	95.6157	106.463	108.209	90.8079	2
J3KTL2	Serine/arginine-rich-splicing factor 1 OS=Homo sapiens GN=SRSF1 PE=1 SV=1	SRSF1	118.288	91.5468	105.422	102.37	100.705	2
J3QLS3	28S ribosomal protein S7, mitochondrial OS=Homo sapiens GN=MRPS7 PE=1 SV=1	MRPS7	438.598	42.7406	39.2722	31.8197	38.3951	2
J3QQ67	60S ribosomal protein L18 (Fragment) OS=Homo sapiens GN=RPL18 PE=1 SV=1	RPL18	129.99	96.4074	100.43	99.2936	92.4051	2
J3QQX2	Rho GDP-dissociation inhibitor 1 OS=Homo sapiens GN=ARHGDIA PE=1 SV=1	ARHGDIA	68.8208	117.446	100.851	114.603	101.446	6
J3QR44	Cyclin-dependent kinase 11B OS=Homo sapiens GN=CDK11B PE=1 SV=2	CDK11B	141.896	86.7375	101.791	100.302	90.1191	2
J3QTA2	BAG family molecular chaperone regulator 1 OS=Homo sapiens GN=BAG1 PE=1 SV=1	BAG1	98.4318	92.53	112.317	111.248	96.2483	3
K7ELC7	60S ribosomal protein L27 (Fragment) OS=Homo sapiens GN=RPL27 PE=1 SV=1	RPL27	113.584	95.7362	114.475	83.9298	103.719	2
K7ELG9	Protein LSM12 homolog OS=Homo sapiens GN=LSM12 PE=1 SV=1	LSM12	111.782	92.5197	105.4	103.621	99.9372	2
K7ELL7	Glucosidase 2 subunit beta OS=Homo sapiens GN=PRKCSH PE=1 SV=1	PRKCSH	219.289	68.5871	45.0994	143.86	72.0461	2
K7ERV3	Thymidine kinase OS=Homo sapiens GN=TK1 PE=1 SV=1	TK1	58.2425	109.687	106.791	94.3196	133.069	1
L0R8F8	MIEF1 upstream open reading frame protein OS=Homo sapiens GN=MIEF1 PE=3 SV=1	MIEF1	512.618	31.4304	19.4537	21.2572	25.9705	2
M0QXB5	Persulfide dioxygenase ETHE1, mitochondrial OS=Homo sapiens GN=ETHE1 PE=1 SV=1	ETHE1	415.318	40.3099	39.6926	40.6703	50.1816	2
M0QYS1	60S ribosomal protein L13a (Fragment) OS=Homo sapiens GN=RPL13A PE=1 SV=2	RPL13A	133.551	97.7638	108.585	86.2644	90.5527	2
M0R2B7	DNA polymerase OS=Homo sapiens GN=POLD1 PE=1 SV=1	POLD1	128.933	99.5989	84.1571	89.3115	116.169	5
M0R2C6	Uncharacterized protein (Fragment) OS=Homo sapiens PE=4 SV=1	UNK	422.644	42.7226	39.5359	37.5415	44.6769	2
M0R2Z9	SURP and G-patch domain-containing protein 2 OS=Homo sapiens GN=SUGP2 PE=1 SV=1	SUGP2	136.445	88.2536	91.2023	95.6757	109.655	2
O00116	Alkyldihydroxyacetonephosphate synthase, peroxisomal OS=Homo sapiens GN=AGPS PE=1 SV=1	AGPS	141.459	94.6846	100.531	82.4846	100.003	2
O00139-2	Isoform 2 of Kinesin-like protein KIF2A OS=Homo sapiens GN=KIF2A	KIF2A	79.8512	99.1335	114.313	98.6473	113	6
O00151	PDZ and LIM domain protein 1 OS=Homo sapiens GN=PDLIM1 PE=1 SV=4	PDLIM1	65.4453	108.243	103.321	115.186	112.223	6
O00154	Cytosolic acyl coenzyme A thioester hydrolase OS=Homo sapiens GN=ACOT7 PE=1 SV=3	ACOT7	99.1259	111.215	99.2546	96.7056	103.784	1
O00161	Synaptosomal-associated protein 23 OS=Homo sapiens GN=SNAP23 PE=1 SV=1	SNAP23	77.5827	113.92	52.5386	141.055	133.7	1
O00170	AH receptor-interacting protein OS=Homo sapiens GN=AIP PE=1 SV=2	AIP	52.9224	116.964	110.707	95.1726	127.069	6
O00186	Syntaxin-binding protein 3 OS=Homo sapiens GN=STXBP3 PE=1 SV=2	STXBP3	76.5853	116.695	91.3079	85.1743	136.913	1
O00203	AP-3 complex subunit beta-1 OS=Homo sapiens GN=AP3B1 PE=1 SV=3	AP3B1	103.074	103.811	102.525	102.354	101.856	2
O00217	NADH dehydrogenase [ubiquinone] iron-sulfur protein 8, mitochondrial OS=Homo sapiens GN=NDUFS8 PE=1 SV=1	NDUFS8	563.234	11.5228	12.4589	14.5751	18.3622	2
O00231-2	Isoform 2 of 26S proteasome non-ATPase regulatory subunit 11 OS=Homo sapiens GN=PSMD11	PSMD11	146.816	100.563	102.53	93.6487	78.9332	2
O00232	26S proteasome non-ATPase regulatory subunit 12 OS=Homo sapiens GN=PSMD12 PE=1 SV=3	PSMD12	103.431	98.9116	120.837	99.78	82.7546	3
O00330	Pyruvate dehydrogenase protein X component, mitochondrial OS=Homo sapiens GN=PDHX PE=1 SV=3	PDHX	452.071	38.8108	32.1872	31.6235	39.9456	2
O00410-3	Isoform 3 of Importin-5 OS=Homo sapiens GN=IPO5	IPO5	75.2622	115.615	110.394	106.006	98.4281	6
O00411	DNA-directed RNA polymerase, mitochondrial OS=Homo sapiens GN=POLRMT PE=1 SV=2	POLRMT	430.496	41.6225	31.6535	47.8089	39.4943	2
O00425	Insulin-like growth factor 2 mRNA-binding protein 3 OS=Homo sapiens GN=IGF2BP3 PE=1 SV=2	IGF2BP3	205.205	80.502	89.046	81.4582	79.9637	2
O00429-6	Isoform 6 of Dynamin-1-like protein OS=Homo sapiens GN=DNM1L	DNM1L	101.867	97.405	114.201	109.284	87.1979	3
O00458	Interferon-related developmental regulator 1 OS=Homo sapiens GN=IFRD1 PE=1 SV=4	IFRD1	96.9499	114.056	105.893	100.527	92.2384	3
O00487	26S proteasome non-ATPase regulatory subunit 14 OS=Homo sapiens GN=PSMD14 PE=1 SV=1	PSMD14	117.218	103.055	112.229	97.0344	83.5018	2
O00622	Protein CYR61 OS=Homo sapiens GN=CYR61 PE=1 SV=1	CYR61	68.8662	154.532	109.284	95.5928	78.1302	6
O00763	Acetyl-CoA carboxylase 2 OS=Homo sapiens GN=ACACB PE=1 SV=3	ACACB	124.122	99.7712	91.8549	106.231	96.5201	2
O00767	Acyl-CoA desaturase OS=Homo sapiens GN=SCD PE=1 SV=2	SCD	98.5207	91.7573	138.749	80.6784	98.6021	3
O14562	Ubiquitin domain-containing protein UBFD1 OS=Homo sapiens GN=UBFD1 PE=1 SV=2	UBFD1	78.6663	100.939	114.801	108.318	100.358	3
O14617-5	Isoform 5 of AP-3 complex subunit delta-1 OS=Homo sapiens GN=AP3D1	AP3D1	190.538	85.4461	78.2928	89.6869	86.3762	2
O14641	Segment polarity protein dishevelled homolog DVL-2 OS=Homo sapiens GN=DVL2 PE=1 SV=1	DVL2	68.3822	117.218	99.0293	104.868	119.742	6
O14647	Chromodomain-helicase-DNA-binding protein 2 OS=Homo sapiens GN=CHD2 PE=1 SV=2	CHD2	142.697	95.246	105.119	87.535	91.2756	2
O14744	Protein arginine N-methyltransferase 5 OS=Homo sapiens GN=PRMT5 PE=1 SV=4	PRMT5	73.6135	106.713	117.484	110.723	95.9212	3
O14745	Na(+)/H(+) exchange regulatory cofactor NHE-RF1 OS=Homo sapiens GN=SLC9A3R1 PE=1 SV=4	SLC9A3R1	167.557	89.3834	60.9536	80.9975	130.872	5
O14818	Proteasome subunit alpha type-7 OS=Homo sapiens GN=PSMA7 PE=1 SV=1	PSMA7	136.793	92.9811	100.07	99.4994	91.6265	2
O14828	Secretory carrier-associated membrane protein 3 OS=Homo sapiens GN=SCAMP3 PE=1 SV=3	SCAMP3	86.3846	130.726	95.5432	100.375	96.8408	6
O14879	Interferon-induced protein with tetratricopeptide repeats 3 OS=Homo sapiens GN=IFIT3 PE=1 SV=1	IFIT3	84.3792	109.111	97.9886	116.622	101.101	6
O14929	Histone acetyltransferase type B catalytic subunit OS=Homo sapiens GN=HAT1 PE=1 SV=1	HAT1	103.755	99.9298	97.5493	111.823	101.016	4
O14964	Hepatocyte growth factor-regulated tyrosine kinase substrate OS=Homo sapiens GN=HGS PE=1 SV=1	HGS	115.176	96.6947	77.0005	151.55	78.9693	4
O14965	Aurora kinase A OS=Homo sapiens GN=AURKA PE=1 SV=2	AURKA	80.6488	97.879	107.368	101.166	121.058	1
O14966	Ras-related protein Rab-7L1 OS=Homo sapiens GN=RAB29 PE=1 SV=1	RAB29	202.899	81.8364	76.6904	83.3414	93.9424	2
O14974	Protein phosphatase 1 regulatory subunit 12A OS=Homo sapiens GN=PPP1R12A PE=1 SV=1	PPP1R12A	49.6719	118.29	94.3811	110.84	127.465	6
O14975	Very long-chain acyl-CoA synthetase OS=Homo sapiens GN=SLC27A2 PE=1 SV=2	SLC27A2	61.8866	116.734	106.745	112.639	106.792	6
O14976	Cyclin-G-associated kinase OS=Homo sapiens GN=GAK PE=1 SV=2	GAK	125.461	92.1875	92.9384	98.3491	106.938	2
O14979	Heterogeneous nuclear ribonucleoprotein D-like OS=Homo sapiens GN=HNRNPDL PE=1 SV=3	HNRNPDL	85.2571	104.729	110.214	116.761	90.2457	3
O14980	Exportin-1 OS=Homo sapiens GN=XPO1 PE=1 SV=1	XPO1	82.5003	97.8648	114.134	122.873	89.5908	3
O15014	Zinc finger protein 609 OS=Homo sapiens GN=ZNF609 PE=1 SV=2	ZNF609	70.1898	100.041	103.621	96.2881	136.78	1
O15031	Plexin-B2 OS=Homo sapiens GN=PLXNB2 PE=1 SV=3	PLXNB2	49.6114	113.181	70.0551	98.4856	171.831	1
O15067	Phosphoribosylformylglycinamidine synthase OS=Homo sapiens GN=PFAS PE=1 SV=4	PFAS	130.876	99.0569	105.424	98.0561	87.2282	2
O15226-2	Isoform 2 of NF-kappa-B-repressing factor OS=Homo sapiens GN=NKRF	NKRF	107.679	98.5257	95.1708	112.696	99.6442	4
O15269	Serine palmitoyltransferase 1 OS=Homo sapiens GN=SPTLC1 PE=1 SV=1	SPTLC1	86.603	97.5497	100.497	107.014	116.088	1
O15270	Serine palmitoyltransferase 2 OS=Homo sapiens GN=SPTLC2 PE=1 SV=1	SPTLC2	52.3096	117.652	92.1807	99.8045	147.485	1
O15294	UDP-N-acetylglucosamine--peptide N-acetylglucosaminyltransferase 110 kDa subunit OS=Homo sapiens GN=OGT PE=1 SV=3	OGT	84.3057	97.017	110.453	98.4788	118.241	1
O15355	Protein phosphatase 1G OS=Homo sapiens GN=PPM1G PE=1 SV=1	PPM1G	70.7349	103.828	122.826	104.021	103.366	3
O15357	Phosphatidylinositol 3,4,5-trisphosphate 5-phosphatase 2 OS=Homo sapiens GN=INPPL1 PE=1 SV=2	INPPL1	73.7508	120.959	96.0826	92.2325	122.634	1
O15371	Eukaryotic translation initiation factor 3 subunit D OS=Homo sapiens GN=EIF3D PE=1 SV=1	EIF3D	87.623	102.917	119.79	107.508	86.1563	3
O15427	Monocarboxylate transporter 4 OS=Homo sapiens GN=SLC16A3 PE=1 SV=1	SLC16A3	148.615	99.1725	80.7376	81.879	113.811	5
O15439	Multidrug resistance-associated protein 4 OS=Homo sapiens GN=ABCC4 PE=1 SV=3	ABCC4	129.339	107.23	62.8502	101.384	120.669	5
O15479	Melanoma-associated antigen B2 OS=Homo sapiens GN=MAGEB2 PE=1 SV=3	MAGEB2	78.3136	108.327	95.2168	103.961	118.837	1
O43143	Pre-mRNA-splicing factor ATP-dependent RNA helicase DHX15 OS=Homo sapiens GN=DHX15 PE=1 SV=2	DHX15	82.5431	107.728	106.796	109.007	105.51	6
O43148-2	Isoform 2 of mRNA cap guanine-N7 methyltransferase OS=Homo sapiens GN=RNMT	RNMT	80.6492	92.1622	108.28	116.58	111.84	6
O43159	Ribosomal RNA-processing protein 8 OS=Homo sapiens GN=RRP8 PE=1 SV=2	RRP8	93.8995	114.237	99.0085	97.5333	108.055	1
O43164	E3 ubiquitin-protein ligase Praja-2 OS=Homo sapiens GN=PJA2 PE=1 SV=4	PJA2	41.3475	104.48	112.278	105.483	133.24	6
O43172	U4/U6 small nuclear ribonucleoprotein Prp4 OS=Homo sapiens GN=PRPF4 PE=1 SV=2	PRPF4	122.372	101.31	91.2039	118.978	84.0036	2
O43175	D-3-phosphoglycerate dehydrogenase OS=Homo sapiens GN=PHGDH PE=1 SV=4	PHGDH	83.9239	95.2098	112.744	115.306	99.9681	3
O43181	NADH dehydrogenase [ubiquinone] iron-sulfur protein 4, mitochondrial OS=Homo sapiens GN=NDUFS4 PE=1 SV=1	NDUFS4	542.932	26.5618	15.488	16.094	14.6733	2
O43242	26S proteasome non-ATPase regulatory subunit 3 OS=Homo sapiens GN=PSMD3 PE=1 SV=2	PSMD3	135.07	97.1494	100.197	96.3916	90.7118	2
O43252	Bifunctional 3'-phosphoadenosine 5'-phosphosulfate synthase 1 OS=Homo sapiens GN=PAPSS1 PE=1 SV=2	PAPSS1	61.1334	108.1	122.69	114.032	96.1846	3
O43390-2	Isoform 2 of Heterogeneous nuclear ribonucleoprotein R OS=Homo sapiens GN=HNRNPR	HNRNPR	140.085	93.8245	97.5462	104.321	84.9774	2
O43491	Band 4.1-like protein 2 OS=Homo sapiens GN=EPB41L2 PE=1 SV=1	EPB41L2	46.3623	121.965	60.0218	105.659	168.455	1
O43592	Exportin-T OS=Homo sapiens GN=XPOT PE=1 SV=2	XPOT	86.3339	89.948	97.1158	146.487	96.1585	4
O43615	Mitochondrial import inner membrane translocase subunit TIM44 OS=Homo sapiens GN=TIMM44 PE=1 SV=2	TIMM44	482.421	33.6685	28.9657	19.8196	35.5687	2
O43684	Mitotic checkpoint protein BUB3 OS=Homo sapiens GN=BUB3 PE=1 SV=1	BUB3	79.5913	100.102	118.006	109.758	98.2455	3
O43707	Alpha-actinin-4 OS=Homo sapiens GN=ACTN4 PE=1 SV=2	ACTN4	64.0194	111.387	81.729	125.415	123.037	1
O43747-2	Isoform 2 of AP-1 complex subunit gamma-1 OS=Homo sapiens GN=AP1G1	AP1G1	39.0751	128.907	106.001	119.704	107.955	6
O43776	Asparagine--tRNA ligase, cytoplasmic OS=Homo sapiens GN=NARS PE=1 SV=1	NARS	73.6036	101.439	95.8922	139.162	102.97	4
O43813	LanC-like protein 1 OS=Homo sapiens GN=LANCL1 PE=1 SV=1	LANCL1	72.2963	109.554	104.679	109.28	108.678	6
O43852-3	Isoform 3 of Calumenin OS=Homo sapiens GN=CALU	CALU	86.4843	101.577	92.8065	110.53	116.132	1
O43865	S-adenosylhomocysteine hydrolase-like protein 1 OS=Homo sapiens GN=AHCYL1 PE=1 SV=2	AHCYL1	65.2689	92.7882	110.574	139.527	92.5449	4
O60216	Double-strand-break repair protein rad21 homolog OS=Homo sapiens GN=RAD21 PE=1 SV=2	RAD21	119.828	95.6778	105.889	93.3991	100.948	2
O60232	Sjoegren syndrome/scleroderma autoantigen 1 OS=Homo sapiens GN=SSSCA1 PE=1 SV=1	SSSCA1	161.683	89.0127	93.4892	91.6949	91.5768	2
O60264	SWI/SNF-related matrix-associated actin-dependent regulator of chromatin subfamily A member 5 OS=Homo sapiens GN=SMARCA5 PE=1 SV=1	SMARCA5	103.272	97.0149	108.028	102.637	100.782	3
O60271	C-Jun-amino-terminal kinase-interacting protein 4 OS=Homo sapiens GN=SPAG9 PE=1 SV=4	SPAG9	57.4063	102.746	122.541	110.097	104.714	6
O60318	Germinal-center associated nuclear protein OS=Homo sapiens GN=MCM3AP PE=1 SV=2	MCM3AP	100.703	113.99	95.0216	89.4584	114.369	1
O60343	TBC1 domain family member 4 OS=Homo sapiens GN=TBC1D4 PE=1 SV=2	TBC1D4	44.89	112.764	108.154	112.992	122.684	6
O60443	Non-syndromic hearing impairment protein 5 OS=Homo sapiens GN=DFNA5 PE=1 SV=2	DFNA5	164.774	82.7583	103.177	87.9121	85.7166	2
O60488	Long-chain-fatty-acid--CoA ligase 4 OS=Homo sapiens GN=ACSL4 PE=1 SV=2	ACSL4	68.9015	114.101	122.092	94.4219	107.314	6
O60493	Sorting nexin-3 OS=Homo sapiens GN=SNX3 PE=1 SV=3	SNX3	78.3315	153.232	69.4473	128.192	77.1676	4
O60506	Heterogeneous nuclear ribonucleoprotein Q OS=Homo sapiens GN=SYNCRIP PE=1 SV=2	SYNCRIP	134.546	95.1429	103.246	103.394	83.4969	2
O60547	GDP-mannose 4,6 dehydratase OS=Homo sapiens GN=GMDS PE=1 SV=1	GMDS	107.019	108.41	104.486	103.241	86.0157	2
O60563	Cyclin-T1 OS=Homo sapiens GN=CCNT1 PE=1 SV=1	CCNT1	107.703	98.9304	103.646	89.2026	117.671	5
O60566-3	Isoform 3 of Mitotic checkpoint serine/threonine-protein kinase BUB1 beta OS=Homo sapiens GN=BUB1B	BUB1B	106.737	97.0019	94.5457	100.048	110.524	5
O60664	Perilipin-3 OS=Homo sapiens GN=PLIN3 PE=1 SV=3	PLIN3	78.43	107.103	108.859	95.6061	117.181	6
O60678	Protein arginine N-methyltransferase 3 OS=Homo sapiens GN=PRMT3 PE=1 SV=3	PRMT3	75.057	114.571	106.953	106.026	100.95	6
O60684	Importin subunit alpha-7 OS=Homo sapiens GN=KPNA6 PE=1 SV=1	KPNA6	129.276	95.0403	101.675	83.8586	109.061	2
O60701	UDP-glucose 6-dehydrogenase OS=Homo sapiens GN=UGDH PE=1 SV=1	UGDH	145.257	82.7437	83.0096	126.489	88.6624	2
O60716	Catenin delta-1 OS=Homo sapiens GN=CTNND1 PE=1 SV=1	CTNND1	41.6736	123.6	98.7886	109.284	126.049	6
O60749	Sorting nexin-2 OS=Homo sapiens GN=SNX2 PE=1 SV=2	SNX2	138.558	94.7041	70.2031	130.822	84.3366	2
O60763-2	Isoform 2 of General vesicular transport factor p115 OS=Homo sapiens GN=USO1	USO1	76.8777	110.21	114.962	105.036	100.151	6
O60828	Polyglutamine-binding protein 1 OS=Homo sapiens GN=PQBP1 PE=1 SV=1	PQBP1	122.569	84.1629	54.6056	79.4608	185.888	5
O60884	DnaJ homolog subfamily A member 2 OS=Homo sapiens GN=DNAJA2 PE=1 SV=1	DNAJA2	101.631	102.035	110.402	101.314	97.4496	3
O60934	Nibrin OS=Homo sapiens GN=NBN PE=1 SV=1	NBN	88.8068	103.694	105.403	96.4235	114.86	1
O75027-2	Isoform 2 of ATP-binding cassette sub-family B member 7, mitochondrial OS=Homo sapiens GN=ABCB7	ABCB7	415.951	46.2052	41.61	32.4674	49.7564	2
O75116	Rho-associated protein kinase 2 OS=Homo sapiens GN=ROCK2 PE=1 SV=4	ROCK2	109.671	100.806	99.3943	93.5834	108.558	5
O75128-2	Isoform 2 of Protein cordon-bleu OS=Homo sapiens GN=COBL	COBL	65.886	99.6323	101.784	102.899	129.268	1
O75131	Copine-3 OS=Homo sapiens GN=CPNE3 PE=1 SV=1	CPNE3	78.8018	107.35	105.469	113.054	101.541	6
O75146	Huntingtin-interacting protein 1-related protein OS=Homo sapiens GN=HIP1R PE=1 SV=2	HIP1R	97.0682	101.576	91.625	122.892	96.2433	4
O75147	Obscurin-like protein 1 OS=Homo sapiens GN=OBSL1 PE=1 SV=4	OBSL1	92.381	115.247	91.4743	107.744	105.645	1
O75150	E3 ubiquitin-protein ligase BRE1B OS=Homo sapiens GN=RNF40 PE=1 SV=4	RNF40	84.1183	103.048	110.941	104.99	106.218	6
O75152	Zinc finger CCCH domain-containing protein 11A OS=Homo sapiens GN=ZC3H11A PE=1 SV=3	ZC3H11A	96.4353	98.3556	104.938	103.768	108.24	1
O75153	Clustered mitochondria protein homolog OS=Homo sapiens GN=CLUH PE=1 SV=2	CLUH	122.056	88.4142	109.858	115.559	78.2463	2
O75164	Lysine-specific demethylase 4A OS=Homo sapiens GN=KDM4A PE=1 SV=2	KDM4A	88.0011	96.2957	116.696	102.664	102.183	3
O75170	Serine/threonine-protein phosphatase 6 regulatory subunit 2 OS=Homo sapiens GN=PPP6R2 PE=1 SV=2	PPP6R2	57.7506	117.433	90.3317	110.022	127.951	1
O75175	CCR4-NOT transcription complex subunit 3 OS=Homo sapiens GN=CNOT3 PE=1 SV=1	CNOT3	72.6309	107.153	108.353	106.472	109.031	6
O75179	Ankyrin repeat domain-containing protein 17 OS=Homo sapiens GN=ANKRD17 PE=1 SV=3	ANKRD17	74.8708	103.128	115.909	110.423	102.68	6
O75190	DnaJ homolog subfamily B member 6 OS=Homo sapiens GN=DNAJB6 PE=1 SV=2	DNAJB6	130.963	102.669	97.8801	95.5989	92.322	2
O75306	NADH dehydrogenase [ubiquinone] iron-sulfur protein 2, mitochondrial OS=Homo sapiens GN=NDUFS2 PE=1 SV=2	NDUFS2	576.802	16.2014	8.26884	6.96986	14.8673	2
O75323	Protein NipSnap homolog 2 OS=Homo sapiens GN=GBAS PE=1 SV=1	GBAS	452.652	36.5787	29.3592	38.6582	38.1436	2
O75330-3	Isoform 3 of Hyaluronan mediated motility receptor OS=Homo sapiens GN=HMMR	HMMR	61.8918	105.533	114.86	82.0247	135.342	1
O75362	Zinc finger protein 217 OS=Homo sapiens GN=ZNF217 PE=1 SV=1	ZNF217	89.2329	96.8047	105.266	90.1737	128.432	1
O75367	Core histone macro-H2A.1 OS=Homo sapiens GN=H2AFY PE=1 SV=4	H2AFY	121.396	101.784	79.1856	96.873	118.547	5
O75369-8	Isoform 8 of Filamin-B OS=Homo sapiens GN=FLNB	FLNB	83.1871	105.011	89.3682	106	124.003	1
O75386-2	Isoform 2 of Tubby-related protein 3 OS=Homo sapiens GN=TULP3	TULP3	125.683	109.03	90.5566	83.6393	109.233	5
O75390	Citrate synthase, mitochondrial OS=Homo sapiens GN=CS PE=1 SV=2	CS	493.666	32.3228	27.9019	17.4764	31.4339	2
O75396	Vesicle-trafficking protein SEC22b OS=Homo sapiens GN=SEC22B PE=1 SV=4	SEC22B	60.1271	99.6679	142.068	95.9981	100.043	3
O75400	Pre-mRNA-processing factor 40 homolog A OS=Homo sapiens GN=PRPF40A PE=1 SV=2	PRPF40A	91.7103	110.363	95.4872	103.056	112.786	1
O75436	Vacuolar protein sorting-associated protein 26A OS=Homo sapiens GN=VPS26A PE=1 SV=2	VPS26A	129.367	119.299	81.3753	112.893	78.3391	2
O75439	Mitochondrial-processing peptidase subunit beta OS=Homo sapiens GN=PMPCB PE=1 SV=2	PMPCB	373.08	51.4176	44.94	52.2578	54.772	2
O75475	PC4 and SFRS1-interacting protein OS=Homo sapiens GN=PSIP1 PE=1 SV=1	PSIP1	101.617	89.6066	87.7449	115.67	119.86	5
O75477	Erlin-1 OS=Homo sapiens GN=ERLIN1 PE=1 SV=1	ERLIN1	125.479	101.601	89.5113	105.12	98.3773	2
O75489	NADH dehydrogenase [ubiquinone] iron-sulfur protein 3, mitochondrial OS=Homo sapiens GN=NDUFS3 PE=1 SV=1	NDUFS3	523.725	24.3963	18.9737	15.9922	27.0068	2
O75521	Enoyl-CoA delta isomerase 2, mitochondrial OS=Homo sapiens GN=ECI2 PE=1 SV=4	ECI2	387.592	47.2948	45.8347	46.7664	51.7152	2
O75528	Transcriptional adapter 3 OS=Homo sapiens GN=TADA3 PE=1 SV=1	TADA3	78.0399	124.695	98.1399	72.8914	135.406	1
O75530-2	Isoform 2 of Polycomb protein EED OS=Homo sapiens GN=EED	EED	83.298	97.005	107.474	97.6565	124.303	1
O75533	Splicing factor 3B subunit 1 OS=Homo sapiens GN=SF3B1 PE=1 SV=3	SF3B1	78.1831	104.73	105.742	116.305	101.513	6
O75534-4	Isoform 4 of Cold shock domain-containing protein E1 OS=Homo sapiens GN=CSDE1	CSDE1	82.1953	98.496	114.006	108.664	101.945	3
O75581	Low-density lipoprotein receptor-related protein 6 OS=Homo sapiens GN=LRP6 PE=1 SV=2	LRP6	192.979	93.3838	45.6173	74.6603	129.987	5
O75616	GTPase Era, mitochondrial OS=Homo sapiens GN=ERAL1 PE=1 SV=2	ERAL1	465.39	36.0143	32.161	24.175	37.5218	2
O75643	U5 small nuclear ribonucleoprotein 200 kDa helicase OS=Homo sapiens GN=SNRNP200 PE=1 SV=2	SNRNP200	97.1641	103.35	105.136	112.7	93.2099	4
O75691	Small subunit processome component 20 homolog OS=Homo sapiens GN=UTP20 PE=1 SV=3	UTP20	204.435	75.805	83.1552	79.1406	93.0027	2
O75694	Nuclear pore complex protein Nup155 OS=Homo sapiens GN=NUP155 PE=1 SV=1	NUP155	88.5236	104.135	112.382	93.0779	109.67	6
O75746	Calcium-binding mitochondrial carrier protein Aralar1 OS=Homo sapiens GN=SLC25A12 PE=1 SV=2	SLC25A12	173.432	83.8843	77.2514	108.008	88.5712	2
O75794	Cell division cycle protein 123 homolog OS=Homo sapiens GN=CDC123 PE=1 SV=1	CDC123	118.637	100.501	113.356	99.1287	84.0958	2
O75818	Ribonuclease P protein subunit p40 OS=Homo sapiens GN=RPP40 PE=1 SV=3	RPP40	146.688	93.0509	99.2197	86.2392	95.7349	2
O75821	Eukaryotic translation initiation factor 3 subunit G OS=Homo sapiens GN=EIF3G PE=1 SV=2	EIF3G	82.629	98.9305	113.644	115.378	97.0969	3
O75822	Eukaryotic translation initiation factor 3 subunit J OS=Homo sapiens GN=EIF3J PE=1 SV=2	EIF3J	81.4775	106.739	118.526	99.5002	99.9993	3
O75886	Signal transducing adapter molecule 2 OS=Homo sapiens GN=STAM2 PE=1 SV=1	STAM2	40.8195	137.885	89.0845	133.815	94.5931	6
O75925-2	Isoform 2 of E3 SUMO-protein ligase PIAS1 OS=Homo sapiens GN=PIAS1	PIAS1	91.1916	85.5401	133.096	88.8108	110.059	3
O75947	ATP synthase subunit d, mitochondrial OS=Homo sapiens GN=ATP5H PE=1 SV=3	ATP5H	537.217	17.629	15.7805	19.1155	23.2659	2
O75955	Flotillin-1 OS=Homo sapiens GN=FLOT1 PE=1 SV=3	FLOT1	112.996	107.23	81.451	98.2951	114.356	5
O75964	ATP synthase subunit g, mitochondrial OS=Homo sapiens GN=ATP5L PE=1 SV=3	ATP5L	499.133	27.8522	20.4636	36.3477	21.2248	2
O75976	Carboxypeptidase D OS=Homo sapiens GN=CPD PE=1 SV=2	CPD	117.682	105.014	83.2049	113.212	100.975	2
O76003	Glutaredoxin-3 OS=Homo sapiens GN=GLRX3 PE=1 SV=2	GLRX3	119.206	102.477	98.8603	95.193	101.141	2
O76021	Ribosomal L1 domain-containing protein 1 OS=Homo sapiens GN=RSL1D1 PE=1 SV=3	RSL1D1	116.85	99.7955	81.7341	107.192	107.145	5
O76031	ATP-dependent Clp protease ATP-binding subunit clpX-like, mitochondrial OS=Homo sapiens GN=CLPX PE=1 SV=2	CLPX	476.426	31.9759	29.9767	26.6634	33.9755	2
O76094	Signal recognition particle subunit SRP72 OS=Homo sapiens GN=SRP72 PE=1 SV=3	SRP72	109.128	97.348	109.195	104.779	92.4861	2
O94776	Metastasis-associated protein MTA2 OS=Homo sapiens GN=MTA2 PE=1 SV=1	MTA2	80.6442	102.595	112.157	107.07	104.816	6
O94804	Serine/threonine-protein kinase 10 OS=Homo sapiens GN=STK10 PE=1 SV=1	STK10	65.8027	117.548	76.2638	102.644	145.317	1
O94842	TOX high mobility group box family member 4 OS=Homo sapiens GN=TOX4 PE=1 SV=1	TOX4	117.343	90.1056	100.373	109.444	102.176	2
O94875-11	Isoform 11 of Sorbin and SH3 domain-containing protein 2 OS=Homo sapiens GN=SORBS2	SORBS2	78.7039	97.1841	116.829	107.319	105.277	3
O94887	FERM, RhoGEF and pleckstrin domain-containing protein 2 OS=Homo sapiens GN=FARP2 PE=1 SV=3	FARP2	73.4253	115.779	71.3445	90.2489	158.283	1
O94905	Erlin-2 OS=Homo sapiens GN=ERLIN2 PE=1 SV=1	ERLIN2	149.911	97.6367	84.7789	94.7617	96.9311	2
O94906	Pre-mRNA-processing factor 6 OS=Homo sapiens GN=PRPF6 PE=1 SV=1	PRPF6	99.5237	102.308	110.456	90.805	109.005	3
O94913	Pre-mRNA cleavage complex 2 protein Pcf11 OS=Homo sapiens GN=PCF11 PE=1 SV=3	PCF11	86.5174	97.2102	117.25	90.9026	117.328	3
O94925	Glutaminase kidney isoform, mitochondrial OS=Homo sapiens GN=GLS PE=1 SV=1	GLS	479.516	32.9557	25.7738	29.4471	32.9592	2
O95071	E3 ubiquitin-protein ligase UBR5 OS=Homo sapiens GN=UBR5 PE=1 SV=2	UBR5	118.576	95.7111	105.566	96.332	101.679	2
O95163	Elongator complex protein 1 OS=Homo sapiens GN=IKBKAP PE=1 SV=3	IKBKAP	70.037	109.904	107.835	107.402	110.249	6
O95168	NADH dehydrogenase [ubiquinone] 1 beta subcomplex subunit 4 OS=Homo sapiens GN=NDUFB4 PE=1 SV=3	NDUFB4	318.035	62.9221	47.5484	65.7202	68.2003	2
O95202	LETM1 and EF-hand domain-containing protein 1, mitochondrial OS=Homo sapiens GN=LETM1 PE=1 SV=1	LETM1	539.128	21.4323	17.2433	14.7155	21.4458	2
O95218	Zinc finger Ran-binding domain-containing protein 2 OS=Homo sapiens GN=ZRANB2 PE=1 SV=2	ZRANB2	74.2505	101.693	115.162	123.454	89.7986	3
O95235	Kinesin-like protein KIF20A OS=Homo sapiens GN=KIF20A PE=1 SV=1	KIF20A	81.5849	94.4267	103.24	93.4122	134.887	1
O95239	Chromosome-associated kinesin KIF4A OS=Homo sapiens GN=KIF4A PE=1 SV=3	KIF4A	67.1511	111.957	102.925	111.722	111.763	6
O95243	Methyl-CpG-binding domain protein 4 OS=Homo sapiens GN=MBD4 PE=1 SV=1	MBD4	111.024	97.782	76.7825	132.088	99.2889	4
O95248-4	Isoform 4 of Myotubularin-related protein 5 OS=Homo sapiens GN=SBF1	SBF1	72.7983	114.977	93.5674	105.036	121.273	1
O95263	High affinity cAMP-specific and IBMX-insensitive 3',5'-cyclic phosphodiesterase 8B OS=Homo sapiens GN=PDE8B PE=1 SV=2	PDE8B	73.1987	104.174	90.2063	114.138	126.333	1
O95299-2	Isoform 2 of NADH dehydrogenase [ubiquinone] 1 alpha subcomplex subunit 10, mitochondrial OS=Homo sapiens GN=NDUFA10	NDUFA10	291.935	67.338	59.9308	62.7948	74.6719	2
O95340-2	Isoform B of Bifunctional 3'-phosphoadenosine 5'-phosphosulfate synthase 2 OS=Homo sapiens GN=PAPSS2	PAPSS2	97.8851	100.999	113.434	107.366	88.5108	3
O95347	Structural maintenance of chromosomes protein 2 OS=Homo sapiens GN=SMC2 PE=1 SV=2	SMC2	93.7598	102.276	106.492	102.034	106.006	6
O95363	Phenylalanine--tRNA ligase, mitochondrial OS=Homo sapiens GN=FARS2 PE=1 SV=1	FARS2	480.123	33.2391	28.5973	24.7403	33.3437	2
O95373	Importin-7 OS=Homo sapiens GN=IPO7 PE=1 SV=1	IPO7	65.9758	114.613	101.567	115.805	100.561	6
O95425	Supervillin OS=Homo sapiens GN=SVIL PE=1 SV=2	SVIL	92.0847	112.157	110.688	91.7192	101.061	3
O95433	Activator of 90 kDa heat shock protein ATPase homolog 1 OS=Homo sapiens GN=AHSA1 PE=1 SV=1	AHSA1	143.925	89.8141	96.6263	99.7015	90.9892	2
O95453	Poly(A)-specific ribonuclease PARN OS=Homo sapiens GN=PARN PE=1 SV=1	PARN	143.847	85.5083	103.541	114.41	74.5453	2
O95456	Proteasome assembly chaperone 1 OS=Homo sapiens GN=PSMG1 PE=1 SV=1	PSMG1	283.403	73.9092	53.4424	63.7648	80.644	2
O95486	Protein transport protein Sec24A OS=Homo sapiens GN=SEC24A PE=1 SV=2	SEC24A	47.7071	101.638	165.748	106.267	77.4401	3
O95487-3	Isoform 3 of Protein transport protein Sec24B OS=Homo sapiens GN=SEC24B	SEC24B	72.5263	97.1654	162.455	88.1869	83.7341	3
O95573	Long-chain-fatty-acid--CoA ligase 3 OS=Homo sapiens GN=ACSL3 PE=1 SV=3	ACSL3	76.4973	107.298	113.026	100.354	110.643	6
O95613	Pericentrin OS=Homo sapiens GN=PCNT PE=1 SV=4	PCNT	81.8333	111.24	104.184	90.4304	118.998	1
O95639	Cleavage and polyadenylation specificity factor subunit 4 OS=Homo sapiens GN=CPSF4 PE=1 SV=1	CPSF4	174.67	89.1708	81.8336	92.5467	90.4625	2
O95714	E3 ubiquitin-protein ligase HERC2 OS=Homo sapiens GN=HERC2 PE=1 SV=2	HERC2	340.457	59.4087	53.1234	46.0979	69.5855	2
O95757	Heat shock 70 kDa protein 4L OS=Homo sapiens GN=HSPA4L PE=1 SV=3	HSPA4L	57.5671	109.388	118.573	110.746	104.683	6
O95786	Probable ATP-dependent RNA helicase DDX58 OS=Homo sapiens GN=DDX58 PE=1 SV=2	DDX58	104.433	87.5536	93.5985	142.952	90.8035	4
O95816	BAG family molecular chaperone regulator 2 OS=Homo sapiens GN=BAG2 PE=1 SV=1	BAG2	110.15	104.109	115.561	82.6806	99.706	2
O95817	BAG family molecular chaperone regulator 3 OS=Homo sapiens GN=BAG3 PE=1 SV=3	BAG3	61.7272	102.205	125.066	99.5054	110.69	6
O95831	Apoptosis-inducing factor 1, mitochondrial OS=Homo sapiens GN=AIFM1 PE=1 SV=1	AIFM1	163.865	82.5336	94.6733	98.3382	86.1292	2
O96000	NADH dehydrogenase [ubiquinone] 1 beta subcomplex subunit 10 OS=Homo sapiens GN=NDUFB10 PE=1 SV=3	NDUFB10	355.098	52.3239	54.3853	52.5005	60.2087	2
O96005	Cleft lip and palate transmembrane protein 1 OS=Homo sapiens GN=CLPTM1 PE=1 SV=1	CLPTM1	77.8142	104.674	93.5077	107.547	120.557	1
O96006	Zinc finger BED domain-containing protein 1 OS=Homo sapiens GN=ZBED1 PE=1 SV=1	ZBED1	86.0051	93.9106	105.413	105.319	116.058	1
O96008	Mitochondrial import receptor subunit TOM40 homolog OS=Homo sapiens GN=TOMM40 PE=1 SV=1	TOMM40	131.241	88.9181	98.812	100.406	99.7557	2
O96019	Actin-like protein 6A OS=Homo sapiens GN=ACTL6A PE=1 SV=1	ACTL6A	106.732	93.7449	108.105	104.948	99.3667	2
P00338-3	Isoform 3 of L-lactate dehydrogenase A chain OS=Homo sapiens GN=LDHA	LDHA	74.3372	106.935	111.525	116.741	95.3883	6
P00367	Glutamate dehydrogenase 1, mitochondrial OS=Homo sapiens GN=GLUD1 PE=1 SV=2	GLUD1	481.698	30.6057	27.9076	26.1482	34.9027	2
P00390	Glutathione reductase, mitochondrial OS=Homo sapiens GN=GSR PE=1 SV=2	GSR	270.415	67.5669	70.2296	74.3059	68.5463	2
P00403	Cytochrome c oxidase subunit 2 OS=Homo sapiens GN=MT-CO2 PE=1 SV=1	MT-CO2	280.502	73.5574	67.9691	64.1651	69.222	2
P00414	Cytochrome c oxidase subunit 3 OS=Homo sapiens GN=MT-CO3 PE=1 SV=2	MT-CO3	223.109	82.0091	88.8802	69.6967	75.6172	2
P00492	Hypoxanthine-guanine phosphoribosyltransferase OS=Homo sapiens GN=HPRT1 PE=1 SV=2	HPRT1	76.3824	108.789	108.585	116.119	95.9802	6
P00505	Aspartate aminotransferase, mitochondrial OS=Homo sapiens GN=GOT2 PE=1 SV=3	GOT2	436.294	40.8138	34.3589	36.6468	43.1005	2
P00533	Epidermal growth factor receptor OS=Homo sapiens GN=EGFR PE=1 SV=2	EGFR	55.592	116.735	67.6377	106.216	157.712	1
P00558	Phosphoglycerate kinase 1 OS=Homo sapiens GN=PGK1 PE=1 SV=3	PGK1	103.955	95.9021	105.446	100.861	100.889	2
P00742	Coagulation factor X OS=Homo sapiens GN=F10 PE=1 SV=2	F10	102.249	103.798	127.77	96.6549	81.9557	3
P00966	Argininosuccinate synthase OS=Homo sapiens GN=ASS1 PE=1 SV=2	ASS1	162.211	91.4371	90.6226	91.8016	89.285	2
P01111	GTPase NRas OS=Homo sapiens GN=NRAS PE=1 SV=1	NRAS	50.3064	116.471	76.8798	104.629	154.428	1
P02545	Prelamin-A/C OS=Homo sapiens GN=LMNA PE=1 SV=1	LMNA	132.469	94.3049	95.5463	107.386	89.2211	2
P02768	Serum albumin OS=Homo sapiens GN=ALB PE=1 SV=2	ALB	146.312	95.2644	93.4877	86.4794	100.202	2
P02786	Transferrin receptor protein 1 OS=Homo sapiens GN=TFRC PE=1 SV=2	TFRC	46.7456	128.91	83.1195	126.971	114.296	6
P02794	Ferritin heavy chain OS=Homo sapiens GN=FTH1 PE=1 SV=2	FTH1	98.4847	103.903	109.222	103.059	95.6345	3
P04075-2	Isoform 2 of Fructose-bisphosphate aldolase A OS=Homo sapiens GN=ALDOA	ALDOA	77.6025	109.269	106.306	122.167	95.9795	6
P04080	Cystatin-B OS=Homo sapiens GN=CSTB PE=1 SV=2	CSTB	59.0829	96.5588	130.237	111.706	101.54	3
P04083	Annexin A1 OS=Homo sapiens GN=ANXA1 PE=1 SV=2	ANXA1	85.1044	114.687	106.67	100.327	97.6797	6
P04114	Apolipoprotein B-100 OS=Homo sapiens GN=APOB PE=1 SV=2	APOB	158.803	97.8001	92.9584	79.7782	93.4016	2
P04150-3	Isoform Alpha-2 of Glucocorticoid receptor OS=Homo sapiens GN=NR3C1	NR3C1	82.2206	95.7186	97.2681	113.986	119.621	1
P04259	Keratin, type II cytoskeletal 6B OS=Homo sapiens GN=KRT6B PE=1 SV=5	KRT6B	149.482	90.4482	103.407	89.0172	86.7907	2
P04264	Keratin, type II cytoskeletal 1 OS=Homo sapiens GN=KRT1 PE=1 SV=6	KRT1	150.731	101.754	78.3896	121.344	69.6664	2
P04406	Glyceraldehyde-3-phosphate dehydrogenase OS=Homo sapiens GN=GAPDH PE=1 SV=3	GAPDH	207.277	89.1485	77.7944	80.6288	80.6426	2
P04792	Heat shock protein beta-1 OS=Homo sapiens GN=HSPB1 PE=1 SV=2	HSPB1	119.246	99.2926	101.053	101.134	96.6642	2
P04843	Dolichyl-diphosphooligosaccharide--protein glycosyltransferase subunit 1 OS=Homo sapiens GN=RPN1 PE=1 SV=1	RPN1	96.7959	102.706	110.003	99.5817	101.721	3
P04844	Dolichyl-diphosphooligosaccharide--protein glycosyltransferase subunit 2 OS=Homo sapiens GN=RPN2 PE=1 SV=3	RPN2	170.042	82.0786	91.579	91.8006	90.4934	2
P04899-4	Isoform sGi2 of Guanine nucleotide-binding protein G(i) subunit alpha-2 OS=Homo sapiens GN=GNAI2	GNAI2	82.2685	110.627	84.1568	102.45	133.209	1
P04920	Anion exchange protein 2 OS=Homo sapiens GN=SLC4A2 PE=1 SV=4	SLC4A2	84.8401	88.3314	89.3752	110.79	129.131	1
P05023	Sodium/potassium-transporting ATPase subunit alpha-1 OS=Homo sapiens GN=ATP1A1 PE=1 SV=1	ATP1A1	97.2768	102.876	84.3587	104.275	123.211	1
P05067	Amyloid beta A4 protein OS=Homo sapiens GN=APP PE=1 SV=3	APP	115.238	99.9954	74.2363	84.8653	143.097	5
P05141	ADP/ATP translocase 2 OS=Homo sapiens GN=SLC25A5 PE=1 SV=7	SLC25A5	217.561	81.6454	80.0607	74.6045	85.8917	2
P05165	Propionyl-CoA carboxylase alpha chain, mitochondrial OS=Homo sapiens GN=PCCA PE=1 SV=4	PCCA	110.903	101.106	92.7535	103.295	107.548	5
P05198	Eukaryotic translation initiation factor 2 subunit 1 OS=Homo sapiens GN=EIF2S1 PE=1 SV=3	EIF2S1	126.556	106.641	93.1649	92.0004	100.113	2
P05362	Intercellular adhesion molecule 1 OS=Homo sapiens GN=ICAM1 PE=1 SV=2	ICAM1	78.4338	106.826	81.3224	124.153	117.299	1
P05455	Lupus La protein OS=Homo sapiens GN=SSB PE=1 SV=2	SSB	120.575	78.7403	109.648	72.9044	133.125	5
P05556	Integrin beta-1 OS=Homo sapiens GN=ITGB1 PE=1 SV=2	ITGB1	58.0645	102.09	130.708	94.9534	109.347	3
P05783	Keratin, type I cytoskeletal 18 OS=Homo sapiens GN=KRT18 PE=1 SV=2	KRT18	141.161	91.147	102.267	91.9111	94.2752	2
P05787-2	Isoform 2 of Keratin, type II cytoskeletal 8 OS=Homo sapiens GN=KRT8	KRT8	123.675	103.926	99.0017	95.0559	99.4579	2
P06241	Tyrosine-protein kinase Fyn OS=Homo sapiens GN=FYN PE=1 SV=3	FYN	33.5901	127.38	46.395	105.33	191.623	1
P06396	Gelsolin OS=Homo sapiens GN=GSN PE=1 SV=1	GSN	76.1478	116.158	106.016	97.6797	113.356	6
P06576	ATP synthase subunit beta, mitochondrial OS=Homo sapiens GN=ATP5B PE=1 SV=3	ATP5B	434.319	42.014	42.2643	31.1499	40.7726	2
P06733	Alpha-enolase OS=Homo sapiens GN=ENO1 PE=1 SV=2	ENO1	111.8	107.309	102.558	109.21	82.9332	2
P06753-2	Isoform 2 of Tropomyosin alpha-3 chain OS=Homo sapiens GN=TPM3	TPM3	72.1979	118.944	113.394	76.6875	121.247	1
P07195	L-lactate dehydrogenase B chain OS=Homo sapiens GN=LDHB PE=1 SV=2	LDHB	71.105	110.725	114.152	119.616	90.3315	6
P07197	Neurofilament medium polypeptide OS=Homo sapiens GN=NEFM PE=1 SV=3	NEFM	113.574	102.911	108.894	92.4908	96.1264	2
P07237	Protein disulfide-isomerase OS=Homo sapiens GN=P4HB PE=1 SV=3	P4HB	102.487	111.285	93.6245	97.5897	105.847	5
P07355-2	Isoform 2 of Annexin A2 OS=Homo sapiens GN=ANXA2	ANXA2	69.1003	108.498	110.697	109.342	105.09	6
P07384	Calpain-1 catalytic subunit OS=Homo sapiens GN=CAPN1 PE=1 SV=1	CAPN1	122.447	95.181	95.8567	122.284	83.1963	2
P07437	Tubulin beta chain OS=Homo sapiens GN=TUBB PE=1 SV=2	TUBB	146.258	95.3008	97.5113	94.1604	89.1388	2
P07737	Profilin-1 OS=Homo sapiens GN=PFN1 PE=1 SV=2	PFN1	125.344	89.7052	102.615	103.32	93.6844	2
P07814	Bifunctional glutamate/proline--tRNA ligase OS=Homo sapiens GN=EPRS PE=1 SV=5	EPRS	78.4128	106.475	114.82	105.744	100.395	3
P07900-2	Isoform 2 of Heat shock protein HSP 90-alpha OS=Homo sapiens GN=HSP90AA1	HSP90AA1	85.6699	102.982	113.392	118.051	86.443	3
P07910	Heterogeneous nuclear ribonucleoproteins C1/C2 OS=Homo sapiens GN=HNRNPC PE=1 SV=4	HNRNPC	83.3089	97.7816	107.211	128.122	91.8733	4
P07951-2	Isoform 2 of Tropomyosin beta chain OS=Homo sapiens GN=TPM2	TPM2	79.5085	115.683	93.0825	95.6648	122.895	1
P07954	Fumarate hydratase, mitochondrial OS=Homo sapiens GN=FH PE=1 SV=3	FH	517.782	24.2831	21.4823	22.4214	23.148	2
P08069	Insulin-like growth factor 1 receptor OS=Homo sapiens GN=IGF1R PE=1 SV=1	IGF1R	62.034	108.187	74.8981	102.392	158.958	1
P08133	Annexin A6 OS=Homo sapiens GN=ANXA6 PE=1 SV=3	ANXA6	96.9693	94.845	109.907	116.209	88.4899	4
P08195-4	Isoform 4 of 4F2 cell-surface antigen heavy chain OS=Homo sapiens GN=SLC3A2	SLC3A2	100.862	102.048	79.4428	107.475	126.859	1
P08237-3	Isoform 3 of ATP-dependent 6-phosphofructokinase, muscle type OS=Homo sapiens GN=PFKM	PFKM	134.268	108.202	85.9824	102.203	93.036	2
P08238	Heat shock protein HSP 90-beta OS=Homo sapiens GN=HSP90AB1 PE=1 SV=4	HSP90AB1	81.2935	105.559	113.468	119.145	86.8458	3
P08240	Signal recognition particle receptor subunit alpha OS=Homo sapiens GN=SRPRA PE=1 SV=2	SRPRA	56.4537	109.07	125.548	94.1284	116.605	6
P08559-4	Isoform 4 of Pyruvate dehydrogenase E1 component subunit alpha, somatic form, mitochondrial OS=Homo sapiens GN=PDHA1	PDHA1	408.442	43.0703	37.7426	49.8617	45.6212	2
P08581	Hepatocyte growth factor receptor OS=Homo sapiens GN=MET PE=1 SV=4	MET	64.722	122.628	74.3869	95.1461	155.549	1
P08621	U1 small nuclear ribonucleoprotein 70 kDa OS=Homo sapiens GN=SNRNP70 PE=1 SV=2	SNRNP70	87.9544	102.023	110.724	112.185	95.9928	3
P08651	Nuclear factor 1 C-type OS=Homo sapiens GN=NFIC PE=1 SV=2	NFIC	110.569	90.7177	111.974	103.847	95.9948	2
P08670	Vimentin OS=Homo sapiens GN=VIM PE=1 SV=4	VIM	103.165	113.656	96.4052	105.248	102.14	1
P08729	Keratin, type II cytoskeletal 7 OS=Homo sapiens GN=KRT7 PE=1 SV=5	KRT7	115.984	108.483	95.9118	100.452	102.002	2
P08754	Guanine nucleotide-binding protein G(k) subunit alpha OS=Homo sapiens GN=GNAI3 PE=1 SV=3	GNAI3	65.37	115.891	72.5931	98.2605	156.062	1
P09496	Clathrin light chain A OS=Homo sapiens GN=CLTA PE=1 SV=1	CLTA	69.154	124.075	106.32	97.4727	105.553	6
P09622	Dihydrolipoyl dehydrogenase, mitochondrial OS=Homo sapiens GN=DLD PE=1 SV=2	DLD	466.317	35.138	31.3381	28.6608	36.017	2
P09651	Heterogeneous nuclear ribonucleoprotein A1 OS=Homo sapiens GN=HNRNPA1 PE=1 SV=5	HNRNPA1	90.4277	102.572	110.364	121.277	84.0763	4
P09669	Cytochrome c oxidase subunit 6C OS=Homo sapiens GN=COX6C PE=1 SV=2	COX6C	234.667	72.5344	72.2865	84.0298	79.1996	2
P09874	Poly [ADP-ribose] polymerase 1 OS=Homo sapiens GN=PARP1 PE=1 SV=4	PARP1	94.4035	95.5587	120.388	106.06	92.9591	3
P10515	Dihydrolipoyllysine-residue acetyltransferase component of pyruvate dehydrogenase complex, mitochondrial OS=Homo sapiens GN=DLAT PE=1 SV=3	DLAT	535.967	21.9515	18.8379	15.138	21.066	2
P10586	Receptor-type tyrosine-protein phosphatase F OS=Homo sapiens GN=PTPRF PE=1 SV=2	PTPRF	69.3022	114.558	74.1915	100.033	154.104	1
P10599	Thioredoxin OS=Homo sapiens GN=TXN PE=1 SV=3	TXN	76.996	96.6739	119.062	112.903	96.3089	3
P10606	Cytochrome c oxidase subunit 5B, mitochondrial OS=Homo sapiens GN=COX5B PE=1 SV=2	COX5B	504.502	25.4913	26.7946	24.916	22.9648	2
P10620	Microsomal glutathione S-transferase 1 OS=Homo sapiens GN=MGST1 PE=1 SV=1	MGST1	195.627	58.1832	104.787	85.5129	74.3505	2
P10644	cAMP-dependent protein kinase type I-alpha regulatory subunit OS=Homo sapiens GN=PRKAR1A PE=1 SV=1	PRKAR1A	50.7104	115.211	110.254	114.393	106.851	6
P10809	60 kDa heat shock protein, mitochondrial OS=Homo sapiens GN=HSPD1 PE=1 SV=2	HSPD1	526.765	23.6309	19.0828	18.1918	23.5247	2
P11021	78 kDa glucose-regulated protein OS=Homo sapiens GN=HSPA5 PE=1 SV=2	HSPA5	82.9979	101.285	101.222	112.039	111.529	6
P11047	Laminin subunit gamma-1 OS=Homo sapiens GN=LAMC1 PE=1 SV=3	LAMC1	66.5761	121.427	85.3962	106.099	124.929	1
P11142	Heat shock cognate 71 kDa protein OS=Homo sapiens GN=HSPA8 PE=1 SV=1	HSPA8	89.9682	101.578	110.643	105.855	100.222	3
P11166	Solute carrier family 2, facilitated glucose transporter member 1 OS=Homo sapiens GN=SLC2A1 PE=1 SV=2	SLC2A1	208.716	71.1275	86.0367	89.7845	74.2374	2
P11177	Pyruvate dehydrogenase E1 component subunit beta, mitochondrial OS=Homo sapiens GN=PDHB PE=1 SV=3	PDHB	463.61	35.9603	32.3362	26.5673	37.5981	2
P11182	Lipoamide acyltransferase component of branched-chain alpha-keto acid dehydrogenase complex, mitochondrial OS=Homo sapiens GN=DBT PE=1 SV=3	DBT	520.783	24.2825	21.1304	17.8739	25.4584	2
P11216	Glycogen phosphorylase, brain form OS=Homo sapiens GN=PYGB PE=1 SV=5	PYGB	104.868	104.371	105.967	105.766	91.8991	4
P11233	Ras-related protein Ral-A OS=Homo sapiens GN=RALA PE=1 SV=1	RALA	34.6369	105.29	73.8815	106.03	164.598	1
P11387	DNA topoisomerase 1 OS=Homo sapiens GN=TOP1 PE=1 SV=2	TOP1	75.6035	103.732	107.492	118.09	101.93	6
P11388-4	Isoform 4 of DNA topoisomerase 2-alpha OS=Homo sapiens GN=TOP2A	TOP2A	92.1884	99.8704	115.412	104.421	96.735	3
P11498	Pyruvate carboxylase, mitochondrial OS=Homo sapiens GN=PC PE=1 SV=2	PC	118.916	103.194	91.6138	95.0132	108.906	5
P11532-6	Isoform 6 of Dystrophin OS=Homo sapiens GN=DMD	DMD	78.543	109.308	70.3459	97.825	153.186	1
P11586	C-1-tetrahydrofolate synthase, cytoplasmic OS=Homo sapiens GN=MTHFD1 PE=1 SV=3	MTHFD1	105.27	102.707	106.566	107.836	89.4881	4
P11940	Polyadenylate-binding protein 1 OS=Homo sapiens GN=PABPC1 PE=1 SV=2	PABPC1	69.4585	106.493	120.245	109.298	98.5735	3
P12004	Proliferating cell nuclear antigen OS=Homo sapiens GN=PCNA PE=1 SV=1	PCNA	161.369	92.2432	86.8333	88.5698	97.8123	2
P12236	ADP/ATP translocase 3 OS=Homo sapiens GN=SLC25A6 PE=1 SV=4	SLC25A6	217.576	81.4696	80.7159	75.2137	84.7216	2
P12268	Inosine-5'-monophosphate dehydrogenase 2 OS=Homo sapiens GN=IMPDH2 PE=1 SV=2	IMPDH2	46.5831	110.994	113.173	132.002	103.545	6
P12270	Nucleoprotein TPR OS=Homo sapiens GN=TPR PE=1 SV=3	TPR	101.026	99.7274	112.574	106.827	90.2735	3
P12277	Creatine kinase B-type OS=Homo sapiens GN=CKB PE=1 SV=1	CKB	71.9309	102.045	105.449	126.782	91.5307	4
P12532-2	Isoform 2 of Creatine kinase U-type, mitochondrial OS=Homo sapiens GN=CKMT1A	CKMT1A	120.896	106.36	97.4756	101.892	93.7077	2
P12814	Alpha-actinin-1 OS=Homo sapiens GN=ACTN1 PE=1 SV=2	ACTN1	66.0449	107.629	83.5128	133.899	114.72	6
P12956	X-ray repair cross-complementing protein 6 OS=Homo sapiens GN=XRCC6 PE=1 SV=2	XRCC6	106.867	99.9919	102.66	101.246	101.208	2
P13010	X-ray repair cross-complementing protein 5 OS=Homo sapiens GN=XRCC5 PE=1 SV=3	XRCC5	105.688	101.643	102.165	104.805	99.9657	2
P13073	Cytochrome c oxidase subunit 4 isoform 1, mitochondrial OS=Homo sapiens GN=COX4I1 PE=1 SV=1	COX4I1	486.087	29.916	28.6615	18.5718	38.3733	2
P13196	5-aminolevulinate synthase, nonspecific, mitochondrial OS=Homo sapiens GN=ALAS1 PE=1 SV=2	ALAS1	544.309	21.1485	13.1301	13.368	24.4945	2
P13489	Ribonuclease inhibitor OS=Homo sapiens GN=RNH1 PE=1 SV=2	RNH1	67.5385	112.467	107.937	111.098	101.995	6
P13639	Elongation factor 2 OS=Homo sapiens GN=EEF2 PE=1 SV=4	EEF2	81.0953	101.07	112.209	114.758	95.7591	3
P13645	Keratin, type I cytoskeletal 10 OS=Homo sapiens GN=KRT10 PE=1 SV=6	KRT10	199.597	92.832	80.1852	97.3462	68.3895	2
P13667	Protein disulfide-isomerase A4 OS=Homo sapiens GN=PDIA4 PE=1 SV=2	PDIA4	90.975	103.757	98.6746	106.074	106.267	6
P13797	Plastin-3 OS=Homo sapiens GN=PLS3 PE=1 SV=4	PLS3	67.6824	107.237	94.8049	108.696	122.649	1
P13804	Electron transfer flavoprotein subunit alpha, mitochondrial OS=Homo sapiens GN=ETFA PE=1 SV=1	ETFA	431.983	39.83	36.3863	38.598	42.7376	2
P13861	cAMP-dependent protein kinase type II-alpha regulatory subunit OS=Homo sapiens GN=PRKAR2A PE=1 SV=2	PRKAR2A	53.4975	109.071	116.592	110.387	109.876	6
P13995	Bifunctional methylenetetrahydrofolate dehydrogenase/cyclohydrolase, mitochondrial OS=Homo sapiens GN=MTHFD2 PE=1 SV=2	MTHFD2	370.929	45.0086	47.0922	50.2659	61.3627	2
P14324	Farnesyl pyrophosphate synthase OS=Homo sapiens GN=FDPS PE=1 SV=4	FDPS	104.516	113.903	98.1818	99.3188	94.9613	2
P14373	Zinc finger protein RFP OS=Homo sapiens GN=TRIM27 PE=1 SV=1	TRIM27	65.2336	103.024	116.682	108.399	112.527	6
P14618	Pyruvate kinase PKM OS=Homo sapiens GN=PKM PE=1 SV=4	PKM	176.086	95.3216	82.496	89.2147	86.1483	2
P14625	Endoplasmin OS=Homo sapiens GN=HSP90B1 PE=1 SV=1	HSP90B1	65.9431	114.454	102.554	113.118	108.144	6
P14678-3	Isoform SM-B1 of Small nuclear ribonucleoprotein-associated proteins B and B' OS=Homo sapiens GN=SNRPB	SNRPB	142.509	80.6786	113.082	94.3658	88.3132	2
P14735	Insulin-degrading enzyme OS=Homo sapiens GN=IDE PE=1 SV=4	IDE	156.908	83.4191	107.404	87.2201	88.7445	2
P14866	Heterogeneous nuclear ribonucleoprotein L OS=Homo sapiens GN=HNRNPL PE=1 SV=2	HNRNPL	146.299	91.7407	98.041	99.0423	85.8554	2
P14868	Aspartate--tRNA ligase, cytoplasmic OS=Homo sapiens GN=DARS PE=1 SV=2	DARS	72.4731	108.126	120.539	103.743	100.691	3
P14923	Junction plakoglobin OS=Homo sapiens GN=JUP PE=1 SV=3	JUP	51.8032	115.243	79.8286	111.978	145.531	1
P15170-3	Isoform 3 of Eukaryotic peptide chain release factor GTP-binding subunit ERF3A OS=Homo sapiens GN=GSPT1	GSPT1	63.4354	104.796	108.024	108.53	115.871	6
P15531-2	Isoform 2 of Nucleoside diphosphate kinase A OS=Homo sapiens GN=NME1	NME1	104.062	86.264	116.692	115.727	86.0487	3
P15559	NAD(P)H dehydrogenase [quinone] 1 OS=Homo sapiens GN=NQO1 PE=1 SV=1	NQO1	107.591	95.8044	89.27	115.537	105.295	4
P15880	40S ribosomal protein S2 OS=Homo sapiens GN=RPS2 PE=1 SV=2	RPS2	139.895	93.7906	93.8476	88.0646	104.21	2
P15924	Desmoplakin OS=Homo sapiens GN=DSP PE=1 SV=3	DSP	64.0481	103.726	112.395	103.792	117.134	6
P16402	Histone H1.3 OS=Homo sapiens GN=HIST1H1D PE=1 SV=2	HIST1H1D	115.575	92.6081	82.5519	137.445	97.2827	4
P16615	Sarcoplasmic/endoplasmic reticulum calcium ATPase 2 OS=Homo sapiens GN=ATP2A2 PE=1 SV=1	ATP2A2	121.741	94.596	100.219	96.6516	102.822	2
P16989	Y-box-binding protein 3 OS=Homo sapiens GN=YBX3 PE=1 SV=4	YBX3	109.091	87.7063	106.363	128.679	81.6959	4
P17252	Protein kinase C alpha type OS=Homo sapiens GN=PRKCA PE=1 SV=4	PRKCA	82.0942	110.209	105.592	102.195	107.486	6
P17655	Calpain-2 catalytic subunit OS=Homo sapiens GN=CAPN2 PE=1 SV=6	CAPN2	60.8965	115.292	112.564	114.874	101.92	6
P17706	Tyrosine-protein phosphatase non-receptor type 2 OS=Homo sapiens GN=PTPN2 PE=1 SV=2	PTPN2	103.258	102.088	88.6907	141.432	85.1401	4
P17812	CTP synthase 1 OS=Homo sapiens GN=CTPS1 PE=1 SV=2	CTPS1	111.437	100.473	103.754	102.201	96.2002	2
P17931	Galectin-3 OS=Homo sapiens GN=LGALS3 PE=1 SV=5	LGALS3	57.5933	108.631	122.967	113.212	99.2903	6
P17980	26S protease regulatory subunit 6A OS=Homo sapiens GN=PSMC3 PE=1 SV=3	PSMC3	73.8979	109.987	120.483	111.528	89.4163	3
P17987	T-complex protein 1 subunit alpha OS=Homo sapiens GN=TCP1 PE=1 SV=1	TCP1	116.907	96.8017	110.656	100.196	88.5078	2
P18084	Integrin beta-5 OS=Homo sapiens GN=ITGB5 PE=1 SV=1	ITGB5	40.1751	107.699	86.1557	125.015	141.521	1
P18085	ADP-ribosylation factor 4 OS=Homo sapiens GN=ARF4 PE=1 SV=3	ARF4	119.906	101.369	104.752	99.9557	91.2969	2
P18124	60S ribosomal protein L7 OS=Homo sapiens GN=RPL7 PE=1 SV=1	RPL7	110.791	94.3308	118.882	94.8294	90.0809	2
P18206	Vinculin OS=Homo sapiens GN=VCL PE=1 SV=4	VCL	66.9552	104.6	106.576	115.88	108.786	6
P18583-9	Isoform I of Protein SON OS=Homo sapiens GN=SON	SON	101.283	106.466	95.7607	98.9698	110.755	1
P18621-3	Isoform 3 of 60S ribosomal protein L17 OS=Homo sapiens GN=RPL17	RPL17	166.956	92.1989	94.6934	75.972	97.0797	2
P19174-2	Isoform 2 of 1-phosphatidylinositol 4,5-bisphosphate phosphodiesterase gamma-1 OS=Homo sapiens GN=PLCG1	PLCG1	83.3825	105.815	104.609	99.3952	115.495	1
P19338	Nucleolin OS=Homo sapiens GN=NCL PE=1 SV=3	NCL	106.602	96.2826	112.152	109.778	87.0387	3
P19525	Interferon-induced, double-stranded RNA-activated protein kinase OS=Homo sapiens GN=EIF2AK2 PE=1 SV=2	EIF2AK2	257.128	72.0098	83.6139	69.0503	66.3377	2
P19623	Spermidine synthase OS=Homo sapiens GN=SRM PE=1 SV=1	SRM	130.452	98.7485	107.183	82.3597	98.3414	2
P20020	Plasma membrane calcium-transporting ATPase 1 OS=Homo sapiens GN=ATP2B1 PE=1 SV=3	ATP2B1	64.8717	111.666	56.9889	98.0146	173.184	1
P20042	Eukaryotic translation initiation factor 2 subunit 2 OS=Homo sapiens GN=EIF2S2 PE=1 SV=2	EIF2S2	129.785	79.036	86.46	137.126	94.68	4
P20073	Annexin A7 OS=Homo sapiens GN=ANXA7 PE=1 SV=3	ANXA7	50.0644	110.724	120.856	105.911	110.841	6
P20339	Ras-related protein Rab-5A OS=Homo sapiens GN=RAB5A PE=1 SV=2	RAB5A	101.973	103.805	99.3513	104.615	102.293	4
P20340	Ras-related protein Rab-6A OS=Homo sapiens GN=RAB6A PE=1 SV=3	RAB6A	73.883	110.175	113.501	115.908	92.6048	6
P20618	Proteasome subunit beta type-1 OS=Homo sapiens GN=PSMB1 PE=1 SV=2	PSMB1	90.6037	100.763	110.271	108.576	94.626	3
P20700	Lamin-B1 OS=Homo sapiens GN=LMNB1 PE=1 SV=2	LMNB1	140.118	102.627	94.732	84.4838	99.5897	2
P20810-6	Isoform 6 of Calpastatin OS=Homo sapiens GN=CAST	CAST	63.784	96.8479	105.008	113.326	124.391	6
P20839-6	Isoform 6 of Inosine-5'-monophosphate dehydrogenase 1 OS=Homo sapiens GN=IMPDH1	IMPDH1	56.6261	114.903	122.946	108.782	96.5872	6
P21281	V-type proton ATPase subunit B, brain isoform OS=Homo sapiens GN=ATP6V1B2 PE=1 SV=3	ATP6V1B2	137.135	103.304	82.1538	112.131	87.0498	2
P21291	Cysteine and glycine-rich protein 1 OS=Homo sapiens GN=CSRP1 PE=1 SV=3	CSRP1	52.8152	110.746	102.831	119.764	115.35	6
P21333	Filamin-A OS=Homo sapiens GN=FLNA PE=1 SV=4	FLNA	70.8038	108.716	87.4261	108.773	129.266	1
P22059	Oxysterol-binding protein 1 OS=Homo sapiens GN=OSBP PE=1 SV=1	OSBP	54.0783	115.733	110.291	110.231	113.304	6
P22087	rRNA 2'-O-methyltransferase fibrillarin OS=Homo sapiens GN=FBL PE=1 SV=2	FBL	138.258	95.4242	85.8423	90.8592	110.913	2
P22102	Trifunctional purine biosynthetic protein adenosine-3 OS=Homo sapiens GN=GART PE=1 SV=1	GART	83.8512	102.426	106.043	107.033	107.084	6
P22234-2	Isoform 2 of Multifunctional protein ADE2 OS=Homo sapiens GN=PAICS	PAICS	78.9562	102.528	122.446	120.251	82.7925	3
P22314	Ubiquitin-like modifier-activating enzyme 1 OS=Homo sapiens GN=UBA1 PE=1 SV=3	UBA1	79.2105	106.069	112.491	116.12	94.267	3
P22626	Heterogeneous nuclear ribonucleoproteins A2/B1 OS=Homo sapiens GN=HNRNPA2B1 PE=1 SV=2	HNRNPA2B1	82.5468	105.407	103.439	127.039	88.956	4
P22670	MHC class II regulatory factor RFX1 OS=Homo sapiens GN=RFX1 PE=1 SV=2	RFX1	117.715	98.5238	98.5471	99.6077	104.12	2
P22695	Cytochrome b-c1 complex subunit 2, mitochondrial OS=Homo sapiens GN=UQCRC2 PE=1 SV=3	UQCRC2	358.915	52.1798	49.8787	56.5083	54.7865	2
P22830-2	Isoform 2 of Ferrochelatase, mitochondrial OS=Homo sapiens GN=FECH	FECH	392.28	46.8345	40.6952	56.2917	45.6445	2
P23368	NAD-dependent malic enzyme, mitochondrial OS=Homo sapiens GN=ME2 PE=1 SV=1	ME2	524.074	26.7493	17.9029	22.1978	20.7809	2
P23381	Tryptophan--tRNA ligase, cytoplasmic OS=Homo sapiens GN=WARS PE=1 SV=2	WARS	78.9682	103.484	118.39	115.46	88.7874	3
P23396	40S ribosomal protein S3 OS=Homo sapiens GN=RPS3 PE=1 SV=2	RPS3	157.675	96.5208	92.9694	87.6497	91.8631	2
P23458	Tyrosine-protein kinase JAK1 OS=Homo sapiens GN=JAK1 PE=1 SV=2	JAK1	62.6457	118.264	60.9056	101.41	161.977	1
P23526	Adenosylhomocysteinase OS=Homo sapiens GN=AHCY PE=1 SV=4	AHCY	76.5509	87.6299	119.141	123.991	94.6841	3
P23634	Plasma membrane calcium-transporting ATPase 4 OS=Homo sapiens GN=ATP2B4 PE=1 SV=2	ATP2B4	59.2741	118.446	59.3519	106.04	164.248	1
P23921	Ribonucleoside-diphosphate reductase large subunit OS=Homo sapiens GN=RRM1 PE=1 SV=1	RRM1	66.6378	105.729	120.565	110.363	97.8502	3
P24298	Alanine aminotransferase 1 OS=Homo sapiens GN=GPT PE=1 SV=3	GPT	100.669	97.9103	108.639	106.509	95.807	3
P24534	Elongation factor 1-beta OS=Homo sapiens GN=EEF1B2 PE=1 SV=3	EEF1B2	79.9633	111.058	113.447	106.391	90.8274	3
P24539	ATP synthase F(0) complex subunit B1, mitochondrial OS=Homo sapiens GN=ATP5F1 PE=1 SV=2	ATP5F1	512.928	26.4968	21.1586	18.8653	28.8109	2
P24666	Low molecular weight phosphotyrosine protein phosphatase OS=Homo sapiens GN=ACP1 PE=1 SV=3	ACP1	205.679	70.7138	84.2668	97.1224	78.2088	2
P24752	Acetyl-CoA acetyltransferase, mitochondrial OS=Homo sapiens GN=ACAT1 PE=1 SV=1	ACAT1	491.037	30.7566	26.1285	23.6683	31.0694	2
P24928	DNA-directed RNA polymerase II subunit RPB1 OS=Homo sapiens GN=POLR2A PE=1 SV=2	POLR2A	68.6983	104.273	110.736	108.586	112.505	6
P25054	Adenomatous polyposis coli protein OS=Homo sapiens GN=APC PE=1 SV=2	APC	96.4443	114.475	83.0506	94.6481	125.407	1
P25205-2	Isoform 2 of DNA replication licensing factor MCM3 OS=Homo sapiens GN=MCM3	MCM3	107.682	84.8131	94.0585	113.488	103.034	4
P25391	Laminin subunit alpha-1 OS=Homo sapiens GN=LAMA1 PE=1 SV=2	LAMA1	75.885	112.151	103.47	100.766	115.142	6
P25705	ATP synthase subunit alpha, mitochondrial OS=Homo sapiens GN=ATP5A1 PE=1 SV=1	ATP5A1	451.321	35.439	37.1314	33.3946	36.8618	2
P25789	Proteasome subunit alpha type-4 OS=Homo sapiens GN=PSMA4 PE=1 SV=1	PSMA4	124.137	94.1272	103.59	96.8522	96.0556	2
P26038	Moesin OS=Homo sapiens GN=MSN PE=1 SV=3	MSN	48.7111	117.794	55.2052	120.713	164.032	1
P26358-2	Isoform 2 of DNA (cytosine-5)-methyltransferase 1 OS=Homo sapiens GN=DNMT1	DNMT1	85.0583	100.347	109.289	102.604	111.884	6
P26368	Splicing factor U2AF 65 kDa subunit OS=Homo sapiens GN=U2AF2 PE=1 SV=4	U2AF2	139.738	90.5674	102.002	102.012	86.1669	2
P26373	60S ribosomal protein L13 OS=Homo sapiens GN=RPL13 PE=1 SV=4	RPL13	140.326	101.131	101.546	75.7026	102.881	2
P26639-2	Isoform 2 of Threonine--tRNA ligase, cytoplasmic OS=Homo sapiens GN=TARS	TARS	78.3541	106.61	113.935	114.64	92.1915	3
P26640	Valine--tRNA ligase OS=Homo sapiens GN=VARS PE=1 SV=4	VARS	80.2492	102.491	121.23	106.872	91.1389	3
P26641-2	Isoform 2 of Elongation factor 1-gamma OS=Homo sapiens GN=EEF1G	EEF1G	93.4025	99.1066	112.902	115.012	86.0419	3
P27105	Erythrocyte band 7 integral membrane protein OS=Homo sapiens GN=STOM PE=1 SV=3	STOM	127.258	99.005	94.6246	90.8624	106.49	2
P27144	Adenylate kinase 4, mitochondrial OS=Homo sapiens GN=AK4 PE=1 SV=1	AK4	578.008	15.6437	10.0819	8.22194	11.6098	2
P27348	14-3-3 protein theta OS=Homo sapiens GN=YWHAQ PE=1 SV=1	YWHAQ	104.072	104.437	106.726	90.9816	103.932	2
P27708	CAD protein OS=Homo sapiens GN=CAD PE=1 SV=3	CAD	282.238	69.5793	67.8148	67.4822	67.2782	2
P27824-2	Isoform 2 of Calnexin OS=Homo sapiens GN=CANX	CANX	77.1882	98.6317	125.311	106.412	95.1535	3
P28066	Proteasome subunit alpha type-5 OS=Homo sapiens GN=PSMA5 PE=1 SV=3	PSMA5	113.065	84.2654	110.071	107.635	92.3895	2
P28070	Proteasome subunit beta type-4 OS=Homo sapiens GN=PSMB4 PE=1 SV=4	PSMB4	82.8712	95.9123	115.603	115.795	97.6119	3
P28072	Proteasome subunit beta type-6 OS=Homo sapiens GN=PSMB6 PE=1 SV=4	PSMB6	75.8395	111.202	108.378	121.07	91.4967	6
P28288	ATP-binding cassette sub-family D member 3 OS=Homo sapiens GN=ABCD3 PE=1 SV=1	ABCD3	121.288	95.5998	95.6112	104.862	100.331	2
P28331-2	Isoform 2 of NADH-ubiquinone oxidoreductase 75 kDa subunit, mitochondrial OS=Homo sapiens GN=NDUFS1	NDUFS1	457.997	36.1407	35.3016	30.101	36.4059	2
P29353-6	Isoform 6 of SHC-transforming protein 1 OS=Homo sapiens GN=SHC1	SHC1	147.226	91.0718	91.523	96.7498	95.0195	2
P29401-2	Isoform 2 of Transketolase OS=Homo sapiens GN=TKT	TKT	82.1773	106.79	112.123	118.78	85.9192	3
P29992	Guanine nucleotide-binding protein subunit alpha-11 OS=Homo sapiens GN=GNA11 PE=1 SV=2	GNA11	83.1576	115.204	63.3486	87.9192	161.389	1
P30040	Endoplasmic reticulum resident protein 29 OS=Homo sapiens GN=ERP29 PE=1 SV=4	ERP29	67.1959	118.321	94.1244	103.607	120.682	1
P30041	Peroxiredoxin-6 OS=Homo sapiens GN=PRDX6 PE=1 SV=3	PRDX6	72.0895	105.603	117.481	108.794	98.4677	3
P30048	Thioredoxin-dependent peroxide reductase, mitochondrial OS=Homo sapiens GN=PRDX3 PE=1 SV=3	PRDX3	563.12	18.198	12.4561	9.23696	16.7111	2
P30050	60S ribosomal protein L12 OS=Homo sapiens GN=RPL12 PE=1 SV=1	RPL12	111.836	99.0324	108.243	117.396	87.3261	4
P30084	Enoyl-CoA hydratase, mitochondrial OS=Homo sapiens GN=ECHS1 PE=1 SV=4	ECHS1	409.951	43.4625	41.9447	38.1144	50.1169	2
P30101	Protein disulfide-isomerase A3 OS=Homo sapiens GN=PDIA3 PE=1 SV=4	PDIA3	68.756	113.863	93.7705	112.727	115	6
P30153	Serine/threonine-protein phosphatase 2A 65 kDa regulatory subunit A alpha isoform OS=Homo sapiens GN=PPP2R1A PE=1 SV=4	PPP2R1A	67.7816	107.319	119.586	107.432	99.8556	6
P30260-2	Isoform 2 of Cell division cycle protein 27 homolog OS=Homo sapiens GN=CDC27	CDC27	87.0517	101.812	114.098	100.849	104.23	3
P30520	Adenylosuccinate synthetase isozyme 2 OS=Homo sapiens GN=ADSS PE=1 SV=3	ADSS	71.7069	105.843	112.211	111.399	103.273	6
P30622	CAP-Gly domain-containing linker protein 1 OS=Homo sapiens GN=CLIP1 PE=1 SV=2	CLIP1	122.277	100.978	102.445	101.71	90.374	2
P30626	Sorcin OS=Homo sapiens GN=SRI PE=1 SV=1	SRI	70.4681	118.889	98.5618	104.365	113.537	6
P30740	Leukocyte elastase inhibitor OS=Homo sapiens GN=SERPINB1 PE=1 SV=1	SERPINB1	132.22	91.9534	108.146	95.4312	89.4381	2
P30876	DNA-directed RNA polymerase II subunit RPB2 OS=Homo sapiens GN=POLR2B PE=1 SV=1	POLR2B	153.086	86.0959	93.6804	94.0341	95.2671	2
P31040	Succinate dehydrogenase [ubiquinone] flavoprotein subunit, mitochondrial OS=Homo sapiens GN=SDHA PE=1 SV=2	SDHA	532.162	24.2291	18.0265	18.0461	20.5401	2
P31153	S-adenosylmethionine synthase isoform type-2 OS=Homo sapiens GN=MAT2A PE=1 SV=1	MAT2A	145.216	93.3551	102.299	100.923	79.5024	2
P31321	cAMP-dependent protein kinase type I-beta regulatory subunit OS=Homo sapiens GN=PRKAR1B PE=1 SV=4	PRKAR1B	34.692	114.769	107.765	126.878	112.875	6
P31327-3	Isoform 3 of Carbamoyl-phosphate synthase [ammonia], mitochondrial OS=Homo sapiens GN=CPS1	CPS1	525.568	25.2194	20.3631	14.4545	25.0701	2
P31689	DnaJ homolog subfamily A member 1 OS=Homo sapiens GN=DNAJA1 PE=1 SV=2	DNAJA1	89.6006	89.6712	120.191	112.687	88.054	3
P31749	RAC-alpha serine/threonine-protein kinase OS=Homo sapiens GN=AKT1 PE=1 SV=2	AKT1	120.356	82.4797	78.5809	111.654	125.026	5
P31930	Cytochrome b-c1 complex subunit 1, mitochondrial OS=Homo sapiens GN=UQCRC1 PE=1 SV=3	UQCRC1	255.258	70.3471	51.203	110.811	69.3648	2
P31939	Bifunctional purine biosynthesis protein PURH OS=Homo sapiens GN=ATIC PE=1 SV=3	ATIC	137.028	102.204	92.1763	104.574	86.1274	2
P31942	Heterogeneous nuclear ribonucleoprotein H3 OS=Homo sapiens GN=HNRNPH3 PE=1 SV=2	HNRNPH3	133.667	111.066	96.0744	88.7116	95.8622	2
P31946	14-3-3 protein beta/alpha OS=Homo sapiens GN=YWHAB PE=1 SV=3	YWHAB	81.7422	102.875	113.527	105.991	101.924	3
P31948-2	Isoform 2 of Stress-induced-phosphoprotein 1 OS=Homo sapiens GN=STIP1	STIP1	160.959	96.1466	95.6661	96.4374	75.7085	2
P32004	Neural cell adhesion molecule L1 OS=Homo sapiens GN=L1CAM PE=1 SV=2	L1CAM	31.189	112.139	53.8528	104.489	199.205	1
P32119	Peroxiredoxin-2 OS=Homo sapiens GN=PRDX2 PE=1 SV=5	PRDX2	67.1229	115.91	116.305	103.16	104.378	6
P32322-3	Isoform 3 of Pyrroline-5-carboxylate reductase 1, mitochondrial OS=Homo sapiens GN=PYCR1	PYCR1	338.085	54.7617	53.1083	58.6314	63.7764	2
P32929	Cystathionine gamma-lyase OS=Homo sapiens GN=CTH PE=1 SV=3	CTH	75.9795	111.963	107.118	115.971	94.445	6
P32969	60S ribosomal protein L9 OS=Homo sapiens GN=RPL9 PE=1 SV=1	RPL9	163.214	85.3405	90.9572	92.4548	91.6125	2
P33176	Kinesin-1 heavy chain OS=Homo sapiens GN=KIF5B PE=1 SV=1	KIF5B	84.0691	105.906	107.653	111.524	97.4204	6
P33981	Dual specificity protein kinase TTK OS=Homo sapiens GN=TTK PE=1 SV=2	TTK	68.524	113.377	99.8591	100.931	122.355	1
P33991	DNA replication licensing factor MCM4 OS=Homo sapiens GN=MCM4 PE=1 SV=5	MCM4	133.469	98.406	92.8036	99.2158	96.7216	2
P33992	DNA replication licensing factor MCM5 OS=Homo sapiens GN=MCM5 PE=1 SV=5	MCM5	145.491	93.4564	95.1473	94.9823	93.8384	2
P33993	DNA replication licensing factor MCM7 OS=Homo sapiens GN=MCM7 PE=1 SV=4	MCM7	141.97	95.3414	101.949	83.505	100.178	2
P34897	Serine hydroxymethyltransferase, mitochondrial OS=Homo sapiens GN=SHMT2 PE=1 SV=3	SHMT2	450.914	36.9374	34.6754	35.6882	35.1193	2
P34932	Heat shock 70 kDa protein 4 OS=Homo sapiens GN=HSPA4 PE=1 SV=4	HSPA4	64.4503	106.771	114.892	112.636	103.335	6
P35222	Catenin beta-1 OS=Homo sapiens GN=CTNNB1 PE=1 SV=1	CTNNB1	57.2292	113.735	79.8792	113.767	140.476	1
P35241-5	Isoform 5 of Radixin OS=Homo sapiens GN=RDX	RDX	51.4699	116.969	58.54	110.386	165.282	1
P35251	Replication factor C subunit 1 OS=Homo sapiens GN=RFC1 PE=1 SV=4	RFC1	124.983	93.3691	100.369	99.1925	99.3064	2
P35268	60S ribosomal protein L22 OS=Homo sapiens GN=RPL22 PE=1 SV=2	RPL22	145.442	84.9548	103.191	89.6865	95.5192	2
P35270	Sepiapterin reductase OS=Homo sapiens GN=SPR PE=1 SV=1	SPR	320.554	67.0995	62.6487	58.8731	52.0139	2
P35520-2	Isoform 2 of Cystathionine beta-synthase OS=Homo sapiens GN=CBS	CBS	163.006	67.68	85.1782	128.138	81.5914	2
P35527	Keratin, type I cytoskeletal 9 OS=Homo sapiens GN=KRT9 PE=1 SV=3	KRT9	142.1	126.265	50.004	138.799	61.7682	2
P35579	Myosin-9 OS=Homo sapiens GN=MYH9 PE=1 SV=4	MYH9	72.2148	106.544	104.341	110.071	112.032	6
P35606	Coatomer subunit beta' OS=Homo sapiens GN=COPB2 PE=1 SV=2	COPB2	72.0921	112.161	129.8	117.943	72.4998	3
P35610	Sterol O-acyltransferase 1 OS=Homo sapiens GN=SOAT1 PE=1 SV=3	SOAT1	114.855	103.576	103.041	78.8026	114.179	5
P35658-5	Isoform 5 of Nuclear pore complex protein Nup214 OS=Homo sapiens GN=NUP214	NUP214	73.331	96.5631	131.582	91.424	112.759	3
P35908	Keratin, type II cytoskeletal 2 epidermal OS=Homo sapiens GN=KRT2 PE=1 SV=2	KRT2	171.023	98.6182	81.1678	98.2682	81.4099	2
P35998	26S protease regulatory subunit 7 OS=Homo sapiens GN=PSMC2 PE=1 SV=3	PSMC2	98.0763	101.448	110.357	109.79	90.2405	3
P36542	ATP synthase subunit gamma, mitochondrial OS=Homo sapiens GN=ATP5C1 PE=1 SV=1	ATP5C1	462.15	32.7862	39.5258	24.4512	35.9238	2
P36551	Oxygen-dependent coproporphyrinogen-III oxidase, mitochondrial OS=Homo sapiens GN=CPOX PE=1 SV=3	CPOX	405.738	46.6092	44.3454	40.0853	46.6973	2
P36578	60S ribosomal protein L4 OS=Homo sapiens GN=RPL4 PE=1 SV=5	RPL4	90.4677	102.123	113.065	105.795	97.5393	3
P36776	Lon protease homolog, mitochondrial OS=Homo sapiens GN=LONP1 PE=1 SV=2	LONP1	445.389	39.968	35.2256	34.8233	37.0977	2
P36897-2	Isoform 2 of TGF-beta receptor type-1 OS=Homo sapiens GN=TGFBR1	TGFBR1	65.9194	114.245	100.631	105.205	118.85	6
P36957	Dihydrolipoyllysine-residue succinyltransferase component of 2-oxoglutarate dehydrogenase complex, mitochondrial OS=Homo sapiens GN=DLST PE=1 SV=4	DLST	389.789	52.5949	44.0107	42.5919	50.8368	2
P37108	Signal recognition particle 14 kDa protein OS=Homo sapiens GN=SRP14 PE=1 SV=2	SRP14	185.485	86.1866	94.9537	91.4846	77.854	2
P37802-2	Isoform 2 of Transgelin-2 OS=Homo sapiens GN=TAGLN2	TAGLN2	66.9271	103.501	108.503	122.671	100.022	6
P38117-2	Isoform 2 of Electron transfer flavoprotein subunit beta OS=Homo sapiens GN=ETFB	ETFB	551.469	16.1258	14.164	16.4718	19.4481	2
P38159	RNA-binding motif protein, X chromosome OS=Homo sapiens GN=RBMX PE=1 SV=3	RBMX	169.441	85.6604	88.8618	99.8556	85.1655	2
P38432	Coilin OS=Homo sapiens GN=COIL PE=1 SV=1	COIL	74.4217	106.174	91.1679	122.087	117.501	6
P38606	V-type proton ATPase catalytic subunit A OS=Homo sapiens GN=ATP6V1A PE=1 SV=2	ATP6V1A	143.945	85.4209	97.3546	105.427	92.9302	2
P38646	Stress-70 protein, mitochondrial OS=Homo sapiens GN=HSPA9 PE=1 SV=2	HSPA9	532.252	22.7365	18.4935	16.083	23.1859	2
P38919	Eukaryotic initiation factor 4A-III OS=Homo sapiens GN=EIF4A3 PE=1 SV=4	EIF4A3	118.787	103.584	104.042	98.1954	93.1771	2
P39023	60S ribosomal protein L3 OS=Homo sapiens GN=RPL3 PE=1 SV=2	RPL3	114.891	100.325	98.2546	102.082	99.9053	2
P39656	Dolichyl-diphosphooligosaccharide--protein glycosyltransferase 48 kDa subunit OS=Homo sapiens GN=DDOST PE=1 SV=4	DDOST	107.93	113.535	99.4189	92.158	102.074	2
P39880-3	Isoform 3 of Homeobox protein cut-like 1 OS=Homo sapiens GN=CUX1	CUX1	186.648	83.3377	91.6039	77.0097	92.9515	2
P40121	Macrophage-capping protein OS=Homo sapiens GN=CAPG PE=1 SV=2	CAPG	52.8127	111.13	113.943	125.096	98.1847	6
P40189	Interleukin-6 receptor subunit beta OS=Homo sapiens GN=IL6ST PE=1 SV=2	IL6ST	67.6395	121.884	76.8375	114.771	125.507	1
P40222	Alpha-taxilin OS=Homo sapiens GN=TXLNA PE=1 SV=3	TXLNA	62.484	108.425	110.838	103.941	115.601	6
P40227	T-complex protein 1 subunit zeta OS=Homo sapiens GN=CCT6A PE=1 SV=3	CCT6A	138.588	98.8967	99.5766	95.4158	88.0832	2
P40763	Signal transducer and activator of transcription 3 OS=Homo sapiens GN=STAT3 PE=1 SV=2	STAT3	129.193	96.0881	98.8602	95.5942	99.1221	2
P40818	Ubiquitin carboxyl-terminal hydrolase 8 OS=Homo sapiens GN=USP8 PE=1 SV=1	USP8	64.9156	114.988	105.666	111.294	107.406	6
P40926	Malate dehydrogenase, mitochondrial OS=Homo sapiens GN=MDH2 PE=1 SV=3	MDH2	510.073	28.0063	21.21	20.9447	27.7052	2
P40937	Replication factor C subunit 5 OS=Homo sapiens GN=RFC5 PE=1 SV=1	RFC5	133.338	95.123	97.6989	86.9008	107.155	2
P40939	Trifunctional enzyme subunit alpha, mitochondrial OS=Homo sapiens GN=HADHA PE=1 SV=2	HADHA	512.142	26.3412	20.4848	21.5821	27.6287	2
P41091	Eukaryotic translation initiation factor 2 subunit 3 OS=Homo sapiens GN=EIF2S3 PE=1 SV=3	EIF2S3	101.62	102.419	111.166	103.876	91.9061	3
P41214	Eukaryotic translation initiation factor 2D OS=Homo sapiens GN=EIF2D PE=1 SV=3	EIF2D	113.762	97.6024	107.132	87.7253	106.955	2
P41250	Glycine--tRNA ligase OS=Homo sapiens GN=GARS PE=1 SV=3	GARS	238.153	79.1763	72.7952	83.7336	71.2086	2
P41252	Isoleucine--tRNA ligase, cytoplasmic OS=Homo sapiens GN=IARS PE=1 SV=2	IARS	76.6998	103.938	119.554	108.858	95.0175	3
P41273	Tumor necrosis factor ligand superfamily member 9 OS=Homo sapiens GN=TNFSF9 PE=1 SV=1	TNFSF9	75.4821	123.199	77.6244	112.548	120.066	1
P41440	Folate transporter 1 OS=Homo sapiens GN=SLC19A1 PE=1 SV=3	SLC19A1	37.339	121.052	70.067	100.922	174.189	1
P42126	Enoyl-CoA delta isomerase 1, mitochondrial OS=Homo sapiens GN=ECI1 PE=1 SV=1	ECI1	574.084	12.3677	11.933	7.67902	15.4948	2
P42166	Lamina-associated polypeptide 2, isoform alpha OS=Homo sapiens GN=TMPO PE=1 SV=2	TMPO	109.462	97.9193	94.373	90.7493	123.447	5
P42167	Lamina-associated polypeptide 2, isoforms beta/gamma OS=Homo sapiens GN=TMPO PE=1 SV=2	TMPO	159.95	87.7295	113.905	74.1123	90.7982	2
P42224	Signal transducer and activator of transcription 1-alpha/beta OS=Homo sapiens GN=STAT1 PE=1 SV=2	STAT1	105.498	97.5623	102.579	101.295	105.726	5
P42566	Epidermal growth factor receptor substrate 15 OS=Homo sapiens GN=EPS15 PE=1 SV=2	EPS15	362.451	53.061	46.9816	53.8466	54.3254	2
P42677	40S ribosomal protein S27 OS=Homo sapiens GN=RPS27 PE=1 SV=3	RPS27	146.083	101.521	102.031	89.0916	86.5221	2
P42702	Leukemia inhibitory factor receptor OS=Homo sapiens GN=LIFR PE=1 SV=1	LIFR	42.6704	118.212	86.9508	120.285	130.634	6
P42704	Leucine-rich PPR motif-containing protein, mitochondrial OS=Homo sapiens GN=LRPPRC PE=1 SV=3	LRPPRC	534.983	21.7656	18.6211	14.8737	22.9363	2
P42765	3-ketoacyl-CoA thiolase, mitochondrial OS=Homo sapiens GN=ACAA2 PE=1 SV=2	ACAA2	513.18	15.1098	13.8579	32.5909	33.7078	2
P42766	60S ribosomal protein L35 OS=Homo sapiens GN=RPL35 PE=1 SV=2	RPL35	170.009	88.4531	90.8773	79.4679	96.2863	2
P43034	Platelet-activating factor acetylhydrolase IB subunit alpha OS=Homo sapiens GN=PAFAH1B1 PE=1 SV=2	PAFAH1B1	115.708	90.2633	117.209	98.9112	94.2538	2
P43121	Cell surface glycoprotein MUC18 OS=Homo sapiens GN=MCAM PE=1 SV=2	MCAM	28.9406	119.147	66.0852	127.129	158.254	1
P43246	DNA mismatch repair protein Msh2 OS=Homo sapiens GN=MSH2 PE=1 SV=1	MSH2	121.808	112.254	90.2053	90.777	100.143	2
P43490	Nicotinamide phosphoribosyltransferase OS=Homo sapiens GN=NAMPT PE=1 SV=1	NAMPT	152.122	87.6654	98.1526	99.2556	85.7112	2
P43897	Elongation factor Ts, mitochondrial OS=Homo sapiens GN=TSFM PE=1 SV=2	TSFM	497.501	30.1498	26.7822	21.22	29.2429	2
P45880-1	Isoform 1 of Voltage-dependent anion-selective channel protein 2 OS=Homo sapiens GN=VDAC2	VDAC2	118.3	96.4318	106.749	88.5109	105.184	2
P45974	Ubiquitin carboxyl-terminal hydrolase 5 OS=Homo sapiens GN=USP5 PE=1 SV=2	USP5	80.0939	112.778	108.663	109.201	96.5404	6
P46013	Proliferation marker protein Ki-67 OS=Homo sapiens GN=MKI67 PE=1 SV=2	MKI67	95.476	95.9477	107.59	97.6639	114.965	1
P46060	Ran GTPase-activating protein 1 OS=Homo sapiens GN=RANGAP1 PE=1 SV=1	RANGAP1	82.6928	98.5371	128.958	97.1534	102.009	3
P46063	ATP-dependent DNA helicase Q1 OS=Homo sapiens GN=RECQL PE=1 SV=3	RECQL	96.1606	100.795	109.413	106.21	96.4673	3
P46087-4	Isoform 4 of Probable 28S rRNA (cytosine(4447)-C(5))-methyltransferase OS=Homo sapiens GN=NOP2	NOP2	102.554	89.9104	94.6007	114.22	111.992	4
P46109	Crk-like protein OS=Homo sapiens GN=CRKL PE=1 SV=1	CRKL	73.456	110.285	103.589	107.886	110.852	6
P46199	Translation initiation factor IF-2, mitochondrial OS=Homo sapiens GN=MTIF2 PE=1 SV=2	MTIF2	462.108	36.8885	31.4731	31.6352	35.2474	2
P46776	60S ribosomal protein L27a OS=Homo sapiens GN=RPL27A PE=1 SV=2	RPL27A	141.722	98.291	102.822	97.4932	82.0246	2
P46777	60S ribosomal protein L5 OS=Homo sapiens GN=RPL5 PE=1 SV=3	RPL5	105.534	101.013	107.172	101.877	96.8329	2
P46779	60S ribosomal protein L28 OS=Homo sapiens GN=RPL28 PE=1 SV=3	RPL28	135.921	107.319	104.791	80.3038	95.6358	2
P46781	40S ribosomal protein S9 OS=Homo sapiens GN=RPS9 PE=1 SV=3	RPS9	227.729	75.0779	85.3313	63.2185	87.5797	2
P46926	Glucosamine-6-phosphate isomerase 1 OS=Homo sapiens GN=GNPDA1 PE=1 SV=1	GNPDA1	78.0375	109.091	112.717	118.776	87.5845	3
P46939-2	Isoform 2 of Utrophin OS=Homo sapiens GN=UTRN	UTRN	57.7849	113.269	72.3249	90.0735	171.345	1
P46940	Ras GTPase-activating-like protein IQGAP1 OS=Homo sapiens GN=IQGAP1 PE=1 SV=1	IQGAP1	67.8735	117.053	75.0202	104.158	139.003	1
P46977	Dolichyl-diphosphooligosaccharide--protein glycosyltransferase subunit STT3A OS=Homo sapiens GN=STT3A PE=1 SV=2	STT3A	140.956	90.7087	102.479	87.1234	97.6801	2
P47895	Aldehyde dehydrogenase family 1 member A3 OS=Homo sapiens GN=ALDH1A3 PE=1 SV=2	ALDH1A3	139.474	91.2364	100.824	99.431	89.8068	2
P47897	Glutamine--tRNA ligase OS=Homo sapiens GN=QARS PE=1 SV=1	QARS	96.5572	101.526	119.201	100.278	92.9766	3
P47914	60S ribosomal protein L29 OS=Homo sapiens GN=RPL29 PE=1 SV=2	RPL29	128.153	100.327	102.308	102.343	89.4565	2
P47974	mRNA decay activator protein ZFP36L2 OS=Homo sapiens GN=ZFP36L2 PE=1 SV=3	ZFP36L2	249.816	80.8465	59.6301	82.0598	79.0513	2
P47985	Cytochrome b-c1 complex subunit Rieske, mitochondrial OS=Homo sapiens GN=UQCRFS1 PE=1 SV=2	UQCRFS1	446.451	39.9133	35.6445	27.1863	42.9988	2
P48047	ATP synthase subunit O, mitochondrial OS=Homo sapiens GN=ATP5O PE=1 SV=1	ATP5O	300.755	65.9568	56.3288	66.4995	68.9112	2
P48507	Glutamate--cysteine ligase regulatory subunit OS=Homo sapiens GN=GCLM PE=1 SV=1	GCLM	105.921	94.3943	95.7104	110.586	105.953	4
P48634	Protein PRRC2A OS=Homo sapiens GN=PRRC2A PE=1 SV=3	PRRC2A	79.4342	100.928	106	111.162	110.388	6
P48643	T-complex protein 1 subunit epsilon OS=Homo sapiens GN=CCT5 PE=1 SV=1	CCT5	111.755	103.965	102.311	100.503	94.6476	2
P49321-3	Isoform 3 of Nuclear autoantigenic sperm protein OS=Homo sapiens GN=NASP	NASP	91.8114	104.656	103.905	110.013	102.433	6
P49327	Fatty acid synthase OS=Homo sapiens GN=FASN PE=1 SV=3	FASN	72.7708	109.44	109.539	112.307	102.19	6
P49368	T-complex protein 1 subunit gamma OS=Homo sapiens GN=CCT3 PE=1 SV=4	CCT3	103.808	101.398	96.996	117.85	93.8571	4
P49406	39S ribosomal protein L19, mitochondrial OS=Homo sapiens GN=MRPL19 PE=1 SV=2	MRPL19	566.674	18.7584	11.6282	13.1366	11.8081	2
P49411	Elongation factor Tu, mitochondrial OS=Homo sapiens GN=TUFM PE=1 SV=2	TUFM	350.373	57.5637	49.9523	48.5021	63.4732	2
P49454	Centromere protein F OS=Homo sapiens GN=CENPF PE=1 SV=2	CENPF	78.0133	100.033	92.7833	98.4035	139.947	1
P49588-2	Isoform 2 of Alanine--tRNA ligase, cytoplasmic OS=Homo sapiens GN=AARS	AARS	91.1012	108.078	97.9622	114.626	96.8417	4
P49589-3	Isoform 3 of Cysteine--tRNA ligase, cytoplasmic OS=Homo sapiens GN=CARS	CARS	73.7654	108.064	112.274	105.854	105.958	6
P49736	DNA replication licensing factor MCM2 OS=Homo sapiens GN=MCM2 PE=1 SV=4	MCM2	131.879	100.595	95.33	106.215	86.5106	2
P49748-3	Isoform 3 of Very long-chain specific acyl-CoA dehydrogenase, mitochondrial OS=Homo sapiens GN=ACADVL	ACADVL	500.851	27.5986	24.2703	21.4302	31.0941	2
P49756	RNA-binding protein 25 OS=Homo sapiens GN=RBM25 PE=1 SV=3	RBM25	86.7181	96.9931	103.142	108.929	111.449	6
P49790-3	Isoform 3 of Nuclear pore complex protein Nup153 OS=Homo sapiens GN=NUP153	NUP153	101.237	102.535	99.5541	96.3458	114.055	1
P49792	E3 SUMO-protein ligase RanBP2 OS=Homo sapiens GN=RANBP2 PE=1 SV=2	RANBP2	68.0307	98.7473	135.348	92.6915	109.422	3
P49821	NADH dehydrogenase [ubiquinone] flavoprotein 1, mitochondrial OS=Homo sapiens GN=NDUFV1 PE=1 SV=4	NDUFV1	406.041	41.156	42.397	37.2416	55.7884	2
P49902	Cytosolic purine 5'-nucleotidase OS=Homo sapiens GN=NT5C2 PE=1 SV=1	NT5C2	99.8735	111.853	82.6299	98.7296	118.824	1
P49915	GMP synthase [glutamine-hydrolyzing] OS=Homo sapiens GN=GMPS PE=1 SV=1	GMPS	100.332	97.5083	112.24	102.38	98.1593	3
P49959-3	Isoform 3 of Double-strand break repair protein MRE11 OS=Homo sapiens GN=MRE11	MRE11	93.1073	91.4804	112.432	98.2555	113.164	3
P50395	Rab GDP dissociation inhibitor beta OS=Homo sapiens GN=GDI2 PE=1 SV=2	GDI2	69.0958	104.249	105.291	119.46	103.521	6
P50416	Carnitine O-palmitoyltransferase 1, liver isoform OS=Homo sapiens GN=CPT1A PE=1 SV=2	CPT1A	123.035	103.608	102.357	92.05	97.159	2
P50454	Serpin H1 OS=Homo sapiens GN=SERPINH1 PE=1 SV=2	SERPINH1	157.396	91.4374	89.1843	85.4172	102.697	2
P50502	Hsc70-interacting protein OS=Homo sapiens GN=ST13 PE=1 SV=2	ST13	80.4851	95.1423	107.41	139.927	84.9117	4
P50570	Dynamin-2 OS=Homo sapiens GN=DNM2 PE=1 SV=2	DNM2	100.681	102.007	101.204	105.479	101.028	4
P50750-2	Isoform 2 of Cyclin-dependent kinase 9 OS=Homo sapiens GN=CDK9	CDK9	127.794	93.3955	74.8402	103.968	121.14	5
P50851-2	Isoform 2 of Lipopolysaccharide-responsive and beige-like anchor protein OS=Homo sapiens GN=LRBA	LRBA	62.9894	126.718	111.034	112.765	89.4554	6
P50914	60S ribosomal protein L14 OS=Homo sapiens GN=RPL14 PE=1 SV=4	RPL14	104.473	94.7291	97.0152	101.326	117.117	5
P50990	T-complex protein 1 subunit theta OS=Homo sapiens GN=CCT8 PE=1 SV=4	CCT8	96.4832	96.2148	98.5598	138.849	82.8555	4
P50991	T-complex protein 1 subunit delta OS=Homo sapiens GN=CCT4 PE=1 SV=4	CCT4	183.151	86.8263	85.2248	94.404	81.4785	2
P50995	Annexin A11 OS=Homo sapiens GN=ANXA11 PE=1 SV=1	ANXA11	48.7982	112.342	107.069	110.855	121.385	6
P51114	Fragile X mental retardation syndrome-related protein 1 OS=Homo sapiens GN=FXR1 PE=1 SV=3	FXR1	70.7737	108.138	115.564	102.488	107.967	6
P51116	Fragile X mental retardation syndrome-related protein 2 OS=Homo sapiens GN=FXR2 PE=1 SV=2	FXR2	74.2915	92.716	117.221	111.271	106.739	3
P51148-2	Isoform 2 of Ras-related protein Rab-5C OS=Homo sapiens GN=RAB5C	RAB5C	86.9707	104.419	103.081	111.529	101.532	6
P51149	Ras-related protein Rab-7a OS=Homo sapiens GN=RAB7A PE=1 SV=1	RAB7A	29.591	126.391	113.532	124.342	98.5271	6
P51151	Ras-related protein Rab-9A OS=Homo sapiens GN=RAB9A PE=1 SV=1	RAB9A	125.482	93.2082	99.9589	106.285	93.7129	2
P51153	Ras-related protein Rab-13 OS=Homo sapiens GN=RAB13 PE=1 SV=1	RAB13	90.2078	102.813	106.723	105.755	104.213	6
P51398	28S ribosomal protein S29, mitochondrial OS=Homo sapiens GN=DAP3 PE=1 SV=1	DAP3	450.09	38.064	32.0655	33.5844	40.2312	2
P51531	Probable global transcription activator SNF2L2 OS=Homo sapiens GN=SMARCA2 PE=1 SV=2	SMARCA2	173.948	89.104	87.8449	85.311	93.199	2
P51553	Isocitrate dehydrogenase [NAD] subunit gamma, mitochondrial OS=Homo sapiens GN=IDH3G PE=1 SV=1	IDH3G	403.86	52.4888	46.2325	32.3925	48.4523	2
P51571	Translocon-associated protein subunit delta OS=Homo sapiens GN=SSR4 PE=1 SV=1	SSR4	153.026	92.1402	88.4702	85.588	105.459	2
P51649-2	Isoform 2 of Succinate-semialdehyde dehydrogenase, mitochondrial OS=Homo sapiens GN=ALDH5A1	ALDH5A1	469.767	35.6333	27.9855	30.9949	34.4344	2
P51812	Ribosomal protein S6 kinase alpha-3 OS=Homo sapiens GN=RPS6KA3 PE=1 SV=1	RPS6KA3	249.187	74.966	74.794	69.1015	76.8377	2
P51991	Heterogeneous nuclear ribonucleoprotein A3 OS=Homo sapiens GN=HNRNPA3 PE=1 SV=2	HNRNPA3	99.6089	93.3422	118.038	105.612	94.7983	3
P52209	6-phosphogluconate dehydrogenase, decarboxylating OS=Homo sapiens GN=PGD PE=1 SV=3	PGD	45.4791	112.137	119.499	118.989	98.3994	6
P52292	Importin subunit alpha-1 OS=Homo sapiens GN=KPNA2 PE=1 SV=1	KPNA2	113.833	97.6507	110.333	98.1387	94.4044	2
P52294	Importin subunit alpha-5 OS=Homo sapiens GN=KPNA1 PE=1 SV=3	KPNA1	144.063	90.2313	88.7379	100.514	97.805	2
P52333	Tyrosine-protein kinase JAK3 OS=Homo sapiens GN=JAK3 PE=1 SV=2	JAK3	114.66	92.4663	115.165	105.358	86.9505	2
P52597	Heterogeneous nuclear ribonucleoprotein F OS=Homo sapiens GN=HNRNPF PE=1 SV=3	HNRNPF	147.825	94.577	101.078	89.8924	88.1944	2
P52701	DNA mismatch repair protein Msh6 OS=Homo sapiens GN=MSH6 PE=1 SV=2	MSH6	178.656	83.666	90.1314	89.8148	87.9199	2
P52732	Kinesin-like protein KIF11 OS=Homo sapiens GN=KIF11 PE=1 SV=2	KIF11	69.9665	119.86	116.544	95.9869	101.641	6
P52815	39S ribosomal protein L12, mitochondrial OS=Homo sapiens GN=MRPL12 PE=1 SV=2	MRPL12	510.774	29.0075	16.7476	23.0169	29.6859	2
P52907	F-actin-capping protein subunit alpha-1 OS=Homo sapiens GN=CAPZA1 PE=1 SV=3	CAPZA1	86.1336	101.465	93.8496	104.552	119.674	1
P52948	Nuclear pore complex protein Nup98-Nup96 OS=Homo sapiens GN=NUP98 PE=1 SV=4	NUP98	70.8779	100.663	136.932	99.3866	94.7923	3
P53350	Serine/threonine-protein kinase PLK1 OS=Homo sapiens GN=PLK1 PE=1 SV=1	PLK1	194.344	85.1188	75.923	92.4841	86.8173	2
P53384	Cytosolic Fe-S cluster assembly factor NUBP1 OS=Homo sapiens GN=NUBP1 PE=1 SV=2	NUBP1	197.406	93.2409	93.2927	70.3304	81.1863	2
P53396	ATP-citrate synthase OS=Homo sapiens GN=ACLY PE=1 SV=3	ACLY	77.0342	105.784	115.829	109.382	97.5373	3
P53618	Coatomer subunit beta OS=Homo sapiens GN=COPB1 PE=1 SV=3	COPB1	116.408	104.292	107.019	90.5117	98.5901	2
P53621-2	Isoform 2 of Coatomer subunit alpha OS=Homo sapiens GN=COPA	COPA	83.6525	103.045	118.818	120.733	83.9554	3
P53675	Clathrin heavy chain 2 OS=Homo sapiens GN=CLTCL1 PE=1 SV=2	CLTCL1	51.0007	123.152	103.057	128.093	93.3032	6
P53701	Cytochrome c-type heme lyase OS=Homo sapiens GN=HCCS PE=1 SV=1	HCCS	110.16	94.1983	103.24	102.114	104.408	2
P53985	Monocarboxylate transporter 1 OS=Homo sapiens GN=SLC16A1 PE=1 SV=3	SLC16A1	128.683	114.832	94.5168	75.8606	107.299	2
P53990-5	Isoform 5 of IST1 homolog OS=Homo sapiens GN=IST1	IST1	82.0282	123.746	121.422	87.6297	91.5745	3
P53992	Protein transport protein Sec24C OS=Homo sapiens GN=SEC24C PE=1 SV=3	SEC24C	54.372	103.017	165.396	98.8472	78.2612	3
P53999	Activated RNA polymerase II transcriptional coactivator p15 OS=Homo sapiens GN=SUB1 PE=1 SV=3	SUB1	143.535	103.05	83.0438	113.791	81.883	2
P54132	Bloom syndrome protein OS=Homo sapiens GN=BLM PE=1 SV=1	BLM	93.5366	87.3942	117.502	87.3961	125.976	1
P54136	Arginine--tRNA ligase, cytoplasmic OS=Homo sapiens GN=RARS PE=1 SV=2	RARS	93.7229	102.441	110.245	104.285	99.8426	3
P54577	Tyrosine--tRNA ligase, cytoplasmic OS=Homo sapiens GN=YARS PE=1 SV=4	YARS	124.591	102.676	102.83	97.7953	88.1408	2
P54578	Ubiquitin carboxyl-terminal hydrolase 14 OS=Homo sapiens GN=USP14 PE=1 SV=3	USP14	96.6092	101.336	114.411	101.127	91.2375	3
P54619-3	Isoform 3 of 5'-AMP-activated protein kinase subunit gamma-1 OS=Homo sapiens GN=PRKAG1	PRKAG1	90.3678	105.137	110.099	103.914	99.0037	3
P54886	Delta-1-pyrroline-5-carboxylate synthase OS=Homo sapiens GN=ALDH18A1 PE=1 SV=2	ALDH18A1	414.024	43.7081	44.8459	38.5293	44.7154	2
P55060	Exportin-2 OS=Homo sapiens GN=CSE1L PE=1 SV=3	CSE1L	104.21	100.073	109.194	102.479	94.6314	3
P55072	Transitional endoplasmic reticulum ATPase OS=Homo sapiens GN=VCP PE=1 SV=4	VCP	75.5757	103.233	129.978	114.342	82.3062	3
P55084	Trifunctional enzyme subunit beta, mitochondrial OS=Homo sapiens GN=HADHB PE=1 SV=3	HADHB	494.383	28.593	26.0876	24.2284	30.0751	2
P55209	Nucleosome assembly protein 1-like 1 OS=Homo sapiens GN=NAP1L1 PE=1 SV=1	NAP1L1	76.915	95.497	115.948	112.853	101.046	3
P55265-4	Isoform 4 of Double-stranded RNA-specific adenosine deaminase OS=Homo sapiens GN=ADAR	ADAR	96.905	93.3389	104.096	105.715	109.423	1
P55735-3	Isoform 3 of Protein SEC13 homolog OS=Homo sapiens GN=SEC13	SEC13	63.9561	102.203	127.837	104.07	104.639	3
P55786	Puromycin-sensitive aminopeptidase OS=Homo sapiens GN=NPEPPS PE=1 SV=2	NPEPPS	166.269	89.7958	92.5262	98.7267	77.8453	2
P55795	Heterogeneous nuclear ribonucleoprotein H2 OS=Homo sapiens GN=HNRNPH2 PE=1 SV=1	HNRNPH2	111.767	98.8526	107.21	99.2175	97.0941	2
P55809	Succinyl-CoA:3-ketoacid coenzyme A transferase 1, mitochondrial OS=Homo sapiens GN=OXCT1 PE=1 SV=1	OXCT1	521.362	22.7188	22.0576	15.911	27.4369	2
P55884-2	Isoform 2 of Eukaryotic translation initiation factor 3 subunit B OS=Homo sapiens GN=EIF3B	EIF3B	76.9559	101.544	119.64	117.427	88.6352	3
P56181-2	Isoform 2 of NADH dehydrogenase [ubiquinone] flavoprotein 3, mitochondrial OS=Homo sapiens GN=NDUFV3	NDUFV3	557.11	18.0005	12.8084	14.3216	17.007	2
P56192	Methionine--tRNA ligase, cytoplasmic OS=Homo sapiens GN=MARS PE=1 SV=2	MARS	86.2954	103.412	114.121	108.416	96.8829	3
P56545-2	Isoform 2 of C-terminal-binding protein 2 OS=Homo sapiens GN=CTBP2	CTBP2	88.5926	96.5818	110.058	115.441	100.621	3
P56945-6	Isoform 6 of Breast cancer anti-estrogen resistance protein 1 OS=Homo sapiens GN=BCAR1	BCAR1	79.1244	104.854	57.1407	207.053	77.816	4
P57081	tRNA (guanine-N(7)-)-methyltransferase non-catalytic subunit WDR4 OS=Homo sapiens GN=WDR4 PE=1 SV=2	WDR4	118.958	91.1997	101.361	113.978	92.2148	2
P57088	Transmembrane protein 33 OS=Homo sapiens GN=TMEM33 PE=1 SV=2	TMEM33	147.213	87.5056	110.685	80.3071	93.8554	2
P57678	Gem-associated protein 4 OS=Homo sapiens GN=GEMIN4 PE=1 SV=2	GEMIN4	65.4498	113.137	115.681	98.3414	111.389	6
P58107	Epiplakin OS=Homo sapiens GN=EPPK1 PE=1 SV=2	EPPK1	116.923	99.0912	98.4099	94.3818	105.592	2
P60228	Eukaryotic translation initiation factor 3 subunit E OS=Homo sapiens GN=EIF3E PE=1 SV=1	EIF3E	88.5196	108.438	118.264	101.643	90.2246	3
P60709	Actin, cytoplasmic 1 OS=Homo sapiens GN=ACTB PE=1 SV=1	ACTB	62.6868	117.849	96.0245	112.819	115.797	6
P60842	Eukaryotic initiation factor 4A-I OS=Homo sapiens GN=EIF4A1 PE=1 SV=1	EIF4A1	127.273	100.72	103.878	95.1512	90.1054	2
P60891	Ribose-phosphate pyrophosphokinase 1 OS=Homo sapiens GN=PRPS1 PE=1 SV=2	PRPS1	144.852	91.3725	88.2741	101.149	95.0642	2
P60953	Cell division control protein 42 homolog OS=Homo sapiens GN=CDC42 PE=1 SV=2	CDC42	58.8913	119.931	84.934	110.474	131.413	1
P61006	Ras-related protein Rab-8A OS=Homo sapiens GN=RAB8A PE=1 SV=1	RAB8A	90.2078	102.813	106.723	105.755	104.213	6
P61011	Signal recognition particle 54 kDa protein OS=Homo sapiens GN=SRP54 PE=1 SV=1	SRP54	93.8894	87.5303	128.262	107.554	90.8294	3
P61019	Ras-related protein Rab-2A OS=Homo sapiens GN=RAB2A PE=1 SV=1	RAB2A	64.5339	106.582	107.869	105.302	119.905	6
P61020	Ras-related protein Rab-5B OS=Homo sapiens GN=RAB5B PE=1 SV=1	RAB5B	95.6518	105.68	97.8506	109.086	101.658	4
P61106	Ras-related protein Rab-14 OS=Homo sapiens GN=RAB14 PE=1 SV=4	RAB14	56.2586	124.176	104.458	120.139	96.5113	6
P61160-2	Isoform 2 of Actin-related protein 2 OS=Homo sapiens GN=ACTR2	ACTR2	97.8786	92.0912	105.207	105.22	107.815	3
P61163	Alpha-centractin OS=Homo sapiens GN=ACTR1A PE=1 SV=1	ACTR1A	67.7965	114.438	115.846	107.89	97.1192	6
P61204	ADP-ribosylation factor 3 OS=Homo sapiens GN=ARF3 PE=1 SV=2	ARF3	123.761	99.8932	102.647	100.108	91.3974	2
[truncated: 961 more rows]

## Sheet: Mito vs Vpu WT
ProteinID (Uniprot Acc)	Description	GN	MITO AV	Vpu WT AV	log2Mito/Vpu	Ftest	Ttest	(-)log10p ttest	p.value.BH	(-)log10p BH
[truncated: 1,779 more rows]

[truncated: 2 more sheets: GO Analysis Mito sig, GO Analysis Vpu WT sig]
