# Supplementary material for: A combined EM and proteomic analysis places HIV-1 Vpu at the crossroads of retromer and ESCRT complexes: PTPN23 is a Vpu-cofactor
Source: PLoS Pathog. 2021 Nov 29;17(11):e1009409. doi: 10.1371/journal.ppat.1009409 (PMC8659692; doi:10.1371/journal.ppat.1009409)
Supplement: S2 Data — HeLa P4.R5 cells were transfected to express Vpu constructs bearing C-terminal APEX2 tags, in duplicate. Following proximity biotinylation reactions, the biotinylated proteins were isolated and subject to quantitative mass spectrometry. Normalized TMT data are shown for duplicate experiments (Run 1 sample A and B, and Run 2 sample A and B, for each construct). The mean normalized TMT data were sorted into 6 k-means clusters (presented as a heatmap in Fig 6). The relative abundance of proteins was compared in Vpu WT vs. mutants pairwise, presented as log2 fold change Mutant/Vpu WT. Significance for proteomics data was assessed by Student’s t-test, p values of p ≤ 0.05 were considered significant. Volcano plots of pairwise analyses are presented in Figs 5 and S4. (XLSX) [file ppat.1009409.s008.xlsx]

## Sheet: Normalized TMT Data
Protein ID Uniprot Acc	Description	Gene Name	WT_R1_A	WT_R1_B	WT_R2_A	WT_R2_B	A18H_R1_A	A18H_R1_B	A18H_R2_A	A18H_R2_B	AAA_R1_A	AAA_R1_B	AAA_R2_A	AAA_R2_B	S5256N_R1_A	S5256N_R1_B	S5256N_R2_A	S5256N_R2_B
Q9NRG9	Aladin OS=Homo sapiens GN=AAAS PE=1 SV=1	AAAS	204.066	197.768	168.921	186.022	199.805	198.91	173.899	181.023	171.685	184.553	166.032	162.62	218.618	191.065	190.963	191.429
P49588	Alanine--tRNA ligase, cytoplasmic OS=Homo sapiens GN=AARS PE=1 SV=2	AARS	193.458	177.109	186.595	180.786	186.16	177.359	183.253	182.588	185.513	204.748	179.825	175.821	183.828	182.795	185.22	171.289
Q9BTE6-3	Isoform 3 of Alanyl-tRNA editing protein Aarsd1 OS=Homo sapiens GN=AARSD1	AARSD1	190.571	187.956	182.411	180.908	199.046	196.203	200.544	209.939	197.768	212.872	190.41	194.615	195.278	172.433	157.02	182.051
Q9NRN7	L-aminoadipate-semialdehyde dehydrogenase-phosphopantetheinyl transferase OS=Homo sapiens GN=AASDHPPT PE=1 SV=2	AASDHPPT	191.965	206.263	176.018	171.158	200.134	213.603	200.498	188.043	172.202	205.652	210.559	189.891	188.098	196.352	180.83	158.886
O75027-2	Isoform 2 of ATP-binding cassette sub-family B member 7, mitochondrial OS=Homo sapiens GN=ABCB7	ABCB7	202.127	224.697	178.823	168.446	182.644	189.459	170.148	162.559	180.208	185.954	179.099	189.096	194.58	192.295	176.232	164.606
P28288	ATP-binding cassette sub-family D member 3 OS=Homo sapiens GN=ABCD3 PE=1 SV=1	ABCD3	168.412	206.9	199.052	179.736	177.363	186.333	194.189	182.144	184.581	179.425	189.073	191.058	183.798	183.413	186.257	202.991
P61221	ATP-binding cassette sub-family E member 1 OS=Homo sapiens GN=ABCE1 PE=1 SV=1	ABCE1	180.244	174.011	185.391	195.819	163.215	164.415	187.086	182.531	188.665	184.965	178.12	192.885	164.571	169.058	362.732	188.645
Q8NE71	ATP-binding cassette sub-family F member 1 OS=Homo sapiens GN=ABCF1 PE=1 SV=2	ABCF1	87.3912	116.904	198.091	180.191	111.956	147.362	276.875	267.642	100.444	111.8	264.429	252.364	78.7478	94.7871	193.648	196.014
Q9UG63-2	Isoform 2 of ATP-binding cassette sub-family F member 2 OS=Homo sapiens GN=ABCF2	ABCF2	164.404	183.505	188.144	194.95	170.742	192.324	208.664	217.816	184.707	156.999	213.592	208.202	141.304	163.439	194.234	186.505
Q9NUQ8	ATP-binding cassette sub-family F member 3 OS=Homo sapiens GN=ABCF3 PE=1 SV=2	ABCF3	179.563	194.542	186.336	166.5	173.57	181.754	170.353	184.135	168.321	175.741	180.454	178.346	163.531	189.167	171.148	161.725
Q9UNQ0	ATP-binding cassette sub-family G member 2 OS=Homo sapiens GN=ABCG2 PE=1 SV=3	ABCG2	156.202	169.5	181.725	210.967	162.322	156.878	163.165	129.425	185.978	148.621	169.511	161.922	275.654	181.409	203.906	263.299
Q96IU4	Protein ABHD14B OS=Homo sapiens GN=ABHD14B PE=1 SV=1	ABHD14B	213.372	199.243	161.835	160.536	191.673	185.209	184.199	185.646	200.18	208.754	143.891	179.594	199.965	179.471	173.881	162.669
Q8IZP0	Abl interactor 1 OS=Homo sapiens GN=ABI1 PE=1 SV=4	ABI1	164.382	163.784	187.585	197.635	157.715	164.054	166.223	165.132	183.768	180.849	188.773	184.714	210.625	205.521	203.577	205.503
Q13085-4	Isoform 4 of Acetyl-CoA carboxylase 1 OS=Homo sapiens GN=ACACA	ACACA	144.159	171.18	185.904	180.004	186.028	183.653	179.944	210.261	183.537	171.683	184.794	197.239	159.499	155.06	195.091	195.599
O00763	Acetyl-CoA carboxylase 2 OS=Homo sapiens GN=ACACB PE=1 SV=3	ACACB	181.999	191.534	169.972	171.783	209.38	204.742	160.383	189.58	204.733	193.956	166.554	181.117	171.067	182.048	176.266	182.95
Q5T4U5	Acyl-Coenzyme A dehydrogenase, C-4 to C-12 straight chain, isoform CRA_a OS=Homo sapiens GN=ACADM PE=1 SV=1	ACADM	193.768	156.824	171.601	186.267	160.84	160.145	172.054	189.215	144.111	168.053	202.049	197.817	173.917	142.789	166.893	158.736
P49748-3	Isoform 3 of Very long-chain specific acyl-CoA dehydrogenase, mitochondrial OS=Homo sapiens GN=ACADVL	ACADVL	214.36	208.427	181.65	185.238	160.329	186.353	183.299	175.96	165.835	178.582	191.464	186.304	161.989	175.872	185.198	181.596
Q15057	Arf-GAP with coiled-coil, ANK repeat and PH domain-containing protein 2 OS=Homo sapiens GN=ACAP2 PE=1 SV=3	ACAP2	165.931	162.639	169.942	200.696	163.172	164.342	179.745	198.138	153.124	190.563	201.803	197.067	162.507	190.185	194.363	168.61
P24752	Acetyl-CoA acetyltransferase, mitochondrial OS=Homo sapiens GN=ACAT1 PE=1 SV=1	ACAT1	218.344	217.575	184.157	178.869	188.956	172.309	158.363	168.977	182.986	180.736	168.135	167.828	217.846	183.669	177.891	193.989
Q9H3P7	Golgi resident protein GCP60 OS=Homo sapiens GN=ACBD3 PE=1 SV=4	ACBD3	164.979	166.558	186.182	192.518	279.686	213.746	257.523	267.776	193.331	192.075	177.242	202.479	163.993	170.709	173.642	208.729
Q9UKV3	Apoptotic chromatin condensation inducer in the nucleus OS=Homo sapiens GN=ACIN1 PE=1 SV=2	ACIN1	167.023	190.177	180.466	185.168	178.45	182.462	197.907	181.738	197.775	194.473	185.957	180.393	171.745	182.369	205.677	190.909
P53396	ATP-citrate synthase OS=Homo sapiens GN=ACLY PE=1 SV=3	ACLY	168.77	172.539	180.745	181.646	174.2	178.923	201.624	197.376	173.133	170.483	198.674	189.636	154.541	163.269	179.608	177.095
P21399	Cytoplasmic aconitate hydratase OS=Homo sapiens GN=ACO1 PE=1 SV=3	ACO1	186.165	185.724	181.185	195.755	176.847	184.819	192.969	207.515	177.702	193.874	185.362	188.739	155.706	187.455	176.447	178.905
A2A274	Aconitate hydratase, mitochondrial OS=Homo sapiens GN=ACO2 PE=1 SV=1	ACO2	214.577	216.095	186.869	209.081	214.329	196.552	181.08	193.384	184.898	167.427	197.75	203.729	201.46	195.023	180.041	181.635
O00154	Cytosolic acyl coenzyme A thioester hydrolase OS=Homo sapiens GN=ACOT7 PE=1 SV=3	ACOT7	180.892	193.093	199.514	168.632	188.025	155.397	152.374	175.918	167.527	184.47	182.222	179.941	179.578	198.545	190.261	173.828
Q9Y305-4	Isoform 4 of Acyl-coenzyme A thioesterase 9, mitochondrial OS=Homo sapiens GN=ACOT9	ACOT9	473.3	202.947	203.242	197.379	143.839	158.261	178.238	158.686	162.488	179.889	174.565	184.482	232.569	182.048	187.402	196.46
P24666	Low molecular weight phosphotyrosine protein phosphatase OS=Homo sapiens GN=ACP1 PE=1 SV=3	ACP1	218.342	187.279	172.786	172.28	218.038	172.701	165.826	179.998	202.473	215.25	164.905	173.017	186.921	174.837	150.079	160.098
O95573	Long-chain-fatty-acid--CoA ligase 3 OS=Homo sapiens GN=ACSL3 PE=1 SV=3	ACSL3	168.19	190.119	194.038	189.014	188.428	202.462	211.383	207.233	166.482	177.359	181.69	180.864	174.6	184.122	183.597	211.576
O60488	Long-chain-fatty-acid--CoA ligase 4 OS=Homo sapiens GN=ACSL4 PE=1 SV=2	ACSL4	168.676	170.606	205.851	196.667	147.419	167.887	168.67	161.625	146.642	170.029	196.813	183.891	168.219	209.066	212.565	189.332
P60709	Actin, cytoplasmic 1 OS=Homo sapiens GN=ACTB PE=1 SV=1	ACTB	191.889	178.171	192.26	183.048	172.84	155.501	162.309	165.677	179.923	208.548	176.705	170.273	210.201	208.08	197.902	194.725
P68032	Actin, alpha cardiac muscle 1 OS=Homo sapiens GN=ACTC1 PE=1 SV=1	ACTC1	193.343	174.946	189.912	182.187	170.327	152.288	163.361	168.372	182.219	206.07	178	170.597	210.339	200.443	194.748	194.902
O96019	Actin-like protein 6A OS=Homo sapiens GN=ACTL6A PE=1 SV=1	ACTL6A	214.849	195.411	178.196	185.872	208.504	193.17	170.611	177.826	199.095	203.371	157.866	181.803	222.523	194.178	166.756	192.574
Q9H568	Actin-like protein 8 OS=Homo sapiens GN=ACTL8 PE=1 SV=1	ACTL8	180.928	170.263	215.338	186.799	185.531	171.482	183.608	192.074	167.567	168.364	175.58	192.685	191.007	185.483	174.994	183.907
P12814	Alpha-actinin-1 OS=Homo sapiens GN=ACTN1 PE=1 SV=2	ACTN1	201.249	181.507	199.666	186.83	164.451	153.125	154.188	159.287	187.414	192.012	171.819	180.901	213.348	256.236	210.418	203.657
O43707	Alpha-actinin-4 OS=Homo sapiens GN=ACTN4 PE=1 SV=2	ACTN4	197.387	183.058	199.932	181.611	161.251	152.318	145.663	149.951	186.772	202.069	170.643	172.166	219.066	255.157	211.694	202.459
Q9NZ32	Actin-related protein 10 OS=Homo sapiens GN=ACTR10 PE=1 SV=1	ACTR10	146.57	179.858	170.911	185.045	216.441	201.043	202.18	182.47	175.478	201.192	171.608	201.135	201.389	160.709	191.669	222.232
P61163	Alpha-centractin OS=Homo sapiens GN=ACTR1A PE=1 SV=1	ACTR1A	174.309	184.203	203.184	172.442	190.749	174.058	184.185	177.954	180.689	208.444	189.195	179.351	173.641	185.114	182.431	173.868
P61160-2	Isoform 2 of Actin-related protein 2 OS=Homo sapiens GN=ACTR2	ACTR2	162.687	258.512	175.641	174.834	176.713	224.936	184.651	182.3	202.019	233.21	202.766	186.09	176.729	225.769	175.816	176.255
P61158	Actin-related protein 3 OS=Homo sapiens GN=ACTR3 PE=1 SV=3	ACTR3	169.551	195.381	170.381	177.228	183.451	180.939	173.665	178.335	177.004	199.189	168.658	188.053	175.325	185.272	178.609	171.511
O14672	Disintegrin and metalloproteinase domain-containing protein 10 OS=Homo sapiens GN=ADAM10 PE=1 SV=1	ADAM10	183.131	176.878	165.283	202.016	149.328	182.103	209.832	174.936	206.328	171.809	170.691	151.479	169.115	170.373	184.915	135.094
Q13443	Disintegrin and metalloproteinase domain-containing protein 9 OS=Homo sapiens GN=ADAM9 PE=1 SV=1	ADAM9	180.372	185.268	212.558	208.594	124.689	147.995	211.212	141.705	174.068	214.94	192.604	210.393	216.264	205.256	213.982	220.077
P55265-4	Isoform 4 of Double-stranded RNA-specific adenosine deaminase OS=Homo sapiens GN=ADAR	ADAR	160.562	173.148	172.383	194.247	173.848	188.45	199.823	199.9	183.131	163.182	194.862	193.39	160.949	185.609	187.789	197.589
Q9BV57	1,2-dihydroxy-3-keto-5-methylthiopentene dioxygenase OS=Homo sapiens GN=ADI1 PE=1 SV=1	ADI1	237.868	204.587	164.209	186.4	222.443	187.574	160.312	189.927	201.675	194.478	165.429	203.176	183.526	159.982	186.955	178.64
Q9H2P0	Activity-dependent neuroprotector homeobox protein OS=Homo sapiens GN=ADNP PE=1 SV=1	ADNP	143.416	160.413	200.444	208.021	170.756	206.38	225.949	236.178	190.959	149.265	229.903	223.187	129.026	150.838	183.351	206.729
Q16186	Proteasomal ubiquitin receptor ADRM1 OS=Homo sapiens GN=ADRM1 PE=1 SV=2	ADRM1	211.808	211.645	152.657	135.358	201.647	215.377	132.312	93.6465	222.024	201.979	139.162	178.332	227.277	233.541	148.702	176.741
P30566	Adenylosuccinate lyase OS=Homo sapiens GN=ADSL PE=1 SV=2	ADSL	174.313	163.942	182.11	168.465	185.139	165.195	200.635	200.417	159.676	193.826	209.181	179.731	167.028	178.02	159.239	172.95
P30520	Adenylosuccinate synthetase isozyme 2 OS=Homo sapiens GN=ADSS PE=1 SV=3	ADSS	173.995	166.954	187.853	173.647	179.047	205.59	192.536	182.874	185.97	201.961	184.287	178.499	168.448	191.922	186.239	173.438
Q8N556-2	Isoform 2 of Actin filament-associated protein 1 OS=Homo sapiens GN=AFAP1	AFAP1	175.743	186.709	187.099	194.261	144.523	173.03	165.887	168.278	210.654	181.244	183.15	175.72	212.529	219.196	227.908	224.351
P55196-5	Isoform 5 of Afadin OS=Homo sapiens GN=AFDN	AFDN	171.848	169.299	207.843	221.578	151.746	124.585	154.107	158.021	167.554	114.426	140.863	199.558	233.335	199.366	200.124	259.577
Q9Y4W6	AFG3-like protein 2 OS=Homo sapiens GN=AFG3L2 PE=1 SV=2	AFG3L2	245.451	204.567	185.869	199.553	179.684	187.642	167.419	178.623	197.188	193.61	178.396	190.346	223.82	200.289	177.486	165.95
Q6ULP2	Aftiphilin OS=Homo sapiens GN=AFTPH PE=1 SV=2	AFTPH	218	180.401	159.585	212.468	192.613	201.232	177.021	173.799	218.587	151.713	181.743	177.41	202.482	210.677	183.263	179.12
P35573	Glycogen debranching enzyme OS=Homo sapiens GN=AGL PE=1 SV=3	AGL	171.539	167.486	169.221	186.285	162.301	151.556	169.896	172.851	175.006	165.23	183.182	172.217	163.64	157.574	171.346	170.882
Q9UKV8	Protein argonaute-2 OS=Homo sapiens GN=AGO2 PE=1 SV=3	AGO2	208.73	164.531	169.883	177.772	199.681	188.204	188.195	175.213	197.889	181.806	175.217	196.589	176.496	200.549	198.637	202.083
Q8WYP5-2	Isoform 2 of Protein ELYS OS=Homo sapiens GN=AHCTF1	AHCTF1	138.03	146.041	198.326	193.336	154.951	167.962	222.06	228.54	154.908	144.297	213.892	226.694	130.314	134.589	204.081	211.328
P23526	Adenosylhomocysteinase OS=Homo sapiens GN=AHCY PE=1 SV=4	AHCY	179.321	171.974	176.939	175.951	182.56	170.397	194.905	198.5	190.099	194.468	179.077	185.686	157.735	171.949	177.804	179.621
O43865	S-adenosylhomocysteine hydrolase-like protein 1 OS=Homo sapiens GN=AHCYL1 PE=1 SV=2	AHCYL1	163.163	176.384	175.305	186.154	178.757	185.247	200.411	193.909	183.796	187.972	195.461	190.85	164.429	184.739	185.515	184.817
Q09666	Neuroblast differentiation-associated protein AHNAK OS=Homo sapiens GN=AHNAK PE=1 SV=2	AHNAK	109.805	160.568	210.511	204.583	121.178	135.492	185.757	181.226	140.828	130.609	203.062	199.903	148.585	164.143	288.292	280.648
Q8IVF2	Protein AHNAK2 OS=Homo sapiens GN=AHNAK2 PE=1 SV=2	AHNAK2	119.079	204.178	193.674	182.293	156.272	178.597	182.138	169.021	163.096	165.009	188.793	172.484	167.912	174.877	248.251	230.263
O95433	Activator of 90 kDa heat shock protein ATPase homolog 1 OS=Homo sapiens GN=AHSA1 PE=1 SV=1	AHSA1	202.296	190.096	176.309	170.596	196.234	210.253	191.722	185.781	200.208	198.395	176.697	183.214	205.629	193.284	190.949	168.606
C9JV77	Alpha-2-HS-glycoprotein OS=Homo sapiens GN=AHSG PE=1 SV=1	AHSG	207.513	234.975	151.426	212.528	213.003	183.561	140.485	106.593	191.982	223.122	128.931	148.428	287.169	315.85	232.22	205.567
O95831	Apoptosis-inducing factor 1, mitochondrial OS=Homo sapiens GN=AIFM1 PE=1 SV=1	AIFM1	193.105	186.71	190.961	187.812	196.73	175.042	167.264	178.297	169.373	185.547	176.494	178.222	194.433	174.368	174.938	179.307
Q12904-2	Isoform 2 of Aminoacyl tRNA synthase complex-interacting multifunctional protein 1 OS=Homo sapiens GN=AIMP1	AIMP1	207.649	193.37	171.936	172.29	220.388	189.346	176.363	176.018	201.748	209.12	161.819	166.877	223.569	190.919	180.744	174.159
Q13155	Aminoacyl tRNA synthase complex-interacting multifunctional protein 2 OS=Homo sapiens GN=AIMP2 PE=1 SV=2	AIMP2	173.862	169.94	166.005	189.177	202.358	179.518	196.07	206.517	211.483	171.324	186.333	177.941	152.907	153.916	173.064	178.832
O00170	AH receptor-interacting protein OS=Homo sapiens GN=AIP PE=1 SV=2	AIP	183.536	177.843	186.188	183.504	183.179	186.165	177.467	183.641	171.575	198.353	178.131	177.057	188.062	186.731	175.298	197.171
P54819	Adenylate kinase 2, mitochondrial OS=Homo sapiens GN=AK2 PE=1 SV=2	AK2	177.446	155.63	180.076	170.58	202.63	189.015	192.93	186.314	173.37	196.242	176.156	168.022	187.877	178.165	172.481	169.366
P27144	Adenylate kinase 4, mitochondrial OS=Homo sapiens GN=AK4 PE=1 SV=1	AK4	203.055	169.45	158.773	190.673	200.546	167.479	174.939	186.095	198.636	176.863	176.905	220.131	180.352	163.481	162.34	202.004
Q92667	A-kinase anchor protein 1, mitochondrial OS=Homo sapiens GN=AKAP1 PE=1 SV=1	AKAP1	179.97	165.684	175.508	186.411	181.931	161.19	162.223	161.223	186.035	164.135	160.165	156.402	234.839	206.082	218.398	223.091
Q12802-2	Isoform 2 of A-kinase anchor protein 13 OS=Homo sapiens GN=AKAP13	AKAP13	163.326	177.105	189.61	196.533	167.355	178.717	198.775	189.71	191.479	166.877	182.828	192.654	175.607	192.413	225.499	209.26
Q9Y2D5-4	Isoform 2 of A-kinase anchor protein 2 OS=Homo sapiens GN=AKAP2	AKAP2	229.839	178.103	155.11	198.043	156.569	300.041	122.52	165.126	220.015	285.662	212.579	254.7	200.177	293.169	226.299	217.332
O43823	A-kinase anchor protein 8 OS=Homo sapiens GN=AKAP8 PE=1 SV=1	AKAP8	166.674	182.989	175.642	177.919	165.352	167.758	172.123	167.783	163.791	189.128	179.398	179.171	198.106	184.55	194.031	195.91
Q9ULX6	A-kinase anchor protein 8-like OS=Homo sapiens GN=AKAP8L PE=1 SV=3	AKAP8L	190.447	218.187	205.13	183.165	204.292	228.647	217.99	195.161	222.931	193.302	217.618	215.305	182.287	208.659	185.291	208.196
P02768	Serum albumin OS=Homo sapiens GN=ALB PE=1 SV=2	ALB	218.376	144.01	141.692	160.34	185.306	170.546	116.483	134.42	199.365	168.95	130.945	123.303	251.57	711.041	183.234	165.34
Q8IZ83	Aldehyde dehydrogenase family 16 member A1 OS=Homo sapiens GN=ALDH16A1 PE=1 SV=2	ALDH16A1	175.511	173.286	201.992	180.026	205.648	179.503	177.587	183.955	225.931	212.053	166.21	208.562	198.951	220.059	170.031	175.565
P54886	Delta-1-pyrroline-5-carboxylate synthase OS=Homo sapiens GN=ALDH18A1 PE=1 SV=2	ALDH18A1	179.921	196.238	189.439	195.886	178.354	178.325	168.68	169.658	186.966	156.37	189.008	175.34	177.556	177.375	181.926	195.268
P47895	Aldehyde dehydrogenase family 1 member A3 OS=Homo sapiens GN=ALDH1A3 PE=1 SV=2	ALDH1A3	199.233	197.331	178.995	173.938	235.63	201.152	182.006	188.29	194.329	214.528	174.027	186.984	185.212	186.732	174.686	178.813
P51648-2	Isoform 2 of Fatty aldehyde dehydrogenase OS=Homo sapiens GN=ALDH3A2	ALDH3A2	207.949	172.567	182.87	196.08	197.892	178.703	159.654	200.169	190.662	164.775	174.173	176.113	184.432	179.765	173.849	214.729
A0A1B0GW77	Alpha-aminoadipic semialdehyde dehydrogenase OS=Homo sapiens GN=ALDH7A1 PE=1 SV=1	ALDH7A1	176.558	186.38	162.336	183.592	200.883	185.129	158.294	211.097	163.362	192.299	158.284	184.033	167.202	162.558	154.59	165.352
P04075-2	Isoform 2 of Fructose-bisphosphate aldolase A OS=Homo sapiens GN=ALDOA	ALDOA	164.098	154.797	183.475	180.066	180.513	178.795	199.131	178.354	185.092	204.446	178.013	170.98	171.969	182.334	183.379	165.123
P09972	Fructose-bisphosphate aldolase C OS=Homo sapiens GN=ALDOC PE=1 SV=2	ALDOC	152.208	162.678	194.676	183.783	168.924	172.259	218.179	180.374	178.27	203.835	174.292	168.133	171.302	206.594	198.547	162.581
Q9Y673	Dolichyl-phosphate beta-glucosyltransferase OS=Homo sapiens GN=ALG5 PE=1 SV=1	ALG5	227.732	229.541	189.553	185.721	195.63	225.612	168.377	155.382	190.535	203.208	184.409	174.375	248.712	217.2	186.34	194.525
Q9BVK2	Probable dolichyl pyrophosphate Glc1Man9GlcNAc2 alpha-1,3-glucosyltransferase OS=Homo sapiens GN=ALG8 PE=1 SV=2	ALG8	180.222	191.763	169.818	179.584	173.366	184.91	170.152	180.946	180.753	174.457	198.012	187.037	207.406	179.979	172.893	196.781
E9PB61	THO complex subunit 4 OS=Homo sapiens GN=ALYREF PE=1 SV=1	ALYREF	190.024	181.384	168.931	186.691	239.935	185.758	177.209	167.828	224.463	191.208	164.447	207.258	231.174	177.571	157.377	188.035
Q01433	AMP deaminase 2 OS=Homo sapiens GN=AMPD2 PE=1 SV=2	AMPD2	173.331	175.159	187.197	190.845	186.012	209.523	203.317	204.541	185.331	199.283	195.957	195.27	171.727	182.146	183.259	190.642
Q9H1A4	Anaphase-promoting complex subunit 1 OS=Homo sapiens GN=ANAPC1 PE=1 SV=1	ANAPC1	171.111	219.311	196.991	179.619	180.041	210.526	220.646	183.082	180.294	224.079	219.022	177.726	195.029	214.262	195.803	193.367
Q9UJX5-3	Isoform 3 of Anaphase-promoting complex subunit 4 OS=Homo sapiens GN=ANAPC4	ANAPC4	230.52	223.937	168.233	211.526	187.32	215.679	180.295	201.912	231.48	193.488	240.272	197.715	242.981	180.362	167.588	181.339
Q9UJX3	Anaphase-promoting complex subunit 7 OS=Homo sapiens GN=ANAPC7 PE=1 SV=4	ANAPC7	177.925	189.7	187.029	193.85	185.16	188.766	176.457	178.309	194.564	183.847	187.033	190.745	191.923	189.478	193.018	177.393
Q8IWZ3-6	Isoform 6 of Ankyrin repeat and KH domain-containing protein 1 OS=Homo sapiens GN=ANKHD1	ANKHD1	176.579	182.07	184.888	175.172	167.794	200.782	202.587	193.398	173.647	183.284	195.514	186.351	166.691	198.157	201.8	176.479
Q86XL3	Ankyrin repeat and LEM domain-containing protein 2 OS=Homo sapiens GN=ANKLE2 PE=1 SV=4	ANKLE2	200.403	173.421	191.091	198.86	204.124	190.897	197.065	187.266	160.161	177.387	170.623	178.525	193.354	198.159	194.122	192.127
O75179	Ankyrin repeat domain-containing protein 17 OS=Homo sapiens GN=ANKRD17 PE=1 SV=3	ANKRD17	176.198	176.288	177.335	185.039	171.151	189.501	196.859	198.929	177.816	178.489	193.103	192.04	162.429	194.695	205.181	185.225
O15084-1	Isoform 3 of Serine/threonine-protein phosphatase 6 regulatory ankyrin repeat subunit A OS=Homo sapiens GN=ANKRD28	ANKRD28	168.966	144	192.869	179.79	155.119	172.005	194.32	203.751	170.302	153.106	190.991	178.9	148.247	182.541	177.226	259.844
Q8N8A2-2	Isoform 2 of Serine/threonine-protein phosphatase 6 regulatory ankyrin repeat subunit B OS=Homo sapiens GN=ANKRD44	ANKRD44	168.966	181.573	174.757	179.79	155.119	181.53	167.847	203.751	170.302	172.35	162.43	178.9	148.247	199.315	164.889	259.844
P39687	Acidic leucine-rich nuclear phosphoprotein 32 family member A OS=Homo sapiens GN=ANP32A PE=1 SV=1	ANP32A	293.766	235.458	163.959	139.534	284.967	213.492	152.842	144.315	223.884	197.789	149.574	154.744	194.482	175.38	160.171	114.904
Q92688	Acidic leucine-rich nuclear phosphoprotein 32 family member B OS=Homo sapiens GN=ANP32B PE=1 SV=1	ANP32B	301.755	225.779	142.776	114.014	251.896	231.975	144.61	138.687	239.273	197.807	130.761	137.841	187.847	204.538	135.064	115.46
Q9BTT0	Acidic leucine-rich nuclear phosphoprotein 32 family member E OS=Homo sapiens GN=ANP32E PE=1 SV=1	ANP32E	241.732	190.119	172.402	180.187	250.428	207.305	152.554	179.905	242.626	228.695	150.312	183.819	204.453	184.219	147.433	159.546
Q9H6X2	Anthrax toxin receptor 1 OS=Homo sapiens GN=ANTXR1 PE=1 SV=2	ANTXR1	179.102	158.957	203.214	191.833	130.032	122.857	125.751	141.851	164.701	146.837	166.937	163.997	202.209	190.96	224.275	226.572
P04083	Annexin A1 OS=Homo sapiens GN=ANXA1 PE=1 SV=2	ANXA1	158.553	161.11	190.941	189.181	177.513	195.539	186.327	184.411	189.467	197.568	158.685	173.564	177.186	216.908	226.86	207.053
P50995	Annexin A11 OS=Homo sapiens GN=ANXA11 PE=1 SV=1	ANXA11	183.827	156.541	177.067	201.676	194.235	173.26	177.458	204.084	188.198	179.339	169.368	203.899	179.56	173.514	181.15	202.264
P07355-2	Isoform 2 of Annexin A2 OS=Homo sapiens GN=ANXA2	ANXA2	175.33	171.683	187.076	182.95	184.997	166.024	172.835	185.557	187.771	181.229	198.367	184.107	173.969	193.908	190.723	198.94
P09525	Annexin A4 OS=Homo sapiens GN=ANXA4 PE=1 SV=4	ANXA4	175.036	237.763	192.805	194.072	194.236	203.632	201.49	199.342	200.518	210.736	203.642	225.56	206.822	188.145	197.376	169.246
P08758	Annexin A5 OS=Homo sapiens GN=ANXA5 PE=1 SV=2	ANXA5	193.997	210.286	189.742	190.076	199.322	193.547	184.326	183.965	186.362	185.168	204.131	190.674	147.269	182.689	164.391	186.54
P08133	Annexin A6 OS=Homo sapiens GN=ANXA6 PE=1 SV=3	ANXA6	184.355	177.689	187.301	186.665	193.771	182.49	186.093	186.326	187.953	201.79	190.696	186.171	182.104	189.769	192.985	192.607
P20073	Annexin A7 OS=Homo sapiens GN=ANXA7 PE=1 SV=3	ANXA7	185.93	167.681	186.059	187.769	184.391	175.078	180.607	187.972	177.871	175.502	175.771	182.412	171.188	181.062	185.131	197.205
Q10567	AP-1 complex subunit beta-1 OS=Homo sapiens GN=AP1B1 PE=1 SV=2	AP1B1	180.633	186.672	184.91	180.027	196.339	180.539	187.627	180.052	181.459	205.921	203.036	189.124	164.133	190.826	188.526	180.902
O43747-2	Isoform 2 of AP-1 complex subunit gamma-1 OS=Homo sapiens GN=AP1G1	AP1G1	196.13	194.042	190.939	205.726	219.706	192.591	194.399	214.149	245.542	195.964	197.977	178.145	205.76	181.657	186.043	187.396
Q9BXS5-2	Isoform 2 of AP-1 complex subunit mu-1 OS=Homo sapiens GN=AP1M1	AP1M1	191.842	213.655	199.753	180.206	197.11	190.844	171.149	183.692	179.093	216.51	182.752	190.777	196.605	178.02	169.154	177.233
O95782	AP-2 complex subunit alpha-1 OS=Homo sapiens GN=AP2A1 PE=1 SV=3	AP2A1	223.213	194.203	168.912	197.061	183.429	160.826	159.945	170.826	207.13	168.561	199.05	181.138	186.413	177.191	165.83	186.175
O94973-2	Isoform 2 of AP-2 complex subunit alpha-2 OS=Homo sapiens GN=AP2A2	AP2A2	214.089	195.581	170.084	193.444	183.544	171.46	167.921	188.252	162.343	173.962	194.139	197.395	216.087	177.317	171.442	173.985
P63010-2	Isoform 2 of AP-2 complex subunit beta OS=Homo sapiens GN=AP2B1	AP2B1	184.447	192.09	190.805	187.572	190.361	172.074	193.652	185.193	189.479	208.741	200.353	185.578	182.156	194.166	188.951	184.788
E9PFW3	AP-2 complex subunit mu OS=Homo sapiens GN=AP2M1 PE=1 SV=1	AP2M1	155.865	183.278	175.899	197.612	156.093	199.814	199.274	206.366	186.028	151.684	211.435	215.358	155.848	168.336	191.792	198.416
M0QYZ2	AP-2 complex subunit sigma OS=Homo sapiens GN=AP2S1 PE=1 SV=1	AP2S1	214.972	205.745	193.873	187.429	210.59	168.269	173.17	169.884	196.854	197.103	183.716	201.751	198.266	200.963	172.136	166.066
O00203	AP-3 complex subunit beta-1 OS=Homo sapiens GN=AP3B1 PE=1 SV=3	AP3B1	178.512	198.745	187.747	203.033	185.489	198.003	200.726	191.771	194.721	189.535	213.092	204.784	170.475	174.983	188.703	183.824
O14617-5	Isoform 5 of AP-3 complex subunit delta-1 OS=Homo sapiens GN=AP3D1	AP3D1	172.485	147.833	216.538	172.978	195.951	173.282	229.675	191.325	211.133	146.706	236.514	183.822	204.701	161.651	172.169	188.618
Q9Y2T2	AP-3 complex subunit mu-1 OS=Homo sapiens GN=AP3M1 PE=1 SV=1	AP3M1	160.787	176.74	178.373	184.476	185.651	189.468	200.103	222.725	178.503	164.853	204.909	210.571	152.196	160.552	173.5	180.317
C9JIF9	Acylamino-acid-releasing enzyme OS=Homo sapiens GN=APEH PE=1 SV=1	APEH	175.79	169.235	184.151	172.954	179.548	186.092	187.992	182.81	184.987	211.703	180.155	172.904	171.563	186.289	170.871	168.955
Q9BZZ5-2	Isoform 2 of Apoptosis inhibitor 5 OS=Homo sapiens GN=API5	API5	171.736	162.512	169.665	187.071	209.849	195.58	204.251	205.298	197.378	155.58	190.364	213.713	126.85	158.3	163.506	179.096
Q96GX9	Methylthioribulose-1-phosphate dehydratase OS=Homo sapiens GN=APIP PE=1 SV=1	APIP	214.206	165.752	205.155	263.359	278.964	175.342	180.956	223.109	263.102	220.193	170.887	221.148	321.44	202.453	195.65	193.783
Q06481	Amyloid-like protein 2 OS=Homo sapiens GN=APLP2 PE=1 SV=2	APLP2	204.063	216.573	227.285	202.911	157.706	149.045	135.813	148.519	184.138	200.958	190.705	188.448	218.831	199.143	212.242	205.828
P04114	Apolipoprotein B-100 OS=Homo sapiens GN=APOB PE=1 SV=2	APOB	183.74	196.829	170.6	198.165	239.99	148.463	156.566	184.146	200.151	154.318	151.572	157.89	234.823	177.469	162.283	210.607
B0QYD3	DNA dC->dU-editing enzyme APOBEC-3B OS=Homo sapiens GN=APOBEC3B PE=1 SV=1	APOBEC3B	200.334	214.343	162.304	187.233	188.953	215.638	151.32	168.332	200.589	222.31	167.858	171.5	212.326	199.811	157.948	170.61
Q9NRW3	DNA dC->dU-editing enzyme APOBEC-3C OS=Homo sapiens GN=APOBEC3C PE=1 SV=2	APOBEC3C	157.878	160.314	178.456	179.077	167.731	177.196	191.985	204.752	167.525	143.988	209.247	189.89	145.792	154.064	161.755	166.073
J3KQL8	Apolipoprotein L2 OS=Homo sapiens GN=APOL2 PE=1 SV=2	APOL2	222.065	172.476	195.738	208.257	300.196	251.709	242.196	247.821	181.404	176.375	125.759	178.357	217.033	178.903	168.475	199.308
P05067	Amyloid beta A4 protein OS=Homo sapiens GN=APP PE=1 SV=3	APP	196.418	190.573	238.513	197.644	170.516	149.592	143.285	166.62	181.786	199.112	188.261	178.018	193.954	203.234	208.112	207.072
P07741	Adenine phosphoribosyltransferase OS=Homo sapiens GN=APRT PE=1 SV=2	APRT	188.506	184.491	194.19	175.164	201.315	197.324	179.75	201.652	182.89	206.24	192.837	187.048	186.485	188.382	171.388	170.689
O60306	Intron-binding protein aquarius OS=Homo sapiens GN=AQR PE=1 SV=4	AQR	197.251	202.266	182.812	194.672	186.337	193.283	186.003	199.902	205.44	193.964	176.064	220.103	204.349	181.11	177.339	189.202
Q96II5	ARAF protein OS=Homo sapiens GN=ARAF PE=1 SV=1	ARAF	167.992	179.208	185.022	190.335	187.404	128.904	107.253	177.69	216.952	181.826	128.483	197.932	183.215	128.909	195.238	218.61
B0YIW6	Archain 1, isoform CRA_a OS=Homo sapiens GN=ARCN1 PE=1 SV=1	ARCN1	211.238	217.208	172.566	169.918	209.469	198.39	180.706	176.027	194.35	205.244	174.236	176.19	207.596	192.621	164.53	164.054
P61204	ADP-ribosylation factor 3 OS=Homo sapiens GN=ARF3 PE=1 SV=2	ARF3	211.863	182.289	180.31	182.959	204.367	171.226	178.904	170.041	191.97	185.169	162.182	158.734	183.292	174.634	179.891	168.373
P18085	ADP-ribosylation factor 4 OS=Homo sapiens GN=ARF4 PE=1 SV=3	ARF4	200.821	180.464	181.854	179.974	208.754	193.119	190.869	192.099	193.136	189.989	167.125	173.137	192.833	170.091	166.468	178.023
P84085	ADP-ribosylation factor 5 OS=Homo sapiens GN=ARF5 PE=1 SV=2	ARF5	212.994	183.025	180.994	182.284	206.029	173.508	186.716	175.955	190.1	183.868	160.88	166.218	184.351	179.825	182.916	170.413
P62330	ADP-ribosylation factor 6 OS=Homo sapiens GN=ARF6 PE=1 SV=2	ARF6	203.215	205.201	201.216	190.258	182.529	186.857	146.392	151.169	203.198	206.991	177.055	178.589	257.303	226.549	200.752	214.719
Q8N6T3-2	Isoform 2 of ADP-ribosylation factor GTPase-activating protein 1 OS=Homo sapiens GN=ARFGAP1	ARFGAP1	191.255	149.076	191.625	216.781	220.549	190.445	177.675	211.011	187.88	197.846	191.206	209.85	188.067	153.15	191.587	190.898
Q8N6H7	ADP-ribosylation factor GTPase-activating protein 2 OS=Homo sapiens GN=ARFGAP2 PE=1 SV=1	ARFGAP2	205.783	238.19	176.844	164.985	185.578	235.636	159.205	221.274	208.209	247.05	155.298	168.806	109.72	230.642	153.353	158.666
Q9Y6D6	Brefeldin A-inhibited guanine nucleotide-exchange protein 1 OS=Homo sapiens GN=ARFGEF1 PE=1 SV=2	ARFGEF1	206.563	215.073	236.081	238.014	227.024	194.177	217.94	177.362	217.233	213.13	214.335	192.849	183.088	186.114	165.376	169.472
Q9Y6D5	Brefeldin A-inhibited guanine nucleotide-exchange protein 2 OS=Homo sapiens GN=ARFGEF2 PE=1 SV=3	ARFGEF2	206.563	225.618	229.62	238.014	227.024	195.045	210.63	177.362	217.233	219.428	212.276	192.849	183.088	189.702	160.76	169.472
P53367	Arfaptin-1 OS=Homo sapiens GN=ARFIP1 PE=1 SV=2	ARFIP1	245.576	213.064	206.34	167.184	202.886	200.083	184.437	145.897	223.757	217.703	201.43	263.553	252.447	202.732	188.38	167.96
Q9NWB6	Arginine and glutamate-rich protein 1 OS=Homo sapiens GN=ARGLU1 PE=1 SV=1	ARGLU1	180.29	221.504	132.447	180.998	158.668	197.36	172.926	145.98	202.748	144.896	152.793	148.414	212.22	119.642	164.311	172.509
Q5T5U3	Rho GTPase-activating protein 21 OS=Homo sapiens GN=ARHGAP21 PE=1 SV=1	ARHGAP21	218.529	184.974	165.754	217.962	144.133	169.831	148.92	183.149	202.103	157.626	208.77	220.718	180.126	181.684	176.99	220.132
V9GYM8	Rho guanine nucleotide exchange factor 2 OS=Homo sapiens GN=ARHGEF2 PE=1 SV=1	ARHGEF2	148.588	151.804	187.213	196.495	161.329	175.184	208.602	229.661	174.971	144.494	225.871	225.267	150.494	157.963	202.145	214.949
Q14155-5	Isoform 5 of Rho guanine nucleotide exchange factor 7 OS=Homo sapiens GN=ARHGEF7	ARHGEF7	175.781	202.127	192.031	177.303	178.31	175.64	197.863	173.657	177.347	213.763	179.979	173.777	206.976	211.762	213.827	185.733
O14497	AT-rich interactive domain-containing protein 1A OS=Homo sapiens GN=ARID1A PE=1 SV=3	ARID1A	177.394	187.242	170.233	209.297	207.745	181.104	193.635	185.335	189.662	173.959	194.499	192.442	183.808	197.702	203.051	204.262
Q68CP9	AT-rich interactive domain-containing protein 2 OS=Homo sapiens GN=ARID2 PE=1 SV=2	ARID2	186.866	179.815	173.237	197.316	171.824	197.782	184.763	180.47	174.068	183.25	177.505	168.593	189.795	185.883	187.293	191.176
Q9Y4X5	E3 ubiquitin-protein ligase ARIH1 OS=Homo sapiens GN=ARIH1 PE=1 SV=2	ARIH1	186.235	166.709	192.396	153.729	164.31	203.015	198.481	154.607	171.35	200.187	189.372	167.288	186.561	198.286	184.846	158.629
F8VYN9	ADP-ribosylation factor-like protein 1 OS=Homo sapiens GN=ARL1 PE=1 SV=1	ARL1	236.837	147.787	213.039	192.161	171.013	180.845	176.357	176.389	192.36	205.226	141.424	167.695	194.853	224.008	177.64	182.277
P36404	ADP-ribosylation factor-like protein 2 OS=Homo sapiens GN=ARL2 PE=1 SV=4	ARL2	189.215	193.801	184.414	164.626	184.852	170.521	165.476	155.756	200.918	193.221	172.602	149.264	208.222	197.639	177.062	153.817
Q96BM9	ADP-ribosylation factor-like protein 8A OS=Homo sapiens GN=ARL8A PE=1 SV=1	ARL8A	172.21	186.571	174.395	173.337	191.97	163.62	165.156	192.573	153.729	179.03	209.466	172.394	188.077	170.773	181.216	166.876
Q6NXE6	Armadillo repeat-containing protein 6 OS=Homo sapiens GN=ARMC6 PE=1 SV=2	ARMC6	199.375	196.817	201.945	209.778	200.706	195.323	171.906	188.063	156.842	214.203	191.13	193.104	224.568	248.659	211.064	148.925
Q8IUR7	Armadillo repeat-containing protein 8 OS=Homo sapiens GN=ARMC8 PE=1 SV=2	ARMC8	208.044	184.761	179.245	159.517	197.848	191.052	162.069	211.47	185.836	147.863	277.009	214.666	199.208	166.094	182.758	227.356
O15144	Actin-related protein 2/3 complex subunit 2 OS=Homo sapiens GN=ARPC2 PE=1 SV=1	ARPC2	176.544	179.503	180.247	193.924	189.791	177.232	193.295	180.298	189.404	171.625	202.254	185.298	162.787	176.317	190.905	182.221
Q8N3C0	Activating signal cointegrator 1 complex subunit 3 OS=Homo sapiens GN=ASCC3 PE=1 SV=3	ASCC3	175.002	152.273	172.446	190.688	178.196	157.837	202.573	207.579	195.231	141.778	235.801	204.373	175.07	156.19	171.602	183.153
Q9UBL3	Set1/Ash2 histone methyltransferase complex subunit ASH2 OS=Homo sapiens GN=ASH2L PE=1 SV=1	ASH2L	185.158	187.545	171.694	194.136	191.297	203.425	184.511	183.663	187.137	177.282	183.378	200.764	178.696	198.807	195.612	194.58
O43681	ATPase ASNA1 OS=Homo sapiens GN=ASNA1 PE=1 SV=2	ASNA1	153.13	179.131	176.896	135.076	161.284	197.296	198.377	186.427	143.742	227.475	175.704	172.047	176.815	163.716	172.528	170.245
P08243	Asparagine synthetase [glutamine-hydrolyzing] OS=Homo sapiens GN=ASNS PE=1 SV=4	ASNS	182.582	179.852	200.811	180.922	172.539	179.71	191.42	191.072	175.996	180.395	198.506	186.47	170.419	170.597	186.623	174.63
Q12797	Aspartyl/asparaginyl beta-hydroxylase OS=Homo sapiens GN=ASPH PE=1 SV=3	ASPH	174.331	196.08	234.206	146.554	146.624	193.289	150.366	161.443	145.654	154.052	209.518	161.778	170.121	212.465	224.579	172.979
P00966	Argininosuccinate synthase OS=Homo sapiens GN=ASS1 PE=1 SV=2	ASS1	212.539	221.65	186.516	167.148	195.839	182.787	184.741	158.766	198.955	214.707	159.515	159.248	207.952	191.287	182.939	172.941
Q8NBU5	ATPase family AAA domain-containing protein 1 OS=Homo sapiens GN=ATAD1 PE=1 SV=1	ATAD1	169.962	214.898	178.225	159.383	166.885	183.045	166.118	175.369	164.952	184.023	183.548	164.752	170.819	172.641	172.899	161.718
Q9NVI7	ATPase family AAA domain-containing protein 3A OS=Homo sapiens GN=ATAD3A PE=1 SV=2	ATAD3A	185.143	210.921	175.755	188.764	186.551	202.493	189.597	197.364	174.596	160.204	195.915	185.445	141.218	163.112	179.866	178.87
Q5T9A4	ATPase family AAA domain-containing protein 3B OS=Homo sapiens GN=ATAD3B PE=1 SV=1	ATAD3B	168.686	216.883	174.78	173.622	188.097	208.056	180.11	180.691	169.232	154.835	173.181	175.106	146.458	174.319	176.215	176.43
P18846	Cyclic AMP-dependent transcription factor ATF-1 OS=Homo sapiens GN=ATF1 PE=1 SV=2	ATF1	223.032	230.439	174.568	187.72	254.381	222.772	151.513	133.536	246.694	227.345	142.732	168.581	210.11	213.54	145.529	167.868
Q9NT62	Ubiquitin-like-conjugating enzyme ATG3 OS=Homo sapiens GN=ATG3 PE=1 SV=1	ATG3	178.551	179.67	189.176	170.501	180.579	195.144	189.006	182.36	178.106	193.404	184.98	165.49	165.557	187.544	196.342	176.321
Q8NHH9	Atlastin-2 OS=Homo sapiens GN=ATL2 PE=1 SV=2	ATL2	192.566	178.17	178.941	183.729	188.306	191.93	172.876	182.588	172.463	210.515	167.27	181.525	215.354	186.263	168.264	184.418
Q6DD88	Atlastin-3 OS=Homo sapiens GN=ATL3 PE=1 SV=1	ATL3	190.835	193.665	183.959	176.911	197.023	180.736	189.156	186.569	178.243	177.14	175.061	161.177	205.36	190.168	177.023	181.132
Q8NB49	Phospholipid-transporting ATPase IG OS=Homo sapiens GN=ATP11C PE=1 SV=3	ATP11C	205.907	216.413	246.863	193.787	161.344	156.361	188.715	182.355	201.772	220.614	252.499	211.33	181.169	199.351	202.371	207.135
Q9HD20	Manganese-transporting ATPase 13A1 OS=Homo sapiens GN=ATP13A1 PE=1 SV=2	ATP13A1	223.064	207.994	196.427	196.699	182.027	179.455	169.845	176.482	178.199	168.885	181.368	162.032	230.906	227.194	211.723	228.158
P05023	Sodium/potassium-transporting ATPase subunit alpha-1 OS=Homo sapiens GN=ATP1A1 PE=1 SV=1	ATP1A1	199.152	177.952	202.805	190.211	157.69	143.313	142.574	146.696	174.892	188.701	167.135	170.639	255.825	224.77	230.481	239.413
P05026	Sodium/potassium-transporting ATPase subunit beta-1 OS=Homo sapiens GN=ATP1B1 PE=1 SV=1	ATP1B1	198.185	170.036	198.326	182.995	168.118	151.848	127.011	128.664	177.185	196.649	146.87	156.616	275.325	242.711	232.96	228.467
P54709	Sodium/potassium-transporting ATPase subunit beta-3 OS=Homo sapiens GN=ATP1B3 PE=1 SV=1	ATP1B3	247.916	235.011	187.827	188.411	205.362	184.299	106.639	110.549	214.152	239.335	126.783	147.525	332.103	291.074	189.276	200.525
P16615	Sarcoplasmic/endoplasmic reticulum calcium ATPase 2 OS=Homo sapiens GN=ATP2A2 PE=1 SV=1	ATP2A2	193.603	197.14	189.761	178.274	198.461	179.134	185.158	182.455	169.709	171.121	161.699	160.387	215.573	177.41	186.854	191.379
P20020	Plasma membrane calcium-transporting ATPase 1 OS=Homo sapiens GN=ATP2B1 PE=1 SV=3	ATP2B1	222.655	193.819	193.831	188.424	144.567	131.601	130.168	123.746	171.684	179.021	182.649	178.395	290.429	238.322	244.522	259.477
P23634	Plasma membrane calcium-transporting ATPase 4 OS=Homo sapiens GN=ATP2B4 PE=1 SV=2	ATP2B4	226.819	188.471	195.748	189.253	146.377	126.828	116.295	123.078	172.543	184.105	179.898	181.652	293.446	238.66	249.681	264.935
P98194-7	Isoform 7 of Calcium-transporting ATPase type 2C member 1 OS=Homo sapiens GN=ATP2C1	ATP2C1	216.769	202.64	202.28	171.844	150.181	189.41	149.028	145.052	163.338	172.244	167.3	151.52	169.719	184.639	126.91	174.242
P25705	ATP synthase subunit alpha, mitochondrial OS=Homo sapiens GN=ATP5A1 PE=1 SV=1	ATP5A1	216.888	243.145	179.404	175.294	200.496	202.485	163.273	172.727	188.857	163.74	166.793	151.975	209.132	199.135	188.955	197.708
P06576	ATP synthase subunit beta, mitochondrial OS=Homo sapiens GN=ATP5B PE=1 SV=3	ATP5B	220.369	222.43	173.609	160.113	236.2	200.218	147.388	163.681	161.779	172.94	150.112	133.936	253.192	197.136	180.22	173.806
P36542	ATP synthase subunit gamma, mitochondrial OS=Homo sapiens GN=ATP5C1 PE=1 SV=1	ATP5C1	131.506	183.536	204.73	201.014	162.952	179.542	193.269	188.687	163.148	158.831	203.749	186.243	138.759	157.114	211.374	212.247
P24539	ATP synthase F(0) complex subunit B1, mitochondrial OS=Homo sapiens GN=ATP5F1 PE=1 SV=2	ATP5F1	140.01	204.271	200.342	184.362	172.494	183.43	172.208	213.504	149.216	179.296	202.136	219.06	168.388	170.457	202.685	217.48
O75964	ATP synthase subunit g, mitochondrial OS=Homo sapiens GN=ATP5L PE=1 SV=3	ATP5L	307.599	267.809	146.04	162.264	255.013	192.489	125.353	115.257	210.957	179.356	130.522	147.135	250.157	196.978	137.728	144.42
Q15904	V-type proton ATPase subunit S1 OS=Homo sapiens GN=ATP6AP1 PE=1 SV=2	ATP6AP1	343.278	272.907	146.527	123.112	359.049	261.339	148.621	153.922	214.542	184.536	116.866	99.9405	262.498	204.759	138.936	113.273
Q93050-3	Isoform 3 of V-type proton ATPase 116 kDa subunit a isoform 1 OS=Homo sapiens GN=ATP6V0A1	ATP6V0A1	225.69	214.109	167.418	166.767	188.453	192.486	200.058	172.418	175.705	191.373	212.173	191.614	152.656	176.025	199.153	195.416
P27449	V-type proton ATPase 16 kDa proteolipid subunit OS=Homo sapiens GN=ATP6V0C PE=1 SV=1	ATP6V0C	221.998	288.466	175.737	125.917	300.59	300.601	136.128	158.963	175.595	228.308	135.391	126.975	236.822	219.164	75.8882	134.831
P38606	V-type proton ATPase catalytic subunit A OS=Homo sapiens GN=ATP6V1A PE=1 SV=2	ATP6V1A	189.953	206.039	190.343	196.046	184.687	174.667	167.633	192.163	189.379	202.593	189.518	205.876	180.164	177.492	184.946	191.86
P21281	V-type proton ATPase subunit B, brain isoform OS=Homo sapiens GN=ATP6V1B2 PE=1 SV=3	ATP6V1B2	188.379	213.053	188.627	171.67	162.617	193.605	189.671	143.516	172.687	214.406	208.767	160.043	143.058	186.57	190.983	156.333
P36543	V-type proton ATPase subunit E 1 OS=Homo sapiens GN=ATP6V1E1 PE=1 SV=1	ATP6V1E1	236.223	159.353	168.397	191.763	162.48	185.424	154.525	155.714	192.439	247.933	127.99	179.841	196.71	134.735	176.403	176.046
Q9UI12	V-type proton ATPase subunit H OS=Homo sapiens GN=ATP6V1H PE=1 SV=1	ATP6V1H	188.608	204.618	215.797	185.613	187.285	205.154	190.649	186.752	181.676	222.017	198.342	191.884	204.927	195.928	185.659	177.417
Q8N5M1	ATP synthase mitochondrial F1 complex assembly factor 2 OS=Homo sapiens GN=ATPAF2 PE=1 SV=1	ATPAF2	247.755	232.449	166.138	145.738	163.673	195.528	167.992	146.681	195.837	187.502	179.357	142.598	201.221	209.847	187.013	185.957
Q13535	Serine/threonine-protein kinase ATR OS=Homo sapiens GN=ATR PE=1 SV=3	ATR	167.774	195.537	166.642	171.093	154.059	184.037	220.74	203.197	169.168	133.023	191.233	205.465	148.735	146.044	165.687	169.82
O75882	Attractin OS=Homo sapiens GN=ATRN PE=1 SV=2	ATRN	226.054	163.523	203.184	199.403	165.545	128.972	115.108	143.224	185.819	160.371	162.61	166.196	253.195	223.151	182.949	237.255
Q9UBB4	Ataxin-10 OS=Homo sapiens GN=ATXN10 PE=1 SV=1	ATXN10	183.327	171.928	159.693	164.137	195.872	184.829	177.412	182.013	184.732	188.727	170.213	176.41	198.453	170.461	163.723	175.762
Q99700	Ataxin-2 OS=Homo sapiens GN=ATXN2 PE=1 SV=2	ATXN2	149.419	173.744	180.502	165.193	177.838	187.036	195.214	193.167	161.94	168.682	193.186	183.13	156.589	173.454	180.439	189.552
Q8WWM7-3	Isoform 3 of Ataxin-2-like protein OS=Homo sapiens GN=ATXN2L	ATXN2L	172.475	165.547	179.558	190.868	188.555	187.555	202.778	212.655	191.065	183.018	189.821	194.533	179.996	180.654	198.039	193.62
Q9Y679	Ancient ubiquitous protein 1 OS=Homo sapiens GN=AUP1 PE=1 SV=1	AUP1	210.616	187.409	201.706	212.213	218.295	194.4	179.511	206.055	208.029	181.756	168.018	181.525	244.821	195.374	174.533	197.485
O95816	BAG family molecular chaperone regulator 2 OS=Homo sapiens GN=BAG2 PE=1 SV=1	BAG2	209.646	238.403	169.308	185.441	232.037	208.275	132.631	140.413	207.327	224.709	129.575	142.601	266.186	252.034	170.997	177.463
C9JFK9	BAG family molecular chaperone regulator 3 (Fragment) OS=Homo sapiens GN=BAG3 PE=1 SV=1	BAG3	206.597	208.494	182.641	195.886	237.758	224.156	185.61	180.463	213.401	215.328	175.096	178.143	217.207	204.286	178.806	174.974
O95817	BAG family molecular chaperone regulator 3 OS=Homo sapiens GN=BAG3 PE=1 SV=3	BAG3	210.925	209.726	190.467	194.279	219.7	200.862	174.325	167.883	208.967	214.474	167.607	182.652	213.239	204.552	180.779	173.564
P46379-3	Isoform 3 of Large proline-rich protein BAG6 OS=Homo sapiens GN=BAG6	BAG6	199.563	170.493	201.481	184.951	163.907	186.881	187.999	188.241	192.813	201.743	170.12	190.135	179.09	194.036	179.199	171.628
I3L4C2	Brain-specific angiogenesis inhibitor 1-associated protein 2 OS=Homo sapiens GN=BAIAP2 PE=1 SV=1	BAIAP2	188.424	195.257	191.688	196.187	146.551	150.932	148.982	141.636	205.804	167.707	184.995	209.881	221.045	200.165	221.187	247.084
Q9UHR4	Brain-specific angiogenesis inhibitor 1-associated protein 2-like protein 1 OS=Homo sapiens GN=BAIAP2L1 PE=1 SV=2	BAIAP2L1	148.432	163.846	186.367	210.362	148.257	166.709	178.857	188.246	183.583	168.451	197.148	198.697	153.897	235.954	234.778	232.618
P51572-2	Isoform 2 of B-cell receptor-associated protein 31 OS=Homo sapiens GN=BCAP31	BCAP31	201.669	200.762	161.554	177.634	238.75	211.616	190.374	139.875	166.946	201.112	156.101	140.139	221.73	199.294	166.879	173.1
P56945-6	Isoform 6 of Breast cancer anti-estrogen resistance protein 1 OS=Homo sapiens GN=BCAR1	BCAR1	193.1	136.21	196.053	191.156	164.73	163.802	157.768	195.71	183.142	138.427	163.631	190.776	197.796	157.172	181.586	206.475
O75934	Pre-mRNA-splicing factor SPF27 OS=Homo sapiens GN=BCAS2 PE=1 SV=1	BCAS2	195.176	191.274	184.047	175.082	203.587	187.958	168.298	175.997	197.637	204.067	179.553	171.608	197.562	193.916	182.078	164.232
Q92843-2	Isoform 3 of Bcl-2-like protein 2 OS=Homo sapiens GN=BCL2L2	BCL2L2	222.637	187.235	186.446	169.397	141.514	185.775	199.059	186.44	183.571	175.388	198.255	170.924	170.223	193.504	183.094	181.432
Q9NYF8	Bcl-2-associated transcription factor 1 OS=Homo sapiens GN=BCLAF1 PE=1 SV=2	BCLAF1	148.341	189.658	195.619	184.671	157.65	180.298	222.361	199.434	188.532	146.915	223.416	189.768	149.637	146.232	214.091	201.122
Q8TD16-2	Isoform 2 of Protein bicaudal D homolog 2 OS=Homo sapiens GN=BICD2	BICD2	198.998	192.396	196.859	205.399	200.498	190.998	189.191	170.755	214.514	201.91	186.311	201.734	190.327	192.336	187.901	191.111
Q9NR09	Baculoviral IAP repeat-containing protein 6 OS=Homo sapiens GN=BIRC6 PE=1 SV=2	BIRC6	165.959	180.181	182.522	182.234	169.576	194.964	196.651	183.611	186.615	175.932	184.406	175.769	178.892	183.811	186.367	179.314
P53004	Biliverdin reductase A OS=Homo sapiens GN=BLVRA PE=1 SV=2	BLVRA	178.849	191.973	159.421	167.053	192.181	202.927	203.316	200.041	197.514	191.309	190.856	189.129	147.035	170.55	177.101	181.562
Q12981-1	Isoform 3 of Vesicle transport protein SEC20 OS=Homo sapiens GN=BNIP1	BNIP1	187.134	185.189	224.516	199.753	191.544	167.201	185.524	194.308	184.803	138.013	143.394	146.37	169.02	158.848	153.04	142.01
Q7Z569	BRCA1-associated protein OS=Homo sapiens GN=BRAP PE=1 SV=2	BRAP	157.258	146.469	148.058	175.273	184.36	154.345	129.761	174.863	172.622	186.377	188.657	183.057	152.3	219.102	162.122	170.612
Q6PJG6	BRCA1-associated ATM activator 1 OS=Homo sapiens GN=BRAT1 PE=1 SV=2	BRAT1	161.108	179.098	159.493	168.193	194.912	160.381	166.416	195.866	153.062	170.345	215.368	170.346	185.652	160.238	184.771	165.047
A0A0D9SF50	Lys-63-specific deubiquitinase BRCC36 OS=Homo sapiens GN=BRCC3 PE=1 SV=1	BRCC3	187.435	175.324	193.497	174.892	181.287	200.849	178.016	194.513	145.398	193.536	168.004	162.271	150.591	184.409	176.782	184.42
Q9NXR7	BRCA1-A complex subunit BRE OS=Homo sapiens GN=BRE PE=1 SV=2	BRE	185.6	181.981	197.665	217.046	193.146	183.17	175.686	189.073	184.393	204.818	180.893	234.306	218.163	176.662	177.896	199.195
Q8TDN6	Ribosome biogenesis protein BRX1 homolog OS=Homo sapiens GN=BRIX1 PE=1 SV=2	BRIX1	67.8844	91.0531	208.987	139.717	76.1128	114.254	343.92	273.694	81.6147	86.6622	318.27	243.536	73.307	68.9426	210.62	156.494
O60566-3	Isoform 3 of Mitotic checkpoint serine/threonine-protein kinase BUB1 beta OS=Homo sapiens GN=BUB1B	BUB1B	164.12	174.902	176.123	177.908	192.518	176.061	175.655	189.62	189.544	179.727	191.326	194.086	211.696	181.092	210.714	201.248
O43684	Mitotic checkpoint protein BUB3 OS=Homo sapiens GN=BUB3 PE=1 SV=1	BUB3	187.761	178.434	184.722	173.229	207.442	181.289	183.645	187.469	170.249	192.503	181.602	168.179	168.847	168.347	173.805	162.609
Q7L1Q6-3	Isoform 3 of Basic leucine zipper and W2 domain-containing protein 1 OS=Homo sapiens GN=BZW1	BZW1	195.187	173.469	172.658	174.463	209.714	176.212	181.465	187.158	173.632	190.024	174.408	156.091	204.464	162.531	156.468	191.028
Q9HB07	UPF0160 protein MYG1, mitochondrial OS=Homo sapiens GN=C12orf10 PE=1 SV=2	C12orf10	186.554	163.99	187.128	196.748	199.547	187.209	188.096	190.251	187.694	199.379	196.827	195.632	175.515	185.679	167.516	179.743
Q9Y224	UPF0568 protein C14orf166 OS=Homo sapiens GN=C14orf166 PE=1 SV=1	C14orf166	189.47	191.131	184.749	177.674	184.854	187.613	186.507	174.168	176.561	204.926	179.682	178.448	188.576	189.41	183.03	177.256
Q07021	Complement component 1 Q subcomponent-binding protein, mitochondrial OS=Homo sapiens GN=C1QBP PE=1 SV=1	C1QBP	250.145	209.349	194.445	185.109	210.665	194.06	157.153	167.124	199.288	215.089	155.182	157.261	239.673	199.987	172.807	192.376
Q9GZN8-2	Isoform 2 of UPF0687 protein C20orf27 OS=Homo sapiens GN=C20orf27	C20orf27	169.691	190.686	187.455	167.223	203.11	188.899	222.235	195.338	174.483	210.735	199.644	190.093	190.714	183.291	192.836	186.71
Q9HB71	Calcyclin-binding protein OS=Homo sapiens GN=CACYBP PE=1 SV=2	CACYBP	189.822	174.707	187.47	168.233	190.496	178.53	186.313	190.156	189.305	198.572	172.093	178.695	155.575	177.841	173.096	171.474
P27708	CAD protein OS=Homo sapiens GN=CAD PE=1 SV=3	CAD	171.229	184.229	180.722	186.165	175.713	178.86	186.548	188.663	190.933	179.265	187.876	193.957	163.594	166.401	184.495	190.528
Q05682	Caldesmon OS=Homo sapiens GN=CALD1 PE=1 SV=3	CALD1	190.681	168.244	174.842	207.001	176.046	157.933	171.955	186.952	189.109	192.346	174.104	220.354	226.417	207.636	195.221	225.66
E7EMB3	Calmodulin OS=Homo sapiens GN=CALM2 PE=1 SV=1	CALM2	237.624	179.946	148.202	179.231	205.336	157.934	130.07	163.28	177.982	194.243	147.929	191.663	217.843	197.631	207.75	187.782
P27797	Calreticulin OS=Homo sapiens GN=CALR PE=1 SV=1	CALR	222.709	291.997	191.909	222.774	192.262	195.295	146.481	136.312	200.664	193.654	209.728	131.835	189.223	233.82	199.199	186.654
O43852-3	Isoform 3 of Calumenin OS=Homo sapiens GN=CALU	CALU	232.617	212.056	199.427	209.834	204.482	179.544	152.007	147.604	196.89	218.358	182.571	161.719	255.35	220.838	194.558	212.786
E9PF82	Calcium/calmodulin-dependent protein kinase type II subunit delta OS=Homo sapiens GN=CAMK2D PE=1 SV=1	CAMK2D	207.754	191.241	187.08	187.381	206.271	178.162	168.511	161.263	206.034	185.365	158.39	182.414	211.195	204.736	167.361	169.336
Q13555-6	Isoform 6 of Calcium/calmodulin-dependent protein kinase type II subunit gamma OS=Homo sapiens GN=CAMK2G	CAMK2G	175.561	214.933	195.326	180.105	177.39	206.755	186.003	171.4	172.805	209.955	211.518	178.324	179.645	210.756	205.738	171.093
Q86VP6	Cullin-associated NEDD8-dissociated protein 1 OS=Homo sapiens GN=CAND1 PE=1 SV=2	CAND1	172.128	179.304	175.257	171.953	185.759	180.876	191.869	184.22	183.846	181.948	180.968	180.261	166.02	174.132	170.275	170.728
P27824-2	Isoform 2 of Calnexin OS=Homo sapiens GN=CANX	CANX	178.363	176.285	175.03	168.838	215.672	203.154	198.933	196.393	166.199	176.337	147.161	147.451	185.649	203.841	169.887	175.779
Q01518	Adenylyl cyclase-associated protein 1 OS=Homo sapiens GN=CAP1 PE=1 SV=5	CAP1	172.386	163.118	182.183	182.355	169.718	165.388	192.066	189.659	184.827	179.666	187.362	187.732	147.858	171.803	189.6	186.695
P40123	Adenylyl cyclase-associated protein 2 OS=Homo sapiens GN=CAP2 PE=1 SV=1	CAP2	177.939	170.419	184.002	192.269	176.654	167.828	193.525	191.269	198.453	177.454	186.162	199.78	140.271	175.916	186.734	190.597
P40121	Macrophage-capping protein OS=Homo sapiens GN=CAPG PE=1 SV=2	CAPG	197.868	195.882	189.808	210.444	195.723	186.687	186.016	205.04	200.111	220.827	184.625	191.708	197.529	195.724	181.095	201.005
P07384	Calpain-1 catalytic subunit OS=Homo sapiens GN=CAPN1 PE=1 SV=1	CAPN1	198.956	173.382	194.185	186.07	193.637	184.15	184.024	198.366	193.82	184.338	178.331	174.733	183.124	181.165	186.565	191.057
P17655	Calpain-2 catalytic subunit OS=Homo sapiens GN=CAPN2 PE=1 SV=6	CAPN2	179.652	171.894	192.642	173.464	185.629	185.138	209.842	196.653	177.455	196.129	202.097	193.665	171.314	180.779	195.21	183.042
Q14444	Caprin-1 OS=Homo sapiens GN=CAPRIN1 PE=1 SV=2	CAPRIN1	179.008	155.288	178.351	179.111	196.683	173.102	193.315	193.811	181.485	191.588	175.495	171.213	148.258	149.926	167.197	174.122
P52907	F-actin-capping protein subunit alpha-1 OS=Homo sapiens GN=CAPZA1 PE=1 SV=3	CAPZA1	180.167	182.035	182.283	177.843	176.731	159.607	151.372	160.358	191.381	202.994	173.723	170.795	215.386	198.192	202.904	192.534
P47755	F-actin-capping protein subunit alpha-2 OS=Homo sapiens GN=CAPZA2 PE=1 SV=3	CAPZA2	192.766	203.869	190.912	193.116	191.945	151.936	145.817	167.311	207.824	191.507	166.667	186.665	231.724	208.73	204.618	194.706
B1AK88	Capping protein (Actin filament) muscle Z-line, beta, isoform CRA_d OS=Homo sapiens GN=CAPZB PE=1 SV=1	CAPZB	187.847	181.689	181.201	183.766	182.629	173.816	182.005	171.602	182.518	203.576	181.055	174.765	206.869	185.075	222.329	203.704
Q9Y2V2	Calcium-regulated heat-stable protein 1 OS=Homo sapiens GN=CARHSP1 PE=1 SV=2	CARHSP1	208.96	198.365	173.528	172.553	212.707	185.055	159.035	165.399	191.848	205.807	176.438	172.43	192.808	193.913	137.797	153.736
Q86X55	Histone-arginine methyltransferase CARM1 OS=Homo sapiens GN=CARM1 PE=1 SV=3	CARM1	179.809	167.859	182.309	193.836	194.437	191.731	190.064	207.348	172.599	189.444	185.691	200.725	170.916	177.991	184.506	205.368
Q5VZK9	F-actin-uncapping protein LRRC16A OS=Homo sapiens GN=CARMIL1 PE=1 SV=1	CARMIL1	172.034	163.264	175.749	198.089	156.633	168.285	182.536	209.536	199.357	173.061	186.196	212.11	161.35	163.2	170.397	212.479
P49589-3	Isoform 3 of Cysteine--tRNA ligase, cytoplasmic OS=Homo sapiens GN=CARS	CARS	195.162	175.255	188.058	189	191.785	186.242	196.669	197.758	182.473	205.777	188.083	190.991	189.841	185.644	191.091	192.98
O15234	Protein CASC3 OS=Homo sapiens GN=CASC3 PE=1 SV=2	CASC3	185.297	195.138	176.829	194.404	210.94	189.859	194.978	175.254	209.186	197.025	179.543	185.797	228.468	194.02	186.085	175.546
O14936	Peripheral plasma membrane protein CASK OS=Homo sapiens GN=CASK PE=1 SV=3	CASK	175.544	219.416	220.949	193.425	129.353	134.973	147.672	132.239	157.621	195.39	190.654	192.339	264.388	263.261	263.455	253.478
Q8WXE0	Caskin-2 OS=Homo sapiens GN=CASKIN2 PE=1 SV=2	CASKIN2	117.173	254.308	171.789	192.49	176.136	183.382	180.563	196.69	174.818	166.622	180.873	156.453	172.212	209.152	244.12	147.951
D6RBR1	Calpastatin (Fragment) OS=Homo sapiens GN=CAST PE=1 SV=1	CAST	187.769	164.145	162.742	178.746	200.532	226.967	189.524	166.695	254.192	187.336	160.543	108.087	234.798	231.286	269.223	225.532
P20810-6	Isoform 6 of Calpastatin OS=Homo sapiens GN=CAST	CAST	210.403	171.545	159.073	166.314	207.662	192.712	179.272	176.853	205.367	199.251	152.259	175.995	214.977	200.842	191.034	187.199
Q03135	Caveolin-1 OS=Homo sapiens GN=CAV1 PE=1 SV=4	CAV1	196.843	195.102	188.102	174.93	188.055	188.678	148.193	151.673	165.099	171.328	155.37	144.247	213.194	200.728	191.29	188.419
P16152	Carbonyl reductase [NADPH] 1 OS=Homo sapiens GN=CBR1 PE=1 SV=3	CBR1	213.136	202.397	202.985	185.549	172.17	169.638	176.285	177.733	173.279	192.632	195.282	175.953	200.714	217.045	176.27	176.838
P35520-2	Isoform 2 of Cystathionine beta-synthase OS=Homo sapiens GN=CBS	CBS	178.128	188.507	194.577	194.039	185.585	184.708	185.691	186.229	204.171	197.34	174.934	180.099	203.239	194.892	204.799	200.135
Q13185	Chromobox protein homolog 3 OS=Homo sapiens GN=CBX3 PE=1 SV=4	CBX3	325.725	227.132	164.394	167.852	362.826	215.282	139.898	110.139	253.318	237.419	138.618	95.5341	331.364	245.447	154.118	111.734
P45973	Chromobox protein homolog 5 OS=Homo sapiens GN=CBX5 PE=1 SV=1	CBX5	232.999	252.322	145.452	174.866	278.723	239.346	159.161	159.644	256.85	247.638	188.92	184.268	258.602	217.101	177.257	164.116
Q9HC52	Chromobox protein homolog 8 OS=Homo sapiens GN=CBX8 PE=1 SV=3	CBX8	169.053	201.003	185.805	174.923	194.832	220.855	194.37	185.59	205.363	192.079	184.889	199.25	179.822	193.223	206.666	214.963
Q6P1N0	Coiled-coil and C2 domain-containing protein 1A OS=Homo sapiens GN=CC2D1A PE=1 SV=1	CC2D1A	156.537	164.543	154.894	160.685	148.163	155.706	150.038	165.171	167.493	159.055	172.756	183.371	166.317	157.359	183.026	174.576
Q8IX12	Cell division cycle and apoptosis regulator protein 1 OS=Homo sapiens GN=CCAR1 PE=1 SV=2	CCAR1	189.067	195.224	164.416	196.123	196.21	191.215	190.724	186.62	198.35	180.328	192.765	191.381	173.212	167.577	178.208	182.502
Q8N163	Cell cycle and apoptosis regulator protein 2 OS=Homo sapiens GN=CCAR2 PE=1 SV=2	CCAR2	200.387	200.182	195.882	231.072	232.223	207.764	186.085	230.791	215.95	192.543	190.374	212.895	210.05	180.24	201.173	230.864
Q96A33	Coiled-coil domain-containing protein 47 OS=Homo sapiens GN=CCDC47 PE=1 SV=1	CCDC47	187	190.223	178.564	177.821	203.419	190.745	178.022	190.026	169.191	177.971	171.524	167.493	211.68	181.465	173.281	192.094
Q9P031	Thyroid transcription factor 1-associated protein 26 OS=Homo sapiens GN=CCDC59 PE=1 SV=2	CCDC59	157.655	136.062	159.703	160.777	140.815	141.5	194.926	146.369	163.338	133.15	209.518	189.867	196.723	118.218	147.175	189.945
Q16204	Coiled-coil domain-containing protein 6 OS=Homo sapiens GN=CCDC6 PE=1 SV=2	CCDC6	179.243	161.544	178.001	196.999	184.966	183.105	186.298	189.355	192.753	186.583	183.943	181.059	173.571	186.375	183.575	182.935
O60563	Cyclin-T1 OS=Homo sapiens GN=CCNT1 PE=1 SV=1	CCNT1	195.426	185.495	167.851	201.781	187.959	166.779	163.608	180.006	189.547	168.585	163.236	182.748	176.563	159.807	177.224	178.791
P78371	T-complex protein 1 subunit beta OS=Homo sapiens GN=CCT2 PE=1 SV=4	CCT2	187.182	178.633	182.288	179.759	195.548	168.979	206.037	199.312	182.872	176.042	181.922	178.472	177.126	170.718	176.641	183.485
P49368	T-complex protein 1 subunit gamma OS=Homo sapiens GN=CCT3 PE=1 SV=4	CCT3	196.919	204.664	176.572	174.756	193.284	181.742	185.988	183.079	185.857	192.975	181.119	173.397	183.381	179.1	174.007	168.831
P50991	T-complex protein 1 subunit delta OS=Homo sapiens GN=CCT4 PE=1 SV=4	CCT4	212.845	200.704	179.961	191.952	207.485	203.461	188.496	199.723	208.07	192.621	185.036	176.252	190.201	187.76	168.007	168.914
P48643	T-complex protein 1 subunit epsilon OS=Homo sapiens GN=CCT5 PE=1 SV=1	CCT5	187.252	185.64	175.222	171.379	189.262	187.181	193.995	185.8	182.985	198.711	178.962	173.721	175.291	182.289	177.105	166.786
P40227	T-complex protein 1 subunit zeta OS=Homo sapiens GN=CCT6A PE=1 SV=3	CCT6A	203.687	197.57	187.07	186.505	185.337	187.492	183.932	176.044	197.898	197.494	182.325	179.928	170.025	174.659	185.757	181.944
Q99832	T-complex protein 1 subunit eta OS=Homo sapiens GN=CCT7 PE=1 SV=2	CCT7	195.95	189.547	171.825	179.684	196.882	173.452	187.401	185.18	182.484	190.648	180.355	179.263	168.695	168.725	166.918	166.1
P50990	T-complex protein 1 subunit theta OS=Homo sapiens GN=CCT8 PE=1 SV=4	CCT8	182.876	175.217	187.234	179.463	191.554	181.748	187.844	184.824	179.784	196.05	186.374	174.336	168.986	179.943	177.983	168.566
P48509	CD151 antigen OS=Homo sapiens GN=CD151 PE=1 SV=3	CD151	228.326	138.483	244.887	226.822	160.69	174.527	139.502	149.035	215.497	229.34	131.947	185.727	243.049	286.578	244.675	257.681
Q9Y5K6	CD2-associated protein OS=Homo sapiens GN=CD2AP PE=1 SV=1	CD2AP	176.634	169.516	193.641	184.38	182.381	158.845	156.326	175.419	184.977	177.496	183.242	186.737	192.312	186.952	201.994	191.685
P01730	T-cell surface glycoprotein CD4 OS=Homo sapiens GN=CD4 PE=1 SV=1	CD4	183.587	133.76	141.204	177.174	152.443	138.125	124.536	141.708	208.27	161.448	168.883	175.015	276.069	264.836	259.298	347.306
P15529-2	Isoform B of Membrane cofactor protein OS=Homo sapiens GN=CD46	CD46	228.552	214.75	172.478	175.628	173.03	158.064	118.638	105.175	199.899	221.38	125.483	136.543	334.674	294.982	187.42	193.973
P08174-7	Isoform 7 of Complement decay-accelerating factor OS=Homo sapiens GN=CD55	CD55	170.464	176.356	151.986	174.464	191.881	172.151	144.279	154.911	184.378	218.544	140.015	148.536	280.055	268.316	244.069	243.444
A6NMH8	Tetraspanin OS=Homo sapiens GN=CD81 PE=1 SV=1	CD81	203.885	191.546	184.099	165.013	153.529	168.128	155.1	196.64	146.345	197.923	175.615	174.294	265.357	277.519	225.859	267.558
O75794	Cell division cycle protein 123 homolog OS=Homo sapiens GN=CDC123 PE=1 SV=1	CDC123	186.69	184.338	175.93	168.719	191.213	200.196	172.601	192.923	189.413	199.356	179.388	176.732	191.764	172.069	161.539	144.779
Q13042	Cell division cycle protein 16 homolog OS=Homo sapiens GN=CDC16 PE=1 SV=2	CDC16	179.879	193.074	189.49	187.162	185.841	200.919	171.556	185.038	200.116	183.048	190.407	194.787	188.748	192.39	185.057	177.048
Q9UJX2	Cell division cycle protein 23 homolog OS=Homo sapiens GN=CDC23 PE=1 SV=3	CDC23	165.457	186.1	183.835	174.666	174.93	165.839	205.68	188.863	183.612	170.911	200.606	191.104	180.175	167.032	178.017	184.542
P30260-2	Isoform 2 of Cell division cycle protein 27 homolog OS=Homo sapiens GN=CDC27	CDC27	157.795	181.467	185.018	176.071	186.248	195.26	210.714	201.805	170.315	174.476	213.764	178.55	135.109	162.311	192.935	185.519
P49427	Ubiquitin-conjugating enzyme E2 R1 OS=Homo sapiens GN=CDC34 PE=1 SV=2	CDC34	176.975	176.951	190.543	196.776	167.649	219.697	219.346	183.842	193.812	200.293	215.851	187.977	206.259	193.184	187.433	156.249
Q16543	Hsp90 co-chaperone Cdc37 OS=Homo sapiens GN=CDC37 PE=1 SV=1	CDC37	180.392	162.378	178.862	176.306	189.731	194.737	196.341	180.888	189.813	214.579	185.435	176.612	193.207	196.438	183.97	175.548
Q7L3B6	Hsp90 co-chaperone Cdc37-like 1 OS=Homo sapiens GN=CDC37L1 PE=1 SV=1	CDC37L1	248.888	202.011	175.084	269.208	219.533	184.261	192.743	220.672	216.732	201.15	196.148	220.951	259.714	270.651	211.009	226.572
P60953	Cell division control protein 42 homolog OS=Homo sapiens GN=CDC42 PE=1 SV=2	CDC42	178.999	178.128	185.362	185.77	162.313	159.865	168.561	161.721	169.401	192.084	181.96	170.907	194.895	218.248	223.696	206.36
Q00587	Cdc42 effector protein 1 OS=Homo sapiens GN=CDC42EP1 PE=1 SV=1	CDC42EP1	181.504	328.768	224.434	172.204	174.903	202.209	173.236	142.995	164.888	268.75	210.937	177.657	229.164	318.235	333.36	212.064
Q99459	Cell division cycle 5-like protein OS=Homo sapiens GN=CDC5L PE=1 SV=2	CDC5L	150.952	140.618	201.548	188.057	172.102	170.131	212.537	230.976	164.806	162.084	223.59	216.388	128.772	140.804	195.471	193.824
Q6P1J9	Parafibromin OS=Homo sapiens GN=CDC73 PE=1 SV=1	CDC73	179.22	175.843	176.087	166.226	195.341	187.285	187.877	182.983	164.745	184.707	192.745	228.549	177.966	174.012	167.452	180.672
P06493	Cyclin-dependent kinase 1 OS=Homo sapiens GN=CDK1 PE=1 SV=3	CDK1	211.648	201.817	163.202	185.892	200.278	188.853	175.946	178.429	197.699	214.417	175.775	180.872	176.797	180.771	172.388	176.606
J3QR44	Cyclin-dependent kinase 11B OS=Homo sapiens GN=CDK11B PE=1 SV=2	CDK11B	200.884	229.361	198.315	198.07	196.202	181.913	183.75	170.394	215.577	151.292	207.267	190.753	218.499	182.453	174.945	180.053
G3V5T9	Cyclin-dependent kinase 2 OS=Homo sapiens GN=CDK2 PE=1 SV=1	CDK2	202.395	186.838	175.33	194.113	190.72	188.031	187.954	192.885	193.704	182.677	183.082	208.549	169.689	159.894	172.792	187.631
Q00526	Cyclin-dependent kinase 3 OS=Homo sapiens GN=CDK3 PE=1 SV=1	CDK3	208.002	192.027	181.417	184.113	182.259	186.351	189.32	188.191	198.048	189.38	172.469	208.053	176.38	176.544	170.723	183.312
P11802	Cyclin-dependent kinase 4 OS=Homo sapiens GN=CDK4 PE=1 SV=2	CDK4	170.841	183.388	154.687	202.998	208.203	195.218	179.086	179.533	166.438	188.151	197.269	173.066	177.588	146.79	160.345	165.895
Q00535	Cyclin-dependent-like kinase 5 OS=Homo sapiens GN=CDK5 PE=1 SV=3	CDK5	186.055	157.277	168.2	176.689	192.885	192.549	163.573	179.474	193.351	157.731	209.524	177.381	195.806	213.582	191.808	169.1
Q96SN8	CDK5 regulatory subunit-associated protein 2 OS=Homo sapiens GN=CDK5RAP2 PE=1 SV=5	CDK5RAP2	181.661	155.535	147.194	200.106	201.134	160.163	174.474	198.75	183.406	166.009	174.083	179.871	199.714	150.305	156.308	182.63
P50613	Cyclin-dependent kinase 7 OS=Homo sapiens GN=CDK7 PE=1 SV=1	CDK7	155.846	169.154	187.262	187.602	176.946	190.76	193.122	196.936	178.181	196.951	196.04	206.703	159.82	198.844	203.355	184.624
P50750-2	Isoform 2 of Cyclin-dependent kinase 9 OS=Homo sapiens GN=CDK9	CDK9	154.904	195.407	167.751	187.814	159.525	193.686	197.44	183.211	165.17	175.529	183.802	192.951	164.343	175.354	193.082	179.056
P42771-4	Isoform 5 of Cyclin-dependent kinase inhibitor 2A OS=Homo sapiens GN=CDKN2A	CDKN2A	302.477	266.826	137.422	171.791	309.738	227.395	97.3503	157.165	285.564	246.452	100.763	173.587	240.735	198.946	114.97	164.387
Q9UKY7	Protein CDV3 homolog OS=Homo sapiens GN=CDV3 PE=1 SV=1	CDV3	223.582	194.628	175.9	174.647	210.701	183.111	182.171	204.155	229.802	211.296	184.492	215.455	177.687	201.914	176.702	171.995
Q03701	CCAAT/enhancer-binding protein zeta OS=Homo sapiens GN=CEBPZ PE=1 SV=3	CEBPZ	126.342	161.719	180.662	171.129	124.804	180.932	230.005	209.238	134.501	140.289	230.518	209.211	99.2617	142.178	201.234	173.76
G5EA30	CUG triplet repeat, RNA binding protein 1, isoform CRA_c OS=Homo sapiens GN=CELF1 PE=1 SV=1	CELF1	159.026	156.344	185.086	155.235	160.609	145.006	174.144	170.275	183.144	168.452	181.888	158.018	133.068	179.745	159.027	166.448
Q53EZ4	Centrosomal protein of 55 kDa OS=Homo sapiens GN=CEP55 PE=1 SV=3	CEP55	176.751	170.953	158.907	180.112	142.043	140.457	156.603	167.532	168.175	145.365	156.125	189.87	180.141	198.263	170.931	185.603
Q8IW35-2	Isoform 2 of Centrosomal protein of 97 kDa OS=Homo sapiens GN=CEP97	CEP97	152.919	156.346	202.589	173.893	178.862	155.39	170.426	164.554	168.406	155.479	216.184	162.644	190.703	164.096	193.609	180.653
Q9Y6K0	Choline/ethanolaminephosphotransferase 1 OS=Homo sapiens GN=CEPT1 PE=1 SV=1	CEPT1	155.842	208.229	192.592	180.028	170.944	181.035	170.371	164.003	161.638	170.015	234.069	204.202	171.42	218.198	190.793	186.069
Q96G23	Ceramide synthase 2 OS=Homo sapiens GN=CERS2 PE=1 SV=1	CERS2	195.507	174.906	130.789	189.905	202.535	90.8872	408.717	182.001	170.425	125.785	126.983	157.606	212.9	144.585	174.559	183.477
E9PK25	Cofilin-1 OS=Homo sapiens GN=CFL1 PE=1 SV=1	CFL1	200.598	175.55	176.491	171.608	191.181	189.942	177.405	168.313	189.204	230.412	160.102	162.149	195.607	198.236	179.553	168.118
C9JRZ6	MICOS complex subunit OS=Homo sapiens GN=CHCHD3 PE=1 SV=1	CHCHD3	192.04	221.358	174.813	205.348	208.421	204.36	189.853	176.075	197.837	232.873	143.151	149.9	198.619	209.165	196.039	148.614
Q14839-2	Isoform 2 of Chromodomain-helicase-DNA-binding protein 4 OS=Homo sapiens GN=CHD4	CHD4	127.27	152.486	195.344	187.12	148.521	177.425	224.038	232.469	165.021	154.33	230.654	221.816	123.059	149.127	191.46	191.821
Q8TDI0	Chromodomain-helicase-DNA-binding protein 5 OS=Homo sapiens GN=CHD5 PE=1 SV=1	CHD5	139.552	155.333	199.7	188.51	154.53	178.643	227.213	223.757	171.146	149.763	227.458	198.814	125.542	188.515	189.222	195.428
Q8TD26	Chromodomain-helicase-DNA-binding protein 6 OS=Homo sapiens GN=CHD6 PE=1 SV=4	CHD6	183.65	201.209	247.751	181.554	220.713	172.159	176.578	192.94	154.641	138.051	141.633	120.476	242.713	223.861	225.547	206.422
J3QK89	Calcium homeostasis endoplasmic reticulum protein OS=Homo sapiens GN=CHERP PE=1 SV=1	CHERP	172.1	175.686	163.008	183.024	170.715	193.659	196.223	192.491	189.991	162.662	181.694	202.352	171.394	175.047	172.04	192.731
Q9UHD1	Cysteine and histidine-rich domain-containing protein 1 OS=Homo sapiens GN=CHORDC1 PE=1 SV=2	CHORDC1	190.101	191.478	181.449	162.762	173.36	195.851	188.644	167.324	205.872	198.082	182.527	162.12	177.313	196.235	170.401	151.516
Q99653	Calcineurin B homologous protein 1 OS=Homo sapiens GN=CHP1 PE=1 SV=3	CHP1	213.859	193.282	249.46	153.731	182.246	208.911	174.266	164.621	156.005	232.842	158.282	147.546	239.507	165.234	192.257	152.233
Q6FI81	Anamorsin OS=Homo sapiens GN=CIAPIN1 PE=1 SV=2	CIAPIN1	192.719	156.265	193.004	192.741	193.044	178.437	193.371	193.602	180.463	207.356	177.842	183.959	220.705	199.525	208.756	207.398
D6W5Y5	Cold inducible RNA binding protein, isoform CRA_c OS=Homo sapiens GN=CIRBP PE=1 SV=1	CIRBP	175.158	179.036	161.317	161.633	176.757	179.291	180.252	173.325	156.351	211.575	202.974	161.847	157.22	196.07	175.097	153.102
Q8N5K1	CDGSH iron-sulfur domain-containing protein 2 OS=Homo sapiens GN=CISD2 PE=1 SV=1	CISD2	197.624	186.173	200.862	183.602	215.159	215.241	187.655	162.141	176.536	180.269	146.303	165.511	212.486	205.346	180.395	193.93
Q07065	Cytoskeleton-associated protein 4 OS=Homo sapiens GN=CKAP4 PE=1 SV=2	CKAP4	202.393	189.055	168.402	189.742	200.628	186.033	176.853	190.031	191.928	173.822	174.747	192.22	189.088	170.243	165.268	198.11
Q14008-3	Isoform 3 of Cytoskeleton-associated protein 5 OS=Homo sapiens GN=CKAP5	CKAP5	166.553	189.578	184.851	177.1	170.55	195.453	195.555	193.93	162.626	201.973	204.405	181.473	166.178	191.443	178.021	174.087
P12277	Creatine kinase B-type OS=Homo sapiens GN=CKB PE=1 SV=1	CKB	182	179.895	181.311	193.651	194.341	184.287	174.69	176.648	201.256	205.548	173.466	177.022	195.289	177.529	174.712	167.324
P12532	Creatine kinase U-type, mitochondrial OS=Homo sapiens GN=CKMT1A PE=1 SV=1	CKMT1A	194.419	195.165	197.543	183.585	184.142	195.666	205.123	199.775	181.95	210.357	193.531	199.255	162.628	178.671	187.131	179.787
Q7Z460-4	Isoform 4 of CLIP-associating protein 1 OS=Homo sapiens GN=CLASP1	CLASP1	186.852	176.822	235.059	206.186	175.756	178.413	206.437	202.128	188.172	148.548	225.883	257.599	168.132	263.452	166.542	201.427
O75122	CLIP-associating protein 2 OS=Homo sapiens GN=CLASP2 PE=1 SV=2	CLASP2	188.379	183.388	233.571	192.731	161.525	180.811	205.616	207.144	196.405	157.47	222.397	241.654	167.422	246.737	173.48	202.716
Q96S66	Chloride channel CLIC-like protein 1 OS=Homo sapiens GN=CLCC1 PE=1 SV=1	CLCC1	194.329	156.82	178.892	172.636	242.361	208.156	210.082	219.244	173.154	148.928	135.563	144.924	207.12	164.336	172.178	189.134
O00299	Chloride intracellular channel protein 1 OS=Homo sapiens GN=CLIC1 PE=1 SV=4	CLIC1	200.276	182.069	182.46	181.691	191.251	184.946	166.195	161.934	190.586	194.571	172.772	169.273	234.59	212.758	177.959	175.1
Q14677-3	Isoform 3 of Clathrin interactor 1 OS=Homo sapiens GN=CLINT1	CLINT1	187.171	202.805	188.511	180.956	184.126	179.863	180.214	174.689	216.194	212.988	191.677	201.236	157.669	151.98	164.438	160.552
P30622	CAP-Gly domain-containing linker protein 1 OS=Homo sapiens GN=CLIP1 PE=1 SV=2	CLIP1	158.459	182.676	188.064	184.285	171.974	196.587	200.549	187.123	198.584	174.06	181.257	178.857	172.866	174.742	186.785	178.408
Q9H6B4	CXADR-like membrane protein OS=Homo sapiens GN=CLMP PE=1 SV=1	CLMP	212.051	271.699	141.153	188.688	152.112	201.652	173.662	133.21	138.519	183.167	136.42	176.702	209.76	208.883	179.627	214.468
P54105	Methylosome subunit pICln OS=Homo sapiens GN=CLNS1A PE=1 SV=1	CLNS1A	239.119	227.634	161.103	178.323	241.936	158.543	167.108	168.123	229.726	220.375	186.561	197.64	203.872	184.831	131.922	137.007
Q9H078	Caseinolytic peptidase B protein homolog OS=Homo sapiens GN=CLPB PE=1 SV=1	CLPB	205.339	221.483	178.185	214.841	196.577	171.222	164.652	178.952	206.241	160.953	196.088	192.547	205.512	189.099	190.635	213.96
Q16740	ATP-dependent Clp protease proteolytic subunit, mitochondrial OS=Homo sapiens GN=CLPP PE=1 SV=1	CLPP	221.962	238.408	170.91	193.375	199.972	169.575	162.699	158.686	177.282	179.78	164.764	164.067	241.593	198.008	169.088	204.061
O96005	Cleft lip and palate transmembrane protein 1 OS=Homo sapiens GN=CLPTM1 PE=1 SV=1	CLPTM1	189.404	184.905	233.717	178.735	181.414	237.488	208.58	167.832	152.953	200.886	195.4	169.817	166.009	205.275	198.114	191.958
Q96KA5	Cleft lip and palate transmembrane protein 1-like protein OS=Homo sapiens GN=CLPTM1L PE=1 SV=1	CLPTM1L	162.516	194.044	177.685	156.987	244.94	197.659	174.751	188.886	165.989	175.672	166.208	147.758	248.137	189.851	173.824	189.596
O76031	ATP-dependent Clp protease ATP-binding subunit clpX-like, mitochondrial OS=Homo sapiens GN=CLPX PE=1 SV=2	CLPX	197.669	221.591	198.683	185.3	179.189	177.321	166.754	180.521	184.862	164.848	196.458	183.771	188.059	159.775	171.32	187.18
P09496	Clathrin light chain A OS=Homo sapiens GN=CLTA PE=1 SV=1	CLTA	275.407	296.729	162.606	149.869	250.143	184.651	96.0474	100.928	250.437	264.513	109.898	141.645	247.932	194.326	122.292	138.095
A0A087WVQ6	Clathrin heavy chain OS=Homo sapiens GN=CLTC PE=1 SV=1	CLTC	213.015	220.634	197.75	182.201	186.926	172.258	160.289	162.113	207.68	219.312	174.145	168.837	181.253	184.542	173.969	172.769
P10909-2	Isoform 2 of Clusterin OS=Homo sapiens GN=CLU	CLU	222.426	322.725	163.438	216.227	171.904	180.256	76.9851	146.155	213.419	218.369	115.66	217.738	221.326	251.134	121.454	191.661
O75153	Clustered mitochondria protein homolog OS=Homo sapiens GN=CLUH PE=1 SV=2	CLUH	171.634	184.732	177.848	176.917	192.954	196.467	193.373	194.051	175.381	189.186	202.106	198.176	174.652	177.901	174.599	163.42
Q8NFW8	N-acylneuraminate cytidylyltransferase OS=Homo sapiens GN=CMAS PE=1 SV=2	CMAS	171.698	245.594	197.514	190.336	231.673	239.943	285.259	228.472	193.918	257.755	209.423	197.2	194.006	212.964	224.436	220.247
Q96DG6	Carboxymethylenebutenolidase homolog OS=Homo sapiens GN=CMBL PE=1 SV=1	CMBL	187.234	166.953	192.411	183.829	202.522	192.039	194.059	198.209	186.066	194.419	199.199	197.109	190.495	197.344	187.917	177.771
P62633-6	Isoform 6 of Cellular nucleic acid-binding protein OS=Homo sapiens GN=CNBP	CNBP	203.248	190.128	171.436	196.177	179.42	193.734	218.307	212.592	189.808	180.968	177.354	198.471	181.151	164.148	188.941	206.563
B4DUT8	Calponin OS=Homo sapiens GN=CNN2 PE=1 SV=1	CNN2	179.513	175.107	179.92	192.651	197.164	179.296	156.322	173.273	199.352	204.198	160.647	180.318	215.562	189.553	178.528	208.61
Q9H8M5	Metal transporter CNNM2 OS=Homo sapiens GN=CNNM2 PE=1 SV=2	CNNM2	205.199	207.143	199.408	189.229	165.3	178.204	168.66	149.668	161.652	181.955	180.614	182.418	216.529	199.871	217.834	215.559
A5YKK6	CCR4-NOT transcription complex subunit 1 OS=Homo sapiens GN=CNOT1 PE=1 SV=2	CNOT1	176.932	186.134	180.873	188.29	186.258	180.328	191.039	194.878	187.482	179.061	185.197	188.58	176.865	181.935	185.005	186.683
O75175	CCR4-NOT transcription complex subunit 3 OS=Homo sapiens GN=CNOT3 PE=1 SV=1	CNOT3	207.324	164.081	144.554	221.567	166.075	181.835	157.264	147.947	211.418	158.389	166.491	186.599	189.488	180.674	143.372	170.758
Q9UIV1	CCR4-NOT transcription complex subunit 7 OS=Homo sapiens GN=CNOT7 PE=1 SV=3	CNOT7	204.159	151.566	186.701	193.251	221.947	172.396	163.189	184.865	263.879	224.015	151.885	173.833	247.801	198.724	172.012	248.832
Q92600-2	Isoform 2 of CCR4-NOT transcription complex subunit 9 OS=Homo sapiens GN=CNOT9	CNOT9	184.011	191.339	177.098	175.045	179.462	178.55	178.501	165.079	171.867	191.937	186.73	177.695	189.272	195.482	190.048	204.252
P09543	2',3'-cyclic-nucleotide 3'-phosphodiesterase OS=Homo sapiens GN=CNP PE=1 SV=2	CNP	206.566	210.789	218.721	198.049	181.819	156.988	169.123	150.554	180.931	198.072	197.171	157.153	222.98	212.913	201.989	198.87
Q13057-2	Isoform 2 of Bifunctional coenzyme A synthase OS=Homo sapiens GN=COASY	COASY	144.798	172.441	189.971	221.47	164.778	177.833	189.876	163.624	159.976	172.16	207.156	194.538	146.209	153.565	159.428	165.864
O75128-2	Isoform 2 of Protein cordon-bleu OS=Homo sapiens GN=COBL	COBL	178.375	192.526	192.359	198.394	162.144	170.425	165.687	173.851	179.743	169.721	184.45	187.604	186.674	202.135	220	219.436
Q8NBJ5	Procollagen galactosyltransferase 1 OS=Homo sapiens GN=COLGALT1 PE=1 SV=1	COLGALT1	222.038	208.284	192.657	201.442	196.831	165.152	145.297	154.501	191.037	174.703	155.791	164.718	221.581	199.823	214.971	174.59
R4GMX3	COMMD3-BMI1 readthrough OS=Homo sapiens GN=COMMD3-BMI1 PE=4 SV=1	COMMD3-BMI1	168.613	179.186	155.428	166.309	190.615	186.979	184.936	189.638	168.821	159.711	173.971	163.359	184.821	164.221	187.078	195.476
P21964	Catechol O-methyltransferase OS=Homo sapiens GN=COMT PE=1 SV=2	COMT	207.276	167.401	174.288	197.144	216.364	188.7	175.845	186.018	173.479	169.885	163.278	170.252	205.777	174.544	166.262	182.818
P53621-2	Isoform 2 of Coatomer subunit alpha OS=Homo sapiens GN=COPA	COPA	176.193	179.959	187.862	180.633	195.266	201.238	199.436	195.871	183.589	179.54	180.045	175.447	152.765	163.68	161.507	156.129
P53618	Coatomer subunit beta OS=Homo sapiens GN=COPB1 PE=1 SV=3	COPB1	183.654	178.521	177.861	183.09	187.764	189.427	197.134	201.276	189.974	177.785	190.052	194.915	182.778	166.755	169.164	174.601
P35606	Coatomer subunit beta' OS=Homo sapiens GN=COPB2 PE=1 SV=2	COPB2	186.691	185.475	206.165	181.449	191.047	207.346	209.872	193.699	187.946	209.751	188.366	190.403	179.595	185.631	172.584	175.326
Q9Y678	Coatomer subunit gamma-1 OS=Homo sapiens GN=COPG1 PE=1 SV=1	COPG1	184.904	182.015	171.838	175.148	200.361	195.286	186.725	196.269	195.444	179.529	183.595	181.52	185.166	161.845	162.57	165.259
Q9UBF2	Coatomer subunit gamma-2 OS=Homo sapiens GN=COPG2 PE=1 SV=1	COPG2	175.848	196.908	167.093	165.842	192.37	182.942	176.508	191.244	190.507	171.214	187.266	175.099	202.778	180.036	169.053	172.749
P61201-2	Isoform 2 of COP9 signalosome complex subunit 2 OS=Homo sapiens GN=COPS2	COPS2	181.896	170.103	179.612	187.601	179.893	172.714	198.788	198.863	183.084	173.416	179.892	188.43	157.011	187.44	170.38	175.621
Q9UNS2	COP9 signalosome complex subunit 3 OS=Homo sapiens GN=COPS3 PE=1 SV=3	COPS3	198.418	209.911	184.471	187.555	201.028	214.435	207.318	199.096	200.937	227.987	168.792	204.538	199.828	210.489	197.023	190.68
Q9BT78	COP9 signalosome complex subunit 4 OS=Homo sapiens GN=COPS4 PE=1 SV=1	COPS4	181.374	185.138	186.204	176.879	198.197	202.749	207.588	186.292	185.869	203.766	192.027	184.91	178.25	194.901	183.127	172.879
Q92905	COP9 signalosome complex subunit 5 OS=Homo sapiens GN=COPS5 PE=1 SV=4	COPS5	180.604	201.993	187.149	164.086	176.583	203.166	183.775	196.306	164.967	205.337	182.95	180.489	180.832	194.68	174.985	166.676
Q7L5N1	COP9 signalosome complex subunit 6 OS=Homo sapiens GN=COPS6 PE=1 SV=1	COPS6	184.113	189.332	191.544	188.418	190.863	202.266	203.243	183.809	177.506	200.803	190.912	176.423	184.745	194.993	193.264	161.3
Q99627	COP9 signalosome complex subunit 8 OS=Homo sapiens GN=COPS8 PE=1 SV=1	COPS8	179.289	194.083	183.982	126.792	177.526	181.833	175.311	158.11	150.809	217.375	175.395	164.183	165.663	173.47	183.96	159.83
Q9BR76	Coronin-1B OS=Homo sapiens GN=CORO1B PE=1 SV=1	CORO1B	156.844	160.437	147.977	179.713	186.712	155.006	178.207	149.495	195.988	186.041	168.266	178.73	182.845	155.582	179.671	188.349
Q9ULV4-3	Isoform 3 of Coronin-1C OS=Homo sapiens GN=CORO1C	CORO1C	200.323	177.355	180.727	185.064	181.534	180.78	165.439	161.364	198.037	199.224	175.786	164.229	201.925	223.989	217.22	209.094
Q14019	Coactosin-like protein OS=Homo sapiens GN=COTL1 PE=1 SV=3	COTL1	207.875	172.577	179.107	189.398	226.36	184.324	168.824	189.686	198.12	201.348	167.072	191.913	179.028	173.682	147.438	174.898
P13073	Cytochrome c oxidase subunit 4 isoform 1, mitochondrial OS=Homo sapiens GN=COX4I1 PE=1 SV=1	COX4I1	208.827	208.397	193.655	190.592	238.036	186.188	134.369	127.215	181.944	194.688	133.954	171.751	265.746	236.681	185.326	189.634
H3BNX8	Cytochrome c oxidase subunit 5A, mitochondrial OS=Homo sapiens GN=COX5A PE=1 SV=1	COX5A	282.738	223.784	168.808	182.237	225.955	185.225	89.4894	120.444	191.904	216.252	136.609	132.32	251.014	267.869	180.125	150.875
P09669	Cytochrome c oxidase subunit 6C OS=Homo sapiens GN=COX6C PE=1 SV=2	COX6C	175.675	195.571	217.873	211.137	178.019	215.869	157.093	198.6	174.823	170.488	161.752	185.9	130.75	177.181	232.079	216.205
O75976	Carboxypeptidase D OS=Homo sapiens GN=CPD PE=1 SV=2	CPD	180.05	194.227	222.739	176.104	202.503	154.69	158.569	226.428	156.899	209.025	170.571	169.704	162.29	204.879	162.118	170.773
O75131	Copine-3 OS=Homo sapiens GN=CPNE3 PE=1 SV=1	CPNE3	175.899	166.339	183.53	172.39	191.12	185.439	198.619	179.19	184.578	198.844	184.825	184.596	173.891	179.477	201.078	179.22
P31327-3	Isoform 3 of Carbamoyl-phosphate synthase [ammonia], mitochondrial OS=Homo sapiens GN=CPS1	CPS1	205.081	227.402	178.965	187.959	175.973	183.122	160.537	159.821	192.332	176.894	181.733	166.689	182.339	174.63	181.267	198.461
Q10570	Cleavage and polyadenylation specificity factor subunit 1 OS=Homo sapiens GN=CPSF1 PE=1 SV=2	CPSF1	200.222	187.85	170.176	189.813	194.671	193.08	174.312	175.908	203.082	198.363	184.689	191.482	208.883	201.792	169.266	177.402
Q9P2I0	Cleavage and polyadenylation specificity factor subunit 2 OS=Homo sapiens GN=CPSF2 PE=1 SV=2	CPSF2	217.202	202.534	189.962	191.77	204.155	232.017	154.919	198.338	219.633	218.094	198.203	206.204	187.198	247.429	217.815	167.244
Q9UKF6	Cleavage and polyadenylation specificity factor subunit 3 OS=Homo sapiens GN=CPSF3 PE=1 SV=1	CPSF3	179.659	200.049	156.564	181.875	176.327	177.85	174.424	201.018	158.297	184.465	185.388	209.876	168.245	164.183	168.876	161.247
O95639	Cleavage and polyadenylation specificity factor subunit 4 OS=Homo sapiens GN=CPSF4 PE=1 SV=1	CPSF4	159.524	228.258	230.425	181.217	179.171	232.341	203.641	167.07	186.916	239.37	230.319	159.313	188.4	274.118	208.306	165.63
Q16630-2	Isoform 2 of Cleavage and polyadenylation specificity factor subunit 6 OS=Homo sapiens GN=CPSF6	CPSF6	186.568	192.962	176.367	184.796	184.576	185.788	190.089	190.262	192.258	186.555	181.659	181.808	185.38	164.213	162.612	183.852
P50416	Carnitine O-palmitoyltransferase 1, liver isoform OS=Homo sapiens GN=CPT1A PE=1 SV=2	CPT1A	204.737	195.646	184.451	187.072	177.582	186.753	182.004	179.282	167.118	180.633	192.829	180.71	203.812	192.187	184.801	187.998
P46109	Crk-like protein OS=Homo sapiens GN=CRKL PE=1 SV=1	CRKL	197.766	174.496	186.32	183.053	181.158	169.222	171.269	181.33	197.001	208.691	180.116	192.282	217.867	183.076	178.769	192.885
O75390	Citrate synthase, mitochondrial OS=Homo sapiens GN=CS PE=1 SV=2	CS	159.775	185.95	187.869	159.842	155.167	173.467	158.388	164.702	179.385	173.266	199.203	160.374	184.964	163.884	165.493	166.867
O75534-4	Isoform 4 of Cold shock domain-containing protein E1 OS=Homo sapiens GN=CSDE1	CSDE1	178.88	162.51	182.815	178.316	195.18	200.214	199.835	202.112	180.618	189.155	189.251	185.064	169.774	170.798	173.323	167.142
P55060	Exportin-2 OS=Homo sapiens GN=CSE1L PE=1 SV=3	CSE1L	182.892	154.903	163.908	166.749	189.561	196.073	212.815	196.23	175.89	184.587	172.919	178.308	158.469	175.088	158.681	162.631
P41240	Tyrosine-protein kinase CSK OS=Homo sapiens GN=CSK PE=1 SV=1	CSK	165.162	189.074	195.439	169.717	183.672	189.768	175.761	170.442	168.319	214.346	186.272	179.536	174.836	183.959	180.341	159.097
P48729-2	Isoform 2 of Casein kinase I isoform alpha OS=Homo sapiens GN=CSNK1A1	CSNK1A1	135.078	182.986	186.917	177.5	218.996	194.301	224.39	236.189	194.551	159.362	235.01	219.852	149.926	147.992	181.865	166.841
H7BYT1	Casein kinase I isoform delta OS=Homo sapiens GN=CSNK1D PE=1 SV=2	CSNK1D	198.366	163.369	165.767	219.228	175	161.265	223.439	215.029	189.782	169.884	218.651	234.302	180.653	165.551	176.8	214.589
U3KQB3	Casein kinase I isoform gamma-1 OS=Homo sapiens GN=CSNK1G1 PE=1 SV=1	CSNK1G1	229.972	209.063	229.763	220.629	167.379	172.114	164.048	181.777	196.386	178.793	185.266	198.821	259.788	190.019	246.695	250.559
P68400	Casein kinase II subunit alpha OS=Homo sapiens GN=CSNK2A1 PE=1 SV=1	CSNK2A1	169.468	173.345	183.761	207.886	164.204	180.924	204.751	205.347	185.306	150.945	208.741	213.718	137.787	164.37	199.58	210.086
P19784	Casein kinase II subunit alpha' OS=Homo sapiens GN=CSNK2A2 PE=1 SV=1	CSNK2A2	131.346	155.693	194.427	207.178	134.566	158.033	195.58	223.035	161.385	125.97	196.033	237.53	110.61	133.819	179.437	233.802
Q5SRQ6	Casein kinase II subunit beta OS=Homo sapiens GN=CSNK2B PE=1 SV=2	CSNK2B	200.457	161.752	182.996	194.895	178.72	140.12	170.97	176.419	197.453	207.073	187.39	178.693	198.744	175.141	204.944	201.841
P21291	Cysteine and glycine-rich protein 1 OS=Homo sapiens GN=CSRP1 PE=1 SV=3	CSRP1	136.735	145.642	173.757	192.411	179.328	172.961	212.996	212.406	180.108	165.11	197.755	215.203	152.883	165.958	200.676	201.077
P04080	Cystatin-B OS=Homo sapiens GN=CSTB PE=1 SV=2	CSTB	224.708	222.045	164.054	173.409	207.955	204.047	147.083	133.639	185.232	195.54	148.265	156.182	212.427	247.867	166.529	163.089
E7EWR4	Cleavage stimulation factor subunit 2 OS=Homo sapiens GN=CSTF2 PE=1 SV=1	CSTF2	146.05	168.328	172.976	189.2	156.508	214.201	188.151	164.184	197.453	183.329	219.393	145.76	157.301	194.494	141.493	118.19
P56545-2	Isoform 2 of C-terminal-binding protein 2 OS=Homo sapiens GN=CTBP2	CTBP2	244.071	170.153	188.651	241.289	219.156	176.485	173.481	213.042	251.578	172.181	171.75	251.603	313.101	207.27	168.472	220.06
P32929	Cystathionine gamma-lyase OS=Homo sapiens GN=CTH PE=1 SV=3	CTH	187.491	188.093	208.852	182.94	182.764	173.959	181.369	172.033	176.853	201.265	186.502	172.889	186.43	187.518	191.304	184.552
P35221-2	Isoform 2 of Catenin alpha-1 OS=Homo sapiens GN=CTNNA1	CTNNA1	154.474	187.283	164.503	157.716	136.725	224.489	208.558	147.102	159.301	183.688	183.887	174.203	169.816	174.138	183.629	163.841
Q9UBT7	Alpha-catulin OS=Homo sapiens GN=CTNNAL1 PE=1 SV=2	CTNNAL1	198.583	162.2	185.337	178.249	141.964	131.208	128.019	158.264	181.476	140.63	168.17	157.793	196.519	258.233	245.167	189.135
P35222	Catenin beta-1 OS=Homo sapiens GN=CTNNB1 PE=1 SV=1	CTNNB1	224.658	209.714	226.318	201.835	108.276	140.144	148.939	119.182	187.193	189.868	178.554	191.216	253.679	255.571	237.702	268.401
O60716-3	Isoform 1AC of Catenin delta-1 OS=Homo sapiens GN=CTNND1	CTNND1	191.117	161.703	201.37	191.433	156.585	157.517	163.567	157.477	211.513	215.303	176.963	191.437	205.382	153.669	215.009	210.964
P17812	CTP synthase 1 OS=Homo sapiens GN=CTPS1 PE=1 SV=2	CTPS1	172.66	172.623	184.841	184.504	185.965	188.279	200.409	202.777	181.988	179.88	202.045	193.623	168.7	172.544	173.252	173.323
Q9NRF8	CTP synthase 2 OS=Homo sapiens GN=CTPS2 PE=1 SV=1	CTPS2	198.335	172.937	184.142	180.4	194.721	181.42	182.435	210.725	186.577	174.76	193.348	209.891	173.933	175.674	167.189	186.181
Q6PD62	RNA polymerase-associated protein CTR9 homolog OS=Homo sapiens GN=CTR9 PE=1 SV=1	CTR9	158.655	184.592	182.99	167.532	164.416	207.75	213.923	198.225	184.646	176.996	210.609	173.8	137.976	179.246	193.653	162.823
Q9UBR2	Cathepsin Z OS=Homo sapiens GN=CTSZ PE=1 SV=1	CTSZ	154.865	202.192	179.686	175.26	190.707	169.949	164.989	142.573	173.229	160.575	162.769	157.552	197.119	222.383	159.594	173.318
Q14247	Src substrate cortactin OS=Homo sapiens GN=CTTN PE=1 SV=2	CTTN	186.159	175.094	187.804	189.772	152.947	158.554	164.741	154.064	190.567	201.482	182.159	181.104	216.052	209.346	218.652	213.777
Q9P2B4	CTTNBP2 N-terminal-like protein OS=Homo sapiens GN=CTTNBP2NL PE=1 SV=2	CTTNBP2NL	152.991	169.565	206.218	184.78	172.003	174.802	208.59	173.082	185.359	222.708	191.43	200.821	209.125	211.389	240.852	175.042
Q13616	Cullin-1 OS=Homo sapiens GN=CUL1 PE=1 SV=2	CUL1	181.33	182.278	176.753	181.549	179.138	182.074	168.027	192.413	192.14	198.316	166.597	200.278	168.373	173.944	146.373	181.026
Q13617-2	Isoform 2 of Cullin-2 OS=Homo sapiens GN=CUL2	CUL2	185.185	182.015	204.307	191.013	192.968	210.012	202.76	180.795	171.804	201.981	205.882	190.685	176.488	202.712	206.185	169.912
Q13619	Cullin-4A OS=Homo sapiens GN=CUL4A PE=1 SV=3	CUL4A	196.204	200.886	170.462	176.676	200.101	208.456	192.733	186.696	196.753	194.312	185.264	179.479	190.361	185.185	167.869	166.321
Q13620	Cullin-4B OS=Homo sapiens GN=CUL4B PE=1 SV=4	CUL4B	191.72	173.889	181.374	177.81	191.716	202.854	199.919	192.935	198.674	191.536	184.622	169.438	182.382	191.073	180.383	181.771
P39880-3	Isoform 3 of Homeobox protein cut-like 1 OS=Homo sapiens GN=CUX1	CUX1	196.959	164.985	181.917	183.373	184.446	239.045	168.06	175.085	217.299	206.915	172.505	197.544	183.946	159.209	185.342	202.951
P78310	Coxsackievirus and adenovirus receptor OS=Homo sapiens GN=CXADR PE=1 SV=1	CXADR	210.151	183.628	201.23	199.21	127.401	121.376	87.789	104.532	188.757	204.883	151.06	157.822	315.009	278.883	240.223	261.028
Q9UHQ9	NADH-cytochrome b5 reductase 1 OS=Homo sapiens GN=CYB5R1 PE=1 SV=1	CYB5R1	204.902	211.423	221.391	200.402	170.717	172.273	155.569	150.167	154.624	171.652	183.766	171.12	229.273	208.137	167.131	191.989
P00387-3	Isoform 3 of NADH-cytochrome b5 reductase 3 OS=Homo sapiens GN=CYB5R3	CYB5R3	169.449	169.325	177.878	180.714	180.65	191.222	208.287	211.69	181.2	142.57	184.257	183.134	149.758	166.72	167.551	191.27
Q7L576	Cytoplasmic FMR1-interacting protein 1 OS=Homo sapiens GN=CYFIP1 PE=1 SV=1	CYFIP1	164.486	173.2	194.559	176.387	155.252	162.044	195.255	161.398	167.189	157.563	225.169	193.019	169.02	179.487	193.785	192.794
A0A0C4DFL7	Lanosterol 14-alpha demethylase OS=Homo sapiens GN=CYP51A1 PE=1 SV=1	CYP51A1	197.521	212.14	176.094	194.457	223.909	203.59	189.597	191.122	178.375	163.824	160.395	158.2	219.987	184.865	173.059	198.796
O00622	Protein CYR61 OS=Homo sapiens GN=CYR61 PE=1 SV=1	CYR61	162.347	201.323	197.419	212.316	179.989	194.178	208.776	147.556	152.083	182.23	167.884	145.801	150.907	185.036	204.905	182.199
P98082	Disabled homolog 2 OS=Homo sapiens GN=DAB2 PE=1 SV=3	DAB2	216.046	168.178	180.914	192.82	178.553	176.328	177.357	162.257	197.496	191.074	144.656	168.122	242.99	184.269	171.094	232.994
Q14118	Dystroglycan OS=Homo sapiens GN=DAG1 PE=1 SV=2	DAG1	273.636	276.972	192.096	184.844	101.715	97.4848	79.0575	85.5119	180.102	179.806	145.072	147.297	333.59	321.546	237.15	225.233
P51398	28S ribosomal protein S29, mitochondrial OS=Homo sapiens GN=DAP3 PE=1 SV=1	DAP3	188.367	205.589	198.994	205.175	171.659	188.921	174.229	186.443	181.26	171.629	225.506	210.134	150.398	178.162	187.335	186.086
P14868	Aspartate--tRNA ligase, cytoplasmic OS=Homo sapiens GN=DARS PE=1 SV=2	DARS	195.097	191.686	178.206	172.223	206.663	190.627	176.764	179.312	201.958	204.71	162.317	171.009	204.742	192.618	179.298	176.071
Q6PI48	Aspartate--tRNA ligase, mitochondrial OS=Homo sapiens GN=DARS2 PE=1 SV=1	DARS2	189.677	214.691	190.38	171.082	184.936	168.274	165.064	179.352	171.57	161.122	185.449	164.328	177.5	186.464	151.2	167.727
Q96EP5	DAZ-associated protein 1 OS=Homo sapiens GN=DAZAP1 PE=1 SV=1	DAZAP1	165.297	163.345	174.069	188.39	162.244	189.312	188.518	199.504	173.682	182.034	183.461	215.903	133.919	161.023	170.024	177.358
Q16643-3	Isoform 3 of Drebrin OS=Homo sapiens GN=DBN1	DBN1	190.473	178.91	181.124	154.508	144.023	109.146	124.658	130.252	202.182	183.436	165.189	169.018	275.818	273.069	255.908	216.77
Q9UJU6	Drebrin-like protein OS=Homo sapiens GN=DBNL PE=1 SV=1	DBNL	218.786	195.288	174.534	211.491	187.503	182.763	187.488	195.48	195.848	199.661	199.72	207.821	202.89	175.064	213.085	197.659
Q9UK59	Lariat debranching enzyme OS=Homo sapiens GN=DBR1 PE=1 SV=2	DBR1	144.493	163.181	161.105	181.991	170.605	173.1	176.37	206.34	185.684	163.796	197.51	204.289	144.176	172.684	168.206	173.165
P61962	DDB1- and CUL4-associated factor 7 OS=Homo sapiens GN=DCAF7 PE=1 SV=1	DCAF7	197.646	182.7	175.861	173.891	210.527	169.901	151.738	209.557	199.738	185.671	157.666	212.468	194.364	184.405	185.013	209.154
Q8WVC6	Dephospho-CoA kinase domain-containing protein OS=Homo sapiens GN=DCAKD PE=1 SV=1	DCAKD	212.001	232.024	237.128	213.667	216.264	247.863	172.245	146.447	195.531	214.556	205.537	166.444	276.689	202.594	179.307	202.746
D6RFG8	Deoxycytidine kinase OS=Homo sapiens GN=DCK PE=1 SV=1	DCK	149.762	169.61	191.213	191.232	170.607	181.181	165.356	198.928	191.419	193.095	183.001	207.893	204.293	177.166	171.159	195.915
Q96C86	m7GpppX diphosphatase OS=Homo sapiens GN=DCPS PE=1 SV=2	DCPS	167.098	183.287	189.53	178.309	176.422	178.071	202.883	207.899	154.486	198.763	189.818	185.876	170.695	191.503	189.403	172.117
Q14203	Dynactin subunit 1 OS=Homo sapiens GN=DCTN1 PE=1 SV=3	DCTN1	196.756	218.504	199.514	180.912	193.634	212.923	194.78	171.236	186.899	206.497	190.532	192.761	184.744	202.178	178.963	191.688
Q13561-2	Isoform 2 of Dynactin subunit 2 OS=Homo sapiens GN=DCTN2	DCTN2	185.061	181.827	202.543	177.946	194.728	183.841	180.544	179.429	186.04	214.04	169.664	167.718	176.963	186.933	181.611	169.252
O75935	Dynactin subunit 3 OS=Homo sapiens GN=DCTN3 PE=1 SV=1	DCTN3	203.092	183.591	187.833	181.648	207.299	174.271	159.118	161.619	174.436	208.782	170.405	169.751	164.182	181.522	177.901	196.121
Q9BTE7	DCN1-like protein 5 OS=Homo sapiens GN=DCUN1D5 PE=1 SV=1	DCUN1D5	149.698	150.279	157.623	162.073	168.085	209.527	201.689	183.693	163.037	192.998	166.66	199.304	180.001	201.801	177.918	139.503
Q16531	DNA damage-binding protein 1 OS=Homo sapiens GN=DDB1 PE=1 SV=1	DDB1	193.811	184.7	190.562	178.746	197.409	186.204	173.99	175.633	180.44	203.936	179.259	170.316	198.763	173.381	175.353	177.045
P39656	Dolichyl-diphosphooligosaccharide--protein glycosyltransferase 48 kDa subunit OS=Homo sapiens GN=DDOST PE=1 SV=4	DDOST	208.261	205.359	155.327	169.802	195.214	183.239	163.17	183.436	168.774	174.264	165.123	169.569	185.604	163.024	198.806	175.099
Q16832	Discoidin domain-containing receptor 2 OS=Homo sapiens GN=DDR2 PE=1 SV=2	DDR2	201.93	203.849	200.305	200.602	139.254	201.973	125.403	146.688	167.931	203.612	138.43	156.477	239.91	208.868	197.361	231.51
Q92499	ATP-dependent RNA helicase DDX1 OS=Homo sapiens GN=DDX1 PE=1 SV=2	DDX1	183.962	180.056	189.782	178.043	188.031	175.568	184.351	190.457	182.705	186.438	183.699	180.74	186.442	182.47	190.37	185.174
Q96FC9	ATP-dependent DNA helicase DDX11 OS=Homo sapiens GN=DDX11 PE=1 SV=1	DDX11	168.241	166.527	180.354	194.536	162.38	143.669	154.437	187.272	162.7	145.559	169.332	193.04	182.539	186.952	160.773	183.343
Q92841	Probable ATP-dependent RNA helicase DDX17 OS=Homo sapiens GN=DDX17 PE=1 SV=2	DDX17	163.978	183.54	183.003	185.882	176.76	180.475	195.523	193.652	186.923	168.353	198.85	193.171	140.464	158.508	180.404	181.618
Q9NVP1	ATP-dependent RNA helicase DDX18 OS=Homo sapiens GN=DDX18 PE=1 SV=2	DDX18	98.7125	195.957	185.652	174.342	114.331	152.462	231.403	240.102	129.009	135.443	267.184	244.624	108.745	123.261	189.508	195.789
H3BQK0	ATP-dependent RNA helicase DDX19B OS=Homo sapiens GN=DDX19B PE=1 SV=1	DDX19B	195.169	208.29	183.033	179.709	197.496	207.045	195.107	187.91	200.747	209.371	180.655	175.763	190.351	220.986	184.521	167.563
Q9UHI6	Probable ATP-dependent RNA helicase DDX20 OS=Homo sapiens GN=DDX20 PE=1 SV=2	DDX20	162.253	192.044	182.54	190.178	195.548	184.824	192.994	194.993	191.722	169.024	185.271	185.964	184.698	180.285	187.409	185.031
Q9NR30	Nucleolar RNA helicase 2 OS=Homo sapiens GN=DDX21 PE=1 SV=5	DDX21	121.357	185.919	208.393	191.097	132.925	161.693	231.271	214.969	148.102	125.407	260.547	216.246	114.244	123.008	211.771	203.833
Q9BUQ8	Probable ATP-dependent RNA helicase DDX23 OS=Homo sapiens GN=DDX23 PE=1 SV=3	DDX23	139.045	191.513	191.703	185.53	155.408	194.479	212.568	204.944	167.528	152.661	234.504	199.318	134.515	138.144	186.682	182.397
Q9GZR7	ATP-dependent RNA helicase DDX24 OS=Homo sapiens GN=DDX24 PE=1 SV=1	DDX24	110.596	144.433	186.89	181.288	138.161	165.082	224.404	222.952	155.601	120.208	248.359	230.401	120.426	132.448	175.12	182.452
Q9H8H2	Probable ATP-dependent RNA helicase DDX31 OS=Homo sapiens GN=DDX31 PE=1 SV=2	DDX31	207.345	153.124	181.908	239.199	217.056	160.351	239.409	273.346	236.224	144.713	251.205	359.255	156.812	149.868	183.878	269.909
O00148	ATP-dependent RNA helicase DDX39A OS=Homo sapiens GN=DDX39A PE=1 SV=2	DDX39A	193.882	211.093	184.95	164.884	193.13	187.666	164.721	164.827	192.98	198.443	173.348	162.665	196.659	198.051	165.059	164.681
Q13838-2	Isoform 2 of Spliceosome RNA helicase DDX39B OS=Homo sapiens GN=DDX39B	DDX39B	214.986	200.818	177.267	168.26	199.487	174.665	168.906	180.409	202.9	186.09	172.357	166.968	207.526	181.596	163.174	176.4
A0A0D9SF53	ATP-dependent RNA helicase DDX3X OS=Homo sapiens GN=DDX3X PE=1 SV=1	DDX3X	155.894	174.729	179.906	187.367	162.681	176.455	211.608	214.745	175.801	152.072	202.453	202.276	134.023	144.368	177.571	183.576
Q86XP3	ATP-dependent RNA helicase DDX42 OS=Homo sapiens GN=DDX42 PE=1 SV=1	DDX42	161.15	177.003	181.771	193.455	181.716	200.064	200.855	211.83	169.015	168.514	212.598	208.685	147.186	164.871	184.057	178.739
A0A0C4DG89	Probable ATP-dependent RNA helicase DDX46 OS=Homo sapiens GN=DDX46 PE=1 SV=1	DDX46	157.736	193.623	172.319	176.709	166.511	185.672	216.177	193.797	179.811	144.95	220.109	200.297	145.42	128.866	172.406	179.652
Q9H0S4	Probable ATP-dependent RNA helicase DDX47 OS=Homo sapiens GN=DDX47 PE=1 SV=1	DDX47	186.144	208.96	176.896	179.062	185.04	181.783	183.338	188.05	191.385	165.913	206.229	186.511	161.131	179.612	161.191	176.225
J3KTA4	Probable ATP-dependent RNA helicase DDX5 OS=Homo sapiens GN=DDX5 PE=1 SV=1	DDX5	164.824	194.028	184.945	192.29	176.944	187.82	198.219	192.692	190.718	163.658	204.768	193.999	133.777	156.541	176.995	179.592
Q9BQ39	ATP-dependent RNA helicase DDX50 OS=Homo sapiens GN=DDX50 PE=1 SV=1	DDX50	136.275	183.23	198.034	188.436	149.322	172.967	198.721	203.487	153.609	143.705	210.871	204.242	133.381	134.273	195.157	226.534
Q8N8A6	ATP-dependent RNA helicase DDX51 OS=Homo sapiens GN=DDX51 PE=1 SV=3	DDX51	147.461	201.418	171.422	164.395	145.144	135.271	206.742	219.396	209.914	193.844	249.986	186.362	141.845	172.403	206.816	176.76
Q9Y2R4	Probable ATP-dependent RNA helicase DDX52 OS=Homo sapiens GN=DDX52 PE=1 SV=3	DDX52	188.085	166.922	187.748	204.387	162.324	173.064	201.19	182.045	193.398	120.651	231.605	188.834	190.291	156.702	181.907	216.64
Q9NY93	Probable ATP-dependent RNA helicase DDX56 OS=Homo sapiens GN=DDX56 PE=1 SV=1	DDX56	146.288	192.294	181.126	188.156	156.617	174.84	173.735	190.553	165.002	156.627	197.441	201.28	167.344	167.666	179.278	196.704
O95786	Probable ATP-dependent RNA helicase DDX58 OS=Homo sapiens GN=DDX58 PE=1 SV=2	DDX58	162.499	165.571	209.142	214.053	168.548	181.466	209.043	207.638	168.426	179.878	212.654	199.921	161.573	178.105	201.143	196.879
P26196	Probable ATP-dependent RNA helicase DDX6 OS=Homo sapiens GN=DDX6 PE=1 SV=2	DDX6	175.334	187.322	178.145	177.499	181.468	189.067	195.988	175.488	176.038	190.94	195.22	169.655	166.59	165.003	175.499	163.855
O15121	Sphingolipid delta(4)-desaturase DES1 OS=Homo sapiens GN=DEGS1 PE=1 SV=1	DEGS1	247.643	183.054	182.599	170.257	259.226	176.784	170.148	192.647	162.168	141.734	145.044	161.235	221.787	173.811	181.157	198.149
P35659	Protein DEK OS=Homo sapiens GN=DEK PE=1 SV=1	DEK	221.165	191.027	137.717	225.789	271.53	192.644	175.474	183.581	247.525	143.001	178.941	276.721	246.965	169.635	150.262	187.3
R4GN35	DENN domain-containing protein 4C OS=Homo sapiens GN=DENND4C PE=1 SV=1	DENND4C	187.847	200.938	176.799	217.584	204.392	191.687	197.619	194.262	198.117	186.515	186.258	222.55	221.017	201.502	196.778	199.694
Q9Y315	Deoxyribose-phosphate aldolase OS=Homo sapiens GN=DERA PE=1 SV=2	DERA	178.699	194.546	204.636	173.271	209.004	204.471	229.283	178.65	205.084	204.316	249.766	173.638	191.674	175.136	229.16	176.837
Q9BUN8	Derlin-1 OS=Homo sapiens GN=DERL1 PE=1 SV=1	DERL1	157.679	164.385	173.18	180.338	154.592	154.172	169.127	214.04	177.163	153.209	203.6	205.243	136.43	188.348	205.3	237.374
O60443	Non-syndromic hearing impairment protein 5 OS=Homo sapiens GN=DFNA5 PE=1 SV=2	DFNA5	160.917	201.234	185.628	182.999	174.962	176.758	153.901	151.943	166.966	142.947	163.537	159.48	191.845	289.335	255.146	184.409
Q15392	Delta(24)-sterol reductase OS=Homo sapiens GN=DHCR24 PE=1 SV=2	DHCR24	186.794	195.344	168.094	173.551	208.571	190.414	166.317	182.895	180.579	162.818	163.134	159.758	216.795	181.193	164.223	183.885
Q9UBM7	7-dehydrocholesterol reductase OS=Homo sapiens GN=DHCR7 PE=1 SV=1	DHCR7	215.486	194.705	192.902	190.956	192.955	176.067	161.847	167.532	198.855	157.896	170.88	183.176	220.674	186.507	184.503	203.152
P00374	Dihydrofolate reductase OS=Homo sapiens GN=DHFR PE=1 SV=2	DHFR	233.781	199.114	187.566	183.656	215.669	184.122	118.818	136.643	206.125	218.846	135.239	153.67	226.243	174.056	155.155	155.726
H0YJ66	Dehydrogenase/reductase SDR family member 7 (Fragment) OS=Homo sapiens GN=DHRS7 PE=1 SV=1	DHRS7	215.926	143.28	180.752	205.007	193.857	179.447	182.817	208.625	184.689	158.437	152.71	197.665	177.43	162.055	155.358	190.882
O43143	Pre-mRNA-splicing factor ATP-dependent RNA helicase DHX15 OS=Homo sapiens GN=DHX15 PE=1 SV=2	DHX15	176.35	168.854	180.841	191.475	175.655	178.347	193.291	201.512	184.848	166.783	203.99	195.21	157.737	184.05	176.897	186.784
O60231	Putative pre-mRNA-splicing factor ATP-dependent RNA helicase DHX16 OS=Homo sapiens GN=DHX16 PE=1 SV=2	DHX16	169.712	167.098	187.192	201.83	200.247	177.766	192.898	211.593	195.405	162.21	212.58	213.627	163.236	170.862	175.041	208.888
A0A087WYN9	ATP-dependent RNA helicase DHX29 OS=Homo sapiens GN=DHX29 PE=1 SV=1	DHX29	137.987	169.727	169.56	189.631	157.766	185.376	208.357	219.775	161.173	169.157	211.12	221.462	119.759	153.602	181.586	166.098
Q7L2E3-2	Isoform 2 of Putative ATP-dependent RNA helicase DHX30 OS=Homo sapiens GN=DHX30	DHX30	154.887	178.297	181.571	195.761	159.373	168.88	184.766	187.293	180.143	151.816	211.815	194.385	146.951	159.551	183.203	182.935
Q9H6R0	Putative ATP-dependent RNA helicase DHX33 OS=Homo sapiens GN=DHX33 PE=1 SV=2	DHX33	182.212	161.191	165.461	196.482	171.762	177.789	195.41	203.321	182.619	156.621	178.03	196.896	178.567	163.222	181.704	195.26
Q9H2U1	ATP-dependent RNA helicase DHX36 OS=Homo sapiens GN=DHX36 PE=1 SV=2	DHX36	165.325	179.175	197.916	183.069	169.695	205.245	207.824	201.06	190.905	192.785	182.917	195.826	137.569	181.284	205.725	174.011
Q08211	ATP-dependent RNA helicase A OS=Homo sapiens GN=DHX9 PE=1 SV=4	DHX9	172.204	192.104	178.588	184.738	182.344	192.815	197.826	203.87	196.843	177.688	197.715	196.607	143.252	168.213	171.05	178.178
A0A0G2JH68	Protein diaphanous homolog 1 OS=Homo sapiens GN=DIAPH1 PE=1 SV=1	DIAPH1	177.877	176.421	180.329	189.343	176.83	174.399	195.778	200.97	184.097	171.979	185.066	195.664	154.941	178.596	185.863	194.135
Q9NSV4	Protein diaphanous homolog 3 OS=Homo sapiens GN=DIAPH3 PE=1 SV=4	DIAPH3	167.431	180.874	180.442	182.867	163.279	162.832	188.338	187.351	137.96	170.399	185.586	197.813	175.491	176.695	190.248	208.617
Q9BTC0	Death-inducer obliterator 1 OS=Homo sapiens GN=DIDO1 PE=1 SV=5	DIDO1	132.406	171.876	205.759	170.969	167.213	194.366	291.142	202.222	177.594	120.546	268.294	208.601	138.805	152.244	199.122	225.185
Q9UNQ2	Probable dimethyladenosine transferase OS=Homo sapiens GN=DIMT1 PE=1 SV=1	DIMT1	142.444	187.598	184.385	199.88	157.819	181.828	209.291	189.507	167.595	148.188	214.088	205.422	136.247	163.278	183.049	184.335
Q9P265	Disco-interacting protein 2 homolog B OS=Homo sapiens GN=DIP2B PE=1 SV=3	DIP2B	190.38	201.831	196.071	186.287	171.863	172.448	158.118	152.747	179.682	193.577	172.056	182.582	260.455	229.383	234.555	208.807
Q9Y2L1	Exosome complex exonuclease RRP44 OS=Homo sapiens GN=DIS3 PE=1 SV=2	DIS3	185.419	171.65	176.595	181.273	191.081	198.301	187.825	184.792	191.929	174.476	178.185	171.806	165.79	190.656	180.837	169.162
Q8IYB7	DIS3-like exonuclease 2 OS=Homo sapiens GN=DIS3L2 PE=1 SV=4	DIS3L2	173.065	173.048	171.943	196.808	201.611	184.183	180.847	198.969	223.876	168.863	178.252	219.095	172.081	165.554	164.456	209.922
O60832	H/ACA ribonucleoprotein complex subunit 4 OS=Homo sapiens GN=DKC1 PE=1 SV=3	DKC1	144.525	155.623	164.07	191.192	129.721	163.003	236.955	244.472	158.273	132.352	250.101	208.712	142.272	118.091	188.481	189.265
P10515	Dihydrolipoyllysine-residue acetyltransferase component of pyruvate dehydrogenase complex, mitochondrial OS=Homo sapiens GN=DLAT PE=1 SV=3	DLAT	221.936	227.299	189.047	181.494	173.758	168.782	155.095	176.886	180.921	200.734	180.325	171.854	205.912	198.187	185.45	178.567
Q12959-2	Isoform 2 of Disks large homolog 1 OS=Homo sapiens GN=DLG1	DLG1	199.576	211.751	203.527	187.517	132.468	151.099	153.086	114.798	158.385	199.828	196.506	178.423	249.912	246.292	251.179	215.139
P36957	Dihydrolipoyllysine-residue succinyltransferase component of 2-oxoglutarate dehydrogenase complex, mitochondrial OS=Homo sapiens GN=DLST PE=1 SV=4	DLST	139.764	178.525	205.963	194.768	175.24	188.348	160.698	194.359	209.708	164.355	152.793	193.088	175.159	179.404	179.549	206.508
A0A075B6G3	Dystrophin OS=Homo sapiens GN=DMD PE=1 SV=1	DMD	178.52	178.125	196.261	202.048	140.955	146.352	137.046	125.383	180.527	161.762	192.717	195.349	241.107	224.07	251.467	256.826
Q86Y56	Dynein assembly factor 5, axonemal OS=Homo sapiens GN=DNAAF5 PE=1 SV=4	DNAAF5	206.788	155.726	189.247	198.388	197.299	212.372	205.599	136.894	129.615	184.507	195.663	176.072	147.246	181.453	199.336	160.294
P31689	DnaJ homolog subfamily A member 1 OS=Homo sapiens GN=DNAJA1 PE=1 SV=2	DNAJA1	177.6	174.71	184.723	176.022	192.534	176.195	187.142	192.487	178.808	186.308	180.147	172.618	172.016	176.506	182.897	169.692
O60884	DnaJ homolog subfamily A member 2 OS=Homo sapiens GN=DNAJA2 PE=1 SV=1	DNAJA2	184.22	186.955	177.525	175.669	193.541	190.643	193.6	187.413	174.977	203.438	172.069	178.03	177.287	182.57	186.32	176.676
Q96EY1	DnaJ homolog subfamily A member 3, mitochondrial OS=Homo sapiens GN=DNAJA3 PE=1 SV=2	DNAJA3	245.088	195.49	172.375	217.76	223.086	167.16	162.701	237.646	256.83	148.199	166.187	273.749	206.552	171.943	177.849	255.117
Q9UBS4	DnaJ homolog subfamily B member 11 OS=Homo sapiens GN=DNAJB11 PE=1 SV=1	DNAJB11	217.34	217.942	189.466	193.782	180.931	147.239	139.65	145.41	186.448	211.623	163.488	167.078	228.128	225.6	202.231	212.389
Q9UDY4	DnaJ homolog subfamily B member 4 OS=Homo sapiens GN=DNAJB4 PE=1 SV=1	DNAJB4	184.782	207.908	178.875	192.371	187.81	187.977	176.593	180.507	192.774	182.191	189.24	189.342	177.7	198.996	188.686	179.408
Q96KC8	DnaJ homolog subfamily C member 1 OS=Homo sapiens GN=DNAJC1 PE=1 SV=1	DNAJC1	314.378	158.69	191.882	398.933	363.522	204.389	206.032	399.066	238.032	175.896	155.252	273.196	282.36	166.25	168.46	341.194
Q9NVH1	DnaJ homolog subfamily C member 11 OS=Homo sapiens GN=DNAJC11 PE=1 SV=2	DNAJC11	173.04	205.894	176.233	168.69	161.504	184.518	174.474	156.601	195.377	170.181	177.898	173.713	186.443	184.038	164.322	189.638
O75165	DnaJ homolog subfamily C member 13 OS=Homo sapiens GN=DNAJC13 PE=1 SV=5	DNAJC13	190.262	211.489	192.579	204.169	157.205	168.628	166.998	170.818	198.76	183.682	209.739	206.144	154.123	168.016	168.215	173.178
Q99543	DnaJ homolog subfamily C member 2 OS=Homo sapiens GN=DNAJC2 PE=1 SV=4	DNAJC2	157.821	191.233	201.059	168.576	179.761	190.89	213.281	178.657	179.427	177.359	210.085	179.532	168.085	202.922	206.331	188.736
Q5F1R6-2	Isoform 2 of DnaJ homolog subfamily C member 21 OS=Homo sapiens GN=DNAJC21	DNAJC21	183.887	150.996	166.119	166.79	199.384	181.188	200.872	196.764	159.95	161.036	151.601	206.026	200.152	174.609	153.363	206.055
Q99615	DnaJ homolog subfamily C member 7 OS=Homo sapiens GN=DNAJC7 PE=1 SV=2	DNAJC7	171.979	163.869	189.084	174.884	200.273	195.162	193.944	192.773	181.587	196	180.35	170.556	197.317	202.583	182.515	171.721
O00429-6	Isoform 6 of Dynamin-1-like protein OS=Homo sapiens GN=DNM1L	DNM1L	171.27	190.086	175.334	174.05	183.354	199.222	208.904	196.258	181.747	179.757	200.766	181.434	151.497	169.362	165.861	153.964
P50570	Dynamin-2 OS=Homo sapiens GN=DNM2 PE=1 SV=2	DNM2	200.084	193.263	173.035	186.665	187.735	189.005	176.443	188.614	198.855	164.055	187.459	199.637	160.908	158.98	172.622	182.76
P26358-2	Isoform 2 of DNA (cytosine-5)-methyltransferase 1 OS=Homo sapiens GN=DNMT1	DNMT1	170.63	162.854	171.574	199.834	188.997	184.615	193.858	220.863	183.671	163.373	192.623	220.105	137.941	157.898	169.863	196.738
E7ETB3	Aspartyl aminopeptidase OS=Homo sapiens GN=DNPEP PE=1 SV=2	DNPEP	148.704	166.292	168.497	202.17	181.584	208.219	211.161	181.609	204.612	176.019	198.032	191.178	141.487	190.125	200.103	170.328
Q5QJE6	Deoxynucleotidyltransferase terminal-interacting protein 2 OS=Homo sapiens GN=DNTTIP2 PE=1 SV=2	DNTTIP2	101.904	96.2822	198.445	176.152	115.141	127.901	294.924	245.697	145.016	110.511	290.262	236.999	100.273	69.1383	186.638	195.921
Q96N67	Dedicator of cytokinesis protein 7 OS=Homo sapiens GN=DOCK7 PE=1 SV=4	DOCK7	182.488	175.048	181.068	190.212	172.718	168.005	173.766	178.793	187.426	165.236	179.69	183.354	194.851	189.123	198.268	210.523
J3KMZ8	Zinc finger protein ubi-d4 OS=Homo sapiens GN=DPF2 PE=1 SV=1	DPF2	193.832	191.171	188.73	194.153	191.902	197.188	157.962	176.506	183.313	190.594	183.151	183.8	185.424	179.185	171.356	202.074
H0Y368	Dolichol-phosphate mannosyltransferase subunit 1 (Fragment) OS=Homo sapiens GN=DPM1 PE=1 SV=1	DPM1	186.738	199.703	181.311	189.395	176.694	185.865	172.802	193.871	175.362	160.801	183.067	182.913	194.364	184.23	162.217	197.476
A0A1C7CYX9	Dihydropyrimidinase-related protein 2 OS=Homo sapiens GN=DPYSL2 PE=1 SV=1	DPYSL2	171.964	200.123	181.686	173.017	170.844	193.67	171.658	188.617	168.322	190.148	164.714	196.552	150.569	202.025	176.158	160.851
Q9Y295	Developmentally-regulated GTP-binding protein 1 OS=Homo sapiens GN=DRG1 PE=1 SV=1	DRG1	168.21	175.774	191.902	181.389	185.017	186.343	204.414	195.89	178.224	175.559	193.728	186.301	175.011	176.886	174.8	178.663
Q14126	Desmoglein-2 OS=Homo sapiens GN=DSG2 PE=1 SV=2	DSG2	218.317	202.436	200.753	200.547	127.906	113.358	105.402	118.733	184.317	180.904	170.067	176.921	303.044	239.112	265.47	269.629
P15924	Desmoplakin OS=Homo sapiens GN=DSP PE=1 SV=3	DSP	161.784	175.583	165.66	169.25	187.167	191.878	196.73	194.598	191.856	169.432	187.292	188.931	161.17	187.14	185.956	182.606
P60981	Destrin OS=Homo sapiens GN=DSTN PE=1 SV=3	DSTN	197.79	173.288	179.909	173.182	208.188	189.664	175.589	181.612	204.265	224.223	169.2	173.679	215.682	196.814	180.881	181.892
Q9NZJ0	Denticleless protein homolog OS=Homo sapiens GN=DTL PE=1 SV=3	DTL	166.204	177.567	165.34	191.999	180.036	184.157	175.246	186.107	196.662	166.309	193.797	173.963	165.993	160.963	172.59	186.19
O14641	Segment polarity protein dishevelled homolog DVL-2 OS=Homo sapiens GN=DVL2 PE=1 SV=1	DVL2	104.514	160.847	156.685	167.17	165.549	157.384	204.711	163.226	161.52	209.69	158.013	208.453	137.756	186.754	164.268	148.087
Q14204	Cytoplasmic dynein 1 heavy chain 1 OS=Homo sapiens GN=DYNC1H1 PE=1 SV=5	DYNC1H1	170.977	189.37	181.576	182.413	177.879	183.726	194.212	184.857	189.772	178.546	194.538	190.271	162.971	175.981	175.788	174.394
Q13409	Cytoplasmic dynein 1 intermediate chain 2 OS=Homo sapiens GN=DYNC1I2 PE=1 SV=3	DYNC1I2	227.931	151.457	191.692	254.196	184.647	179.069	181.898	192.854	214.774	180.287	182.585	251.739	217.302	204.293	166.361	192.131
Q9Y6G9	Cytoplasmic dynein 1 light intermediate chain 1 OS=Homo sapiens GN=DYNC1LI1 PE=1 SV=3	DYNC1LI1	175.362	191.059	185.654	174.993	183.797	188.924	193.754	184.359	201.502	181.623	191.864	186.024	175.559	178.956	174.156	175.947
P63167	Dynein light chain 1, cytoplasmic OS=Homo sapiens GN=DYNLL1 PE=1 SV=1	DYNLL1	270.067	273.956	152.405	161.678	317.255	211.447	101.802	107.443	242.246	224.706	113.508	139.176	305.934	259.22	146.239	139.621
Q96FJ2	Dynein light chain 2, cytoplasmic OS=Homo sapiens GN=DYNLL2 PE=1 SV=1	DYNLL2	235.928	265.907	157.559	164.99	270.955	205.805	97.4516	142.915	219.136	225.367	116.996	171.808	267.224	249.188	142.304	150.85
Q13627	Dual specificity tyrosine-phosphorylation-regulated kinase 1A OS=Homo sapiens GN=DYRK1A PE=1 SV=2	DYRK1A	162.557	132.032	176.766	205.368	174.41	172.803	224.09	184.41	177.073	168.067	195.993	184.912	151.836	162.801	239.663	184.43
P42126	Enoyl-CoA delta isomerase 1, mitochondrial OS=Homo sapiens GN=ECI1 PE=1 SV=1	ECI1	268.718	217.001	208.397	194.567	171.237	133.386	157.314	168.518	159.713	173.299	199.437	184.506	200.176	187.82	162.284	184.4
O75521	Enoyl-CoA delta isomerase 2, mitochondrial OS=Homo sapiens GN=ECI2 PE=1 SV=4	ECI2	164.464	205.971	186.216	202.882	166.752	179.719	170.104	144.295	160.277	164.91	202.205	184.587	190.911	178.268	182.259	209.274
Q96F86	Enhancer of mRNA-decapping protein 3 OS=Homo sapiens GN=EDC3 PE=1 SV=1	EDC3	186.158	142.726	188.823	199.135	178.793	152.592	167.787	196.159	181.161	187.366	154.725	196.932	199.777	205.577	153.802	181.991
Q6P2E9	Enhancer of mRNA-decapping protein 4 OS=Homo sapiens GN=EDC4 PE=1 SV=1	EDC4	164.251	185.176	189.864	180.541	177.388	196.833	183.544	155.702	169.178	178.327	164.072	173.043	201.215	217.179	197.132	192.263
Q15075	Early endosome antigen 1 OS=Homo sapiens GN=EEA1 PE=1 SV=2	EEA1	226.666	208.985	228.801	225.12	135.681	132.632	138.735	141.611	225.12	231.749	214.949	213.717	168.502	167.574	160.641	163.965
O75530-2	Isoform 2 of Polycomb protein EED OS=Homo sapiens GN=EED	EED	176.148	176.339	177.376	197.407	192.899	183.297	181.944	198.966	192.066	167.006	179.86	210.23	205.102	164.263	190.462	199.039
P68104	Elongation factor 1-alpha 1 OS=Homo sapiens GN=EEF1A1 PE=1 SV=1	EEF1A1	193.09	191.152	188.05	181.782	201.385	180.91	176.416	217.916	181.522	215.548	168.66	173.359	173.222	196.139	178.258	157.91
P24534	Elongation factor 1-beta OS=Homo sapiens GN=EEF1B2 PE=1 SV=3	EEF1B2	203.504	176.305	195.131	186.479	215.905	184.544	163.841	163.43	198.546	223.618	148.217	171.155	196.022	184.208	157.491	159.577
E9PRY8	Elongation factor 1-delta OS=Homo sapiens GN=EEF1D PE=1 SV=1	EEF1D	198.999	176.841	188.849	196.023	203.156	196.005	169.778	170.341	196.915	217.928	159.417	176.693	198.709	194.429	164.351	180.018
O43324	Eukaryotic translation elongation factor 1 epsilon-1 OS=Homo sapiens GN=EEF1E1 PE=1 SV=1	EEF1E1	215.587	185.577	178.691	165.601	241.382	165.657	184.336	149.239	227.644	208.076	177.625	173.151	218.101	181.56	198.701	162.512
P26641-2	Isoform 2 of Elongation factor 1-gamma OS=Homo sapiens GN=EEF1G	EEF1G	185.104	156.869	180.782	180.719	188.004	168.176	192.686	186.305	183.078	195.338	180.268	175.718	165.766	176.643	177.395	180.626
P13639	Elongation factor 2 OS=Homo sapiens GN=EEF2 PE=1 SV=4	EEF2	163.419	154.375	175.068	171.727	175.689	176.434	215.74	200.497	176.756	180.229	185.79	177.593	141.325	164.826	178.913	174.199
Q96C19	EF-hand domain-containing protein D2 OS=Homo sapiens GN=EFHD2 PE=1 SV=1	EFHD2	216.314	176.893	184.269	195.293	209.631	190.334	157.939	161.184	205.398	197.476	163.028	184.297	213.684	208.255	182.269	188.861
Q7Z2Z2	Elongation factor-like GTPase 1 OS=Homo sapiens GN=EFL1 PE=1 SV=2	EFL1	217.186	188.226	206.253	218.445	203.558	196.35	214.286	213.261	179.834	178.023	217.697	210.749	196.297	177.804	183.029	192.283
Q15029	116 kDa U5 small nuclear ribonucleoprotein component OS=Homo sapiens GN=EFTUD2 PE=1 SV=1	EFTUD2	183.605	183.129	190.214	178.828	191.88	187.208	188.015	181.156	186.117	198.951	185.214	187.84	178.886	178.404	179.055	174.46
P00533	Epidermal growth factor receptor OS=Homo sapiens GN=EGFR PE=1 SV=2	EGFR	190.972	190.501	215.427	202.737	122.84	115.577	120.359	127.713	169.134	173.633	173.123	168.342	272.607	247.137	266.065	262.887
A0A024R571	EH domain-containing protein 1 OS=Homo sapiens GN=EHD1 PE=1 SV=1	EHD1	192.855	173.23	189.142	178.757	157.145	155.352	191.134	169.911	180.539	170.565	203.806	191.748	147.905	182.296	175.292	180.428
Q9H223	EH domain-containing protein 4 OS=Homo sapiens GN=EHD4 PE=1 SV=1	EHD4	170.019	180.071	196.362	191.899	163.517	172.622	182.083	186.526	182.311	159.709	205.023	200.37	155.722	173.674	201.545	191.764
K7EM18	Eukaryotic translation initiation factor 1 OS=Homo sapiens GN=EIF1 PE=1 SV=1	EIF1	221.835	241.621	163.809	179.384	243.599	231.816	164.496	150.788	217.155	193.862	169.955	164.112	199.541	219.668	163.058	142.574
Q9BY44	Eukaryotic translation initiation factor 2A OS=Homo sapiens GN=EIF2A PE=1 SV=3	EIF2A	180.607	168.411	186.481	188.799	171.017	174.326	196.963	189.502	169.024	187.586	202.141	188.024	167.198	164.75	172.529	158.33
P19525	Interferon-induced, double-stranded RNA-activated protein kinase OS=Homo sapiens GN=EIF2AK2 PE=1 SV=2	EIF2AK2	120.293	158.604	184.608	196.999	165.399	182.412	218.08	233.473	174.597	154.449	233.645	225.056	108.743	149.71	199.029	177.413
Q14232	Translation initiation factor eIF-2B subunit alpha OS=Homo sapiens GN=EIF2B1 PE=1 SV=1	EIF2B1	194.269	172.141	174.183	168.109	188.727	170.855	162.49	203.467	176.698	182.076	167.741	188.232	161.296	181.036	151.25	158.875
Q9NR50	Translation initiation factor eIF-2B subunit gamma OS=Homo sapiens GN=EIF2B3 PE=1 SV=1	EIF2B3	180.053	245.841	217.86	176.243	187.175	195.553	225.777	180.803	198.702	228.38	229.481	186.817	192.605	189.93	228.17	169.582
E7ERK9	Translation initiation factor eIF-2B subunit delta OS=Homo sapiens GN=EIF2B4 PE=1 SV=1	EIF2B4	171.067	177.715	200.07	196.401	184.555	159.681	225.422	208.822	170.352	167.515	182.034	202.514	152.927	156.131	204.601	205.423
P05198	Eukaryotic translation initiation factor 2 subunit 1 OS=Homo sapiens GN=EIF2S1 PE=1 SV=3	EIF2S1	193.764	178.386	179.453	173.375	200.083	195.185	197.511	186.238	181.864	195.424	194.942	181.586	172.95	158.402	169.502	177.483
P20042	Eukaryotic translation initiation factor 2 subunit 2 OS=Homo sapiens GN=EIF2S2 PE=1 SV=2	EIF2S2	153.18	209.752	199.571	180.925	167.758	222.601	233.302	214.479	166.533	200.675	228.068	198.3	157.053	189.282	223.31	167.389
P41091	Eukaryotic translation initiation factor 2 subunit 3 OS=Homo sapiens GN=EIF2S3 PE=1 SV=3	EIF2S3	199.135	183.171	167.977	177.631	201.06	192.168	187.405	199.689	203.777	186.592	181.376	182.614	185.697	181.802	155.706	160.073
Q14152	Eukaryotic translation initiation factor 3 subunit A OS=Homo sapiens GN=EIF3A PE=1 SV=1	EIF3A	120.289	167.537	189.423	194.209	142.157	164.744	232.601	222.795	144.858	133.395	228.509	224.766	94.3243	114.999	181.168	180.764
P55884-2	Isoform 2 of Eukaryotic translation initiation factor 3 subunit B OS=Homo sapiens GN=EIF3B	EIF3B	193.427	181.162	182.869	172.795	194.844	177.834	179.864	176.04	190.84	205.792	179.552	172.432	191.132	179.565	167.855	166.174
Q99613	Eukaryotic translation initiation factor 3 subunit C OS=Homo sapiens GN=EIF3C PE=1 SV=1	EIF3C	176.254	194.45	192.139	189.825	184.333	184.536	205.875	193.16	187.514	174.451	213.459	194.524	157.162	160.876	175.866	165.513
O15371	Eukaryotic translation initiation factor 3 subunit D OS=Homo sapiens GN=EIF3D PE=1 SV=1	EIF3D	147.084	173.467	190.674	192.259	147.526	203.399	203.751	204.251	158.063	179.534	222.479	206.12	138.402	156.397	190.203	183.702
P60228	Eukaryotic translation initiation factor 3 subunit E OS=Homo sapiens GN=EIF3E PE=1 SV=1	EIF3E	187.188	201.166	178.382	171.622	193.239	188.736	192.362	197.252	191.294	196.708	216.004	193.935	164.779	177.508	180.644	157.249
O00303	Eukaryotic translation initiation factor 3 subunit F OS=Homo sapiens GN=EIF3F PE=1 SV=1	EIF3F	238.801	222.098	178.881	156.745	228.927	202.776	205.724	160.99	206.856	228.05	166.022	158.836	221.736	212.936	176.315	141.775
O75821	Eukaryotic translation initiation factor 3 subunit G OS=Homo sapiens GN=EIF3G PE=1 SV=2	EIF3G	180.327	180.058	186.816	187.739	184.038	182.67	194.453	198.582	187.977	191.357	194.204	194.397	163.246	167.528	180.08	171.51
Q13347	Eukaryotic translation initiation factor 3 subunit I OS=Homo sapiens GN=EIF3I PE=1 SV=1	EIF3I	192.843	183.791	187.699	182.514	199.994	182.701	180.209	185.807	199.118	207.81	178.496	182.401	192.234	186.061	173.813	168.903
O75822	Eukaryotic translation initiation factor 3 subunit J OS=Homo sapiens GN=EIF3J PE=1 SV=2	EIF3J	173.205	175.119	182.022	160.726	160.166	184.74	181.563	168.264	159.243	188.245	170.452	147.151	148.284	154.89	171.979	145.43
Q9UBQ5	Eukaryotic translation initiation factor 3 subunit K OS=Homo sapiens GN=EIF3K PE=1 SV=1	EIF3K	196.775	184.979	199.766	206.06	197.757	187.126	200.723	209.093	211.182	182.488	186.492	209.487	207.024	172.179	173.477	200.314
B0QY89	Eukaryotic translation initiation factor 3 subunit L OS=Homo sapiens GN=EIF3L PE=1 SV=1	EIF3L	173.034	181.621	184.126	172.147	186.052	186.797	194.437	199.609	187.014	182.801	201.448	182.289	146.36	167.898	170.97	168.232
Q7L2H7	Eukaryotic translation initiation factor 3 subunit M OS=Homo sapiens GN=EIF3M PE=1 SV=1	EIF3M	224.989	201.819	173.204	190.114	204.753	183.028	169.637	185.466	198.125	203.875	172.188	187.438	206.565	195.718	152.794	164.306
B3KS98	Eukaryotic translation initiation factor 3 subunit H OS=Homo sapiens GN=EIF3S3 PE=1 SV=1	EIF3S3	205.333	190.496	180.077	160.907	190.892	188.778	184.687	165.375	159.067	181.936	185.363	151.11	149.416	201.726	183.021	162.247
P60842	Eukaryotic initiation factor 4A-I OS=Homo sapiens GN=EIF4A1 PE=1 SV=1	EIF4A1	193.824	189.605	182.905	169.325	188.833	188.432	199.039	198.378	191.794	202.738	181.061	178.209	162.304	172.805	179.925	171.838
Q14240-2	Isoform 2 of Eukaryotic initiation factor 4A-II OS=Homo sapiens GN=EIF4A2	EIF4A2	196.591	177.457	177.72	166.248	184.85	187.257	196.407	190.395	193.149	210.317	171.266	170.014	160.831	180.433	176.552	176.877
P38919	Eukaryotic initiation factor 4A-III OS=Homo sapiens GN=EIF4A3 PE=1 SV=4	EIF4A3	200.573	192.793	183.868	180.477	196.003	194.029	185.751	178.935	204.517	209.645	166.853	167.561	170.316	188.946	178.177	169.686
E7EX17	Eukaryotic translation initiation factor 4B OS=Homo sapiens GN=EIF4B PE=1 SV=1	EIF4B	168.525	154.621	181.534	171.02	196.318	191.183	187.667	180.965	192.118	199.766	177.879	164.413	157.118	178.359	183.353	172.277
P06730-2	Isoform 2 of Eukaryotic translation initiation factor 4E OS=Homo sapiens GN=EIF4E	EIF4E	182.201	181.766	199.419	172.79	199.945	182.664	186.221	183.273	175.694	198.973	184.892	182.163	177.049	196.865	201.841	181.253
O60573	Eukaryotic translation initiation factor 4E type 2 OS=Homo sapiens GN=EIF4E2 PE=1 SV=1	EIF4E2	196.921	180.426	150.113	174.28	207.843	140.035	176.556	196.357	177.796	132.704	132.638	192.888	189.707	182.082	147.929	192.964
Q04637-9	Isoform 9 of Eukaryotic translation initiation factor 4 gamma 1 OS=Homo sapiens GN=EIF4G1	EIF4G1	176.13	163.775	176.205	183.119	175.061	183.635	218.459	205.96	180.552	167.713	200.335	189.251	145.775	164.614	178.538	171.552
D3DQV9	Eukaryotic translation initiation factor 4 gamma 2 (Fragment) OS=Homo sapiens GN=EIF4G2 PE=1 SV=1	EIF4G2	177.93	176.527	180.052	193.896	176.585	186.481	190.105	198.772	178.978	182.239	202.222	202.28	150.251	173.436	179.39	184.826
P55010	Eukaryotic translation initiation factor 5 OS=Homo sapiens GN=EIF5 PE=1 SV=2	EIF5	172.46	174.138	158.556	193.943	165.077	185.106	160.163	209.612	187.942	182.58	172.344	189.414	195.648	160.866	144.144	152.631
I3L504	Eukaryotic translation initiation factor 5A-1 OS=Homo sapiens GN=EIF5A PE=1 SV=1	EIF5A	202.335	177.353	178.034	172.523	219.434	203.021	149.926	169.505	201.962	210.523	141.762	170.865	195.746	189.869	151.073	161.328
A0A087WUT6	Eukaryotic translation initiation factor 5B OS=Homo sapiens GN=EIF5B PE=1 SV=1	EIF5B	142.921	155.043	189.397	178.276	162.444	177.714	219.139	223.759	159.364	168.42	225.714	207.905	125.815	156.777	203.389	176.836
Q9BQ52	Zinc phosphodiesterase ELAC protein 2 OS=Homo sapiens GN=ELAC2 PE=1 SV=2	ELAC2	200.148	212.882	167.331	195.937	203.647	193.759	225.037	212.879	195.223	191.108	228.161	199.181	194.425	206.603	169.065	181.336
Q15717-2	Isoform 2 of ELAV-like protein 1 OS=Homo sapiens GN=ELAVL1	ELAVL1	199.052	190.661	168.989	185.366	194.187	179.257	164.06	171.051	196.899	190.716	173.265	169.887	205.095	193.44	179.426	180.179
Q15370-2	Isoform 2 of Elongin-B OS=Homo sapiens GN=ELOB	ELOB	238.256	341.008	192.188	140.696	244.502	253.267	128.19	124.89	258.07	279.512	132.502	120.751	266.313	302.256	155.304	148.459
Q9BW60	Elongation of very long chain fatty acids protein 1 OS=Homo sapiens GN=ELOVL1 PE=1 SV=1	ELOVL1	202.457	206.259	185.819	172.204	191.304	160.681	171.32	171.48	179.519	166.81	153.093	158.861	201.899	149.94	182.481	205.998
Q6IA86-6	Isoform 6 of Elongator complex protein 2 OS=Homo sapiens GN=ELP2	ELP2	176.348	160.571	170.788	176.657	165.922	172.515	191.886	191.641	161.312	182.759	180.263	178.443	188.76	159.155	175.521	177.004
Q9H9T3	Elongator complex protein 3 OS=Homo sapiens GN=ELP3 PE=1 SV=2	ELP3	163.838	186.443	162.561	190.458	163.251	170.924	226.132	211.267	168.047	149.156	235.982	195.64	126.561	150.27	186.495	175.846
Q8TE02-4	Isoform 4 of Elongator complex protein 5 OS=Homo sapiens GN=ELP5	ELP5	146.982	187.67	179.736	148.771	174.77	205.135	167.905	142.926	147.664	209.321	176.979	126.158	147.242	197.325	191.02	147.843
Q8N766	ER membrane protein complex subunit 1 OS=Homo sapiens GN=EMC1 PE=1 SV=1	EMC1	229.037	212.737	193.357	165.725	200.459	187.857	157.153	151.721	168.237	192.612	186.998	154.745	229.574	218.946	175.502	174.08
Q15006	ER membrane protein complex subunit 2 OS=Homo sapiens GN=EMC2 PE=1 SV=1	EMC2	182.043	135.487	226.969	171.813	216.674	135.493	102.06	223.422	177.933	115.54	105.444	211.134	164.104	129.965	100.043	190.383
O43402	ER membrane protein complex subunit 8 OS=Homo sapiens GN=EMC8 PE=1 SV=1	EMC8	178.544	184.468	176.069	165.632	196.181	204.805	231.949	177.428	170.891	190.562	190.536	167.951	199.133	202.051	167.056	164.927
P50402	Emerin OS=Homo sapiens GN=EMD PE=1 SV=1	EMD	196.967	209.458	171.447	177.703	252.794	266.412	195.452	183.491	182.994	175.215	142.908	140.609	214.755	192.663	175.695	163.633
Q92979	Ribosomal RNA small subunit methyltransferase NEP1 OS=Homo sapiens GN=EMG1 PE=1 SV=4	EMG1	224.801	229.299	205.604	190.993	163.71	174.275	147.643	158.549	224.037	148.862	175.826	167.064	198.446	217.825	175.693	162.259
B5MBZ0	Echinoderm microtubule-associated protein-like 4 OS=Homo sapiens GN=EML4 PE=1 SV=3	EML4	179.159	172.193	183.369	179.586	190.133	189.892	202.683	181.787	186.167	178.989	186.932	173.659	176.218	179.107	187.442	173.743
P06733	Alpha-enolase OS=Homo sapiens GN=ENO1 PE=1 SV=2	ENO1	181.799	206.87	182.57	185.402	198.808	176.669	184.984	156.588	184.753	178.61	180.429	170.632	209.123	179.969	192.474	183.781
P11171	Protein 4.1 OS=Homo sapiens GN=EPB41 PE=1 SV=4	EPB41	226.616	187.115	202.698	188.029	177.859	151.477	145.483	162.271	175.73	176.96	158.86	158.219	224.095	217.076	202.042	225.976
Q9H4G0-2	Isoform 2 of Band 4.1-like protein 1 OS=Homo sapiens GN=EPB41L1	EPB41L1	209.074	212.606	194.646	190.321	144.384	144.453	133.191	126.85	190.611	189.916	178.204	165.351	266.162	251.985	248.514	253.213
O43491	Band 4.1-like protein 2 OS=Homo sapiens GN=EPB41L2 PE=1 SV=1	EPB41L2	185.476	179.446	192.435	192.273	125.119	129.365	129.059	130.668	178.538	182.361	181.439	187.086	239.766	252.749	253.262	251.806
P29317	Ephrin type-A receptor 2 OS=Homo sapiens GN=EPHA2 PE=1 SV=2	EPHA2	258.451	193.014	210.084	237.396	142.116	138.383	122.977	150.594	250.709	184.714	147.287	162.755	318.401	248.224	291.499	302.941
P54760	Ephrin type-B receptor 4 OS=Homo sapiens GN=EPHB4 PE=1 SV=2	EPHB4	220.196	226.412	188.843	208.682	144.539	156.979	107.354	142.241	191.798	190.83	151.858	179.327	312.876	247.651	253.413	258.99
P07099	Epoxide hydrolase 1 OS=Homo sapiens GN=EPHX1 PE=1 SV=1	EPHX1	199.029	167.634	194.299	188.651	177.818	198.75	172.46	182.885	158.494	159.488	148.408	195.937	211.692	196.174	171.475	186.172
P58107	Epiplakin OS=Homo sapiens GN=EPPK1 PE=1 SV=2	EPPK1	175.025	180.638	191.29	187.306	190.997	189.52	179.489	204.186	187.359	174.869	194.955	194.865	169.626	175.288	178.714	185.087
P07814	Bifunctional glutamate/proline--tRNA ligase OS=Homo sapiens GN=EPRS PE=1 SV=5	EPRS	181.648	194.827	181.614	179.628	198.058	192.851	194.466	190.553	194.353	188.014	183.974	177.348	170.77	182.52	184.343	174.423
P42566	Epidermal growth factor receptor substrate 15 OS=Homo sapiens GN=EPS15 PE=1 SV=2	EPS15	191.06	186.989	196.425	194.878	180.008	202.795	195.292	172.958	183.455	225.332	189.607	180.197	202.634	193.742	196.352	194.574
Q9UBC2-2	Isoform 2 of Epidermal growth factor receptor substrate 15-like 1 OS=Homo sapiens GN=EPS15L1	EPS15L1	193.336	184.195	177.981	180.237	178.979	184.423	194.322	161.509	190.87	200.629	191.277	173.724	206.115	193.683	180.973	177.292
Q9H6S3-3	Isoform 3 of Epidermal growth factor receptor kinase substrate 8-like protein 2 OS=Homo sapiens GN=EPS8L2	EPS8L2	180.666	194.941	203.94	167.28	192.914	182.615	160.87	166.355	179.761	200.78	178.273	173.741	203.95	206.587	190.054	234.593
O75616	GTPase Era, mitochondrial OS=Homo sapiens GN=ERAL1 PE=1 SV=2	ERAL1	173.031	179.686	198.036	200.957	159.086	169.12	200.595	189.287	156.755	174.813	229.724	204.891	142.328	145.422	160.709	177.719
P04626	Receptor tyrosine-protein kinase erbB-2 OS=Homo sapiens GN=ERBB2 PE=1 SV=1	ERBB2	198.945	171.647	197.446	169.526	146.08	114.026	106.533	86.474	133.756	163.065	156.953	178.504	234.374	230.515	242.258	203.496
Q96RT1-8	Isoform 8 of Erbin OS=Homo sapiens GN=ERBIN	ERBIN	188.15	185.641	192.915	205.139	113.573	115.997	109.414	108.003	162.415	149.328	155.764	167.952	278.19	259.777	263.371	286.923
X6RLX0	ELKS/Rab6-interacting/CAST family member 1 OS=Homo sapiens GN=ERC1 PE=1 SV=1	ERC1	168.726	187.299	177.517	193.045	186.956	174.444	172.288	175.362	180.279	178.549	192.166	204.254	184.622	202.655	174.812	190.81
Q2NKX8	DNA excision repair protein ERCC-6-like OS=Homo sapiens GN=ERCC6L PE=1 SV=1	ERCC6L	169.019	202.627	164.099	182.479	192.881	178.194	202.589	185.457	170.794	199.961	212.686	191.652	169.507	223.766	190.1	173.693
Q969X5	Endoplasmic reticulum-Golgi intermediate compartment protein 1 OS=Homo sapiens GN=ERGIC1 PE=1 SV=1	ERGIC1	201.399	230.063	188.243	196.192	225.904	231.545	205.636	160.744	191.646	270.171	194.782	194.485	217.676	230.506	191.907	183.376
O75477	Erlin-1 OS=Homo sapiens GN=ERLIN1 PE=1 SV=1	ERLIN1	226.002	223.814	188.464	145.227	186.027	164.359	110.744	134.93	192.363	178.315	152.247	123.249	256.861	213.938	184.973	174.748
O94905	Erlin-2 OS=Homo sapiens GN=ERLIN2 PE=1 SV=1	ERLIN2	226.874	251.191	191.981	158.286	203.497	181.634	131.209	147.748	209.043	201.751	144.834	144.096	257.198	218.816	177.536	186.068
P30040	Endoplasmic reticulum resident protein 29 OS=Homo sapiens GN=ERP29 PE=1 SV=4	ERP29	211.797	184.218	200.606	207.323	156.514	157.549	141.076	161.489	164.81	186.519	169.149	178.972	223.956	231.454	207.785	221.592
Q9BS26	Endoplasmic reticulum resident protein 44 OS=Homo sapiens GN=ERP44 PE=1 SV=1	ERP44	213.479	205.765	196.792	205.61	175.728	180.098	149.054	163.152	159.745	202.535	197.159	163.632	238.654	220.219	217.398	213.287
Q9BSJ8-2	Isoform 2 of Extended synaptotagmin-1 OS=Homo sapiens GN=ESYT1	ESYT1	201.138	190.681	183.415	186.186	203.259	181.835	191.883	194.386	172.057	173.047	172.657	171.352	193.364	183.206	184.916	199.145
H7BXI1	Extended synaptotagmin-2 (Fragment) OS=Homo sapiens GN=ESYT2 PE=1 SV=1	ESYT2	193.391	194.374	203.392	185.895	191.213	190.86	192.542	188.32	187.525	179.986	187.711	184.143	186.967	194.137	188.757	193.008
P62495	Eukaryotic peptide chain release factor subunit 1 OS=Homo sapiens GN=ETF1 PE=1 SV=3	ETF1	196.493	188.906	176.016	174.079	193.355	197.925	187.948	198.587	188.417	189.001	189.513	183.633	163.115	179.43	160.668	165.122
Q9UI08-2	Isoform 1 of Ena/VASP-like protein OS=Homo sapiens GN=EVL	EVL	192.815	157.808	161.727	189.29	209.319	200.517	240.096	195.47	186.045	173.179	236.497	209.056	248.798	162.653	242.554	262.838
Q01844-5	Isoform 5 of RNA-binding protein EWS OS=Homo sapiens GN=EWSR1	EWSR1	165.704	172.616	187.439	189.265	182.468	178.867	203.052	213.35	174.62	170.031	203.906	216.391	131.159	180.36	184.697	193.112
Q01780	Exosome component 10 OS=Homo sapiens GN=EXOSC10 PE=1 SV=2	EXOSC10	123.586	181.769	186.66	189.628	156.236	187.647	201.822	202.582	145.255	165.238	206.548	191.825	124.295	175.867	204.595	183.382
Q13868	Exosome complex component RRP4 OS=Homo sapiens GN=EXOSC2 PE=1 SV=2	EXOSC2	194.605	169.273	186.84	178.675	186.18	169.541	195.805	167.102	152.354	184.722	182.849	182.72	191.83	177.055	173.418	165.315
Q9NQT5	Exosome complex component RRP40 OS=Homo sapiens GN=EXOSC3 PE=1 SV=3	EXOSC3	178.747	174.267	161.511	190.621	191.739	175.212	180.541	190.878	175.763	178.163	182.049	203.914	194.92	169.773	183.881	195.739
Q96B26	Exosome complex component RRP43 OS=Homo sapiens GN=EXOSC8 PE=1 SV=1	EXOSC8	171.409	176.704	196.602	161.641	150.158	159.77	194.205	146.283	148.967	209.338	177.98	178.566	134.796	192.631	200.305	160.058
E7EQR4	Ezrin OS=Homo sapiens GN=EZR PE=1 SV=3	EZR	189.492	174.071	197.045	203.115	136.938	129.286	137.218	136.609	185.192	181.199	192.675	180.958	234.428	250.297	261.8	255.01
Q9UNN5	FAS-associated factor 1 OS=Homo sapiens GN=FAF1 PE=1 SV=2	FAF1	176.262	117.476	160.75	205.908	219.801	182.657	155.954	194.369	168.377	198.699	167.857	206.8	190.409	126.825	154.779	169.42
Q96CS3	FAS-associated factor 2 OS=Homo sapiens GN=FAF2 PE=1 SV=2	FAF2	202.386	184.961	190.628	195.57	219.355	194.633	197.384	177.258	182.884	172.902	160.512	163.814	197.218	180.608	182.684	184.116
Q9NZB2-6	Isoform F of Constitutive coactivator of PPAR-gamma-like protein 1 OS=Homo sapiens GN=FAM120A	FAM120A	140.028	166.603	180.633	192.859	156.6	200.316	210.627	218.772	169.71	159.549	206.734	208.593	127.271	160.979	199.919	182.913
Q96TA1	Niban-like protein 1 OS=Homo sapiens GN=FAM129B PE=1 SV=3	FAM129B	190.05	185.584	212.218	204.711	153.221	151.87	137.631	151.232	198.44	207.142	192.27	183.469	242.693	253.239	261.415	240.563
Q15018	BRISC complex subunit Abro1 OS=Homo sapiens GN=FAM175B PE=1 SV=2	FAM175B	170.682	167.407	179.24	168.735	162.914	189.349	193.708	175.113	173.286	183.085	197.827	173.453	144.128	179.1	187.289	158.518
Q9NUQ9	Protein FAM49B OS=Homo sapiens GN=FAM49B PE=1 SV=1	FAM49B	196.151	161.008	187.171	228.081	176.68	178.803	189.693	185.538	218.944	217.691	165.93	212.932	172.901	155.728	183.265	155.568
Q14320	Protein FAM50A OS=Homo sapiens GN=FAM50A PE=1 SV=2	FAM50A	161.773	157.417	162.994	188.079	183.762	226.135	255.383	195.016	192.776	234.322	198.654	275.274	172.847	187.617	181.511	186.732
Q6ZS17-4	Isoform 4 of Protein FAM65A OS=Homo sapiens GN=FAM65A	FAM65A	180.286	133.676	177.396	226.982	191.203	165.989	97.7679	190.206	183.31	141.802	141.484	194.64	283.529	151.909	154.913	204.997
Q658Y4	Protein FAM91A1 OS=Homo sapiens GN=FAM91A1 PE=1 SV=3	FAM91A1	170.897	230.642	168.797	207.329	174.293	201.456	156.832	202.075	197.519	171.109	183.829	213.139	138.891	150.636	153.759	172.046
Q8NCA5	Protein FAM98A OS=Homo sapiens GN=FAM98A PE=1 SV=1	FAM98A	145.523	183.925	184.068	184.202	167.635	185.713	204.429	196.461	177.249	165.71	217.063	203.505	134.716	158.166	180.392	181.377
Q52LJ0-2	Isoform 2 of Protein FAM98B OS=Homo sapiens GN=FAM98B	FAM98B	175.707	171.864	188.338	187.007	184.131	181.89	195.421	200.003	186.41	173.565	200.11	204.243	161.865	179.975	192.763	190.584
Q9NVI1	Fanconi anemia group I protein OS=Homo sapiens GN=FANCI PE=1 SV=4	FANCI	128.321	181.491	185.588	177.484	145.136	186.756	201.634	168.721	109.325	160.657	189.695	242.124	151.768	181.622	182.535	156.199
Q8WVX9	Fatty acyl-CoA reductase 1 OS=Homo sapiens GN=FAR1 PE=1 SV=1	FAR1	215.906	193.498	157.806	228.21	197.471	171.312	174.679	203.16	214.67	167.456	187.483	196.937	211.312	171.411	171.515	207.128
Q9Y4F1	FERM, RhoGEF and pleckstrin domain-containing protein 1 OS=Homo sapiens GN=FARP1 PE=1 SV=1	FARP1	165.807	201.52	207.698	192.774	136.755	180.118	157.146	151.812	167.061	185.834	193.147	193.018	193.73	221.454	241.374	225.252
O95363	Phenylalanine--tRNA ligase, mitochondrial OS=Homo sapiens GN=FARS2 PE=1 SV=1	FARS2	237.757	211.651	186.136	186.451	190.814	165.662	175.368	180.066	208.299	157.152	188.72	191.023	233.254	162.033	157.697	185.844
Q9NSD9	Phenylalanine--tRNA ligase beta subunit OS=Homo sapiens GN=FARSB PE=1 SV=3	FARSB	178.507	183.298	184.563	184.923	174.959	179.345	193.081	220.857	179.242	168.485	209.449	189.843	169.056	156.325	166.331	176.765
P49327	Fatty acid synthase OS=Homo sapiens GN=FASN PE=1 SV=3	FASN	170.13	168.46	190.188	184.107	176.177	172.869	202.536	196.763	177.021	175.42	184.915	188.408	157.617	166.569	185.015	183.345
Q9NYY8	FAST kinase domain-containing protein 2, mitochondrial OS=Homo sapiens GN=FASTKD2 PE=1 SV=1	FASTKD2	161.612	209.744	224.336	188.11	184.538	201.786	183.116	170.971	207.875	184.611	174.038	205.612	215.277	224.482	173.433	203.991
Q8TDW7	Protocadherin Fat 3 OS=Homo sapiens GN=FAT3 PE=2 SV=2	FAT3	141.169	178.743	180.59	166.348	173.613	225.555	257.873	153.759	108.174	148.418	210.433	233.818	128.335	149.467	201.932	139.648
E9PR30	40S ribosomal protein S30 OS=Homo sapiens GN=FAU PE=1 SV=1	FAU	47.6345	91.963	155.793	148.639	56.1347	106.93	335.539	260.998	107.512	81.7334	269.35	350.749	80.0191	68.9149	379.892	204.159
P22087	rRNA 2'-O-methyltransferase fibrillarin OS=Homo sapiens GN=FBL PE=1 SV=2	FBL	131.61	170.711	172.671	181.696	144.618	179.935	220.697	192.129	168.054	139.289	212.55	193.947	139.42	158.676	200.218	181.715
Q8NEZ5	F-box only protein 22 OS=Homo sapiens GN=FBXO22 PE=1 SV=1	FBXO22	244.655	176.829	202.418	245.026	189.701	167.754	211.933	201.44	208.432	180.911	193.719	218.963	212.517	175.952	201.353	206.159
Q0JRZ9	F-BAR domain only protein 2 OS=Homo sapiens GN=FCHO2 PE=1 SV=2	FCHO2	199.687	186.856	177.071	176.656	150.418	175.301	171.462	173.303	177.091	200.624	198.596	205.178	172.428	213.854	192.908	199.61
P14324	Farnesyl pyrophosphate synthase OS=Homo sapiens GN=FDPS PE=1 SV=4	FDPS	154.445	140.727	153.758	144.024	164.445	161.696	178.129	162.087	175.68	185.45	172.522	152.892	153.018	142.436	145.04	160.21
P39748	Flap endonuclease 1 OS=Homo sapiens GN=FEN1 PE=1 SV=1	FEN1	186.142	254.881	217.074	180.289	205.544	247.3	248.468	210.45	177.687	271.096	278.173	184.28	152.028	223.507	248.448	188.413
Q9BQL6	Fermitin family homolog 1 OS=Homo sapiens GN=FERMT1 PE=1 SV=1	FERMT1	204.733	189.271	185.174	158.409	163.468	189.825	163.707	161.723	205.074	171.094	165.51	184.29	181.807	219.824	163.209	179.295
Q96AC1-3	Isoform 3 of Fermitin family homolog 2 OS=Homo sapiens GN=FERMT2	FERMT2	167.151	186.324	187.016	188.036	174.747	185.538	181.246	178.692	189.168	196.416	181.289	183.266	203.471	225.814	202.797	197.382
P07954	Fumarate hydratase, mitochondrial OS=Homo sapiens GN=FH PE=1 SV=3	FH	212.426	200.893	184.884	189.892	186.142	174.375	161.975	167.262	190.312	181.21	175.056	183.101	201.57	188.585	186.894	180.847
A0A0A0MSG2	Four and a half LIM domains protein 2 OS=Homo sapiens GN=FHL2 PE=1 SV=1	FHL2	187.909	179.165	168.307	170.687	189.491	168.209	189.271	168.127	196.214	200.05	165.133	158.249	212.151	184.953	188.98	168.37
Q6PIW4	Fidgetin-like protein 1 OS=Homo sapiens GN=FIGNL1 PE=1 SV=2	FIGNL1	172.435	190.143	178.848	198.314	183.475	203.504	191.839	190.149	192.143	207.054	183.233	185.454	164.707	180.067	198.733	192.071
Q6UN15	Pre-mRNA 3'-end-processing factor FIP1 OS=Homo sapiens GN=FIP1L1 PE=1 SV=1	FIP1L1	210.21	214.284	178.123	191.694	204.124	223.546	188.219	178.817	229.518	191.91	165.58	199.945	236.025	183.104	180.8	175.748
Q96AY3	Peptidyl-prolyl cis-trans isomerase FKBP10 OS=Homo sapiens GN=FKBP10 PE=1 SV=1	FKBP10	185.542	219.678	214.872	185.056	170.25	165.864	180.803	175.224	160.61	175.156	186.103	171.977	184.068	183.957	184.168	180.809
A0A0A0MT60	Peptidylprolyl isomerase (Fragment) OS=Homo sapiens GN=FKBP15 PE=1 SV=1	FKBP15	256.828	184.342	171.894	215.612	176.121	175.048	153.789	168.014	225.791	208.115	207.073	206.098	198.208	173.223	156.742	190.603
Q02790	Peptidyl-prolyl cis-trans isomerase FKBP4 OS=Homo sapiens GN=FKBP4 PE=1 SV=3	FKBP4	194.089	183.948	198.572	177.873	196.752	187.991	196.913	190.032	195.745	224.927	191.517	184.796	188.603	193.386	182.781	171.296
Q13451	Peptidyl-prolyl cis-trans isomerase FKBP5 OS=Homo sapiens GN=FKBP5 PE=1 SV=2	FKBP5	173.346	184.548	183.131	179.963	184.505	192.88	183.882	187.18	181.849	204.13	175.327	174.291	161.806	169.212	165.444	172.679
Q14318-2	Isoform 2 of Peptidyl-prolyl cis-trans isomerase FKBP8 OS=Homo sapiens GN=FKBP8	FKBP8	168.933	180.53	187.905	175.766	205.343	188.411	188.515	192.06	163.432	170.924	164.583	150.171	189.678	196.953	185.538	192.517
Q13045	Protein flightless-1 homolog OS=Homo sapiens GN=FLII PE=1 SV=2	FLII	182.959	184.113	170.297	189.922	183.442	187.317	184.358	196.092	185.027	189.628	182.944	191.74	172.89	177.144	184.34	187.302
P21333	Filamin-A OS=Homo sapiens GN=FLNA PE=1 SV=4	FLNA	190.221	181.946	192.347	179.56	169.025	159.61	153.792	158.189	192.182	193.777	164.367	172.411	213.38	211.74	212.709	207.805
O75369-8	Isoform 8 of Filamin-B OS=Homo sapiens GN=FLNB	FLNB	177.849	173.546	190.565	188.458	162.692	162.546	170.656	172.916	184.992	180.19	181.83	188.607	186.472	198.129	210.534	217.224
O75955	Flotillin-1 OS=Homo sapiens GN=FLOT1 PE=1 SV=3	FLOT1	179.7	206.424	221.893	198.712	222.196	168.51	146.726	178.175	246.743	158.089	185.27	239.756	181.99	190.045	217.394	232.004
E7EMK3	Flotillin-2 OS=Homo sapiens GN=FLOT2 PE=1 SV=1	FLOT2	196.445	229.468	253.76	176.211	186.108	206.959	123.298	147.129	205.687	198.905	176.967	166.106	197.066	257.899	196.255	203.581
O95466-3	Isoform 3 of Formin-like protein 1 OS=Homo sapiens GN=FMNL1	FMNL1	188.299	199.552	183.399	175.653	153.836	152.743	170.402	156.039	172.408	132.341	165.331	188.462	255.606	181.506	175.359	228.122
Q06787	Synaptic functional regulator FMR1 OS=Homo sapiens GN=FMR1 PE=1 SV=1	FMR1	177.538	175.645	190.282	207.092	190.931	184.299	177.338	203.397	179.73	170.243	184.267	192.233	166.219	187.654	198.296	189.846
Q06787-7	Isoform 7 of Synaptic functional regulator FMR1 OS=Homo sapiens GN=FMR1	FMR1	177.538	175.645	190.282	207.092	190.931	184.299	177.338	203.397	179.73	170.243	184.267	192.233	166.219	187.654	198.296	189.846
S4R347	Formin-binding protein 1-like OS=Homo sapiens GN=FNBP1L PE=1 SV=1	FNBP1L	183.565	183.542	180.147	171.79	180.279	183.244	163.659	186.71	187.3	188.343	191.622	193.85	191.903	229.596	176.253	188.824
Q53EP0	Fibronectin type III domain-containing protein 3B OS=Homo sapiens GN=FNDC3B PE=1 SV=2	FNDC3B	199.944	231.708	176.001	179.415	189.582	195.941	182.39	181.245	185.22	153.708	153.914	160.718	215.281	175.364	157.536	202.749
P49354	Protein farnesyltransferase/geranylgeranyltransferase type-1 subunit alpha OS=Homo sapiens GN=FNTA PE=1 SV=1	FNTA	184.655	217.881	149.857	182.167	174.492	210.918	175.285	193.016	185.144	288.047	203.886	189.036	141.579	321.647	178.407	164.247
O94915	Protein furry homolog-like OS=Homo sapiens GN=FRYL PE=1 SV=2	FRYL	151.54	177.552	167.81	204.481	181.472	207.884	210.303	209.888	185.973	146.737	227.695	208.561	180.803	195.106	207.033	184.253
Q16658	Fascin OS=Homo sapiens GN=FSCN1 PE=1 SV=3	FSCN1	172.236	164.169	174.251	174.522	175.491	175.161	186.748	176.109	168.722	208.833	188.043	163.124	197.006	184.311	189.237	167.697
P02794	Ferritin heavy chain OS=Homo sapiens GN=FTH1 PE=1 SV=2	FTH1	231.33	201.013	181.858	178.51	224.452	186.552	164.882	168.244	208.616	224.682	154.747	170.953	230.043	196.546	175.43	181.594
P02792	Ferritin light chain OS=Homo sapiens GN=FTL PE=1 SV=2	FTL	177.787	211.803	189.137	197.675	184.309	182.633	159.296	157.004	183.002	212	154.997	175.392	220.532	204.951	199.408	192.907
Q96AE4	Far upstream element-binding protein 1 OS=Homo sapiens GN=FUBP1 PE=1 SV=3	FUBP1	201.994	171.987	187.117	172.361	194.828	186.184	184.326	182.149	206.997	205.277	190.261	183.484	202.988	174.481	172.345	182.366
Q96AE4-2	Isoform 2 of Far upstream element-binding protein 1 OS=Homo sapiens GN=FUBP1	FUBP1	204.161	172.326	186.644	174.065	196.456	186.043	184.36	182.747	207.538	205.723	189.824	183.708	204.399	174.462	172.55	183.07
Q96I24	Far upstream element-binding protein 3 OS=Homo sapiens GN=FUBP3 PE=1 SV=2	FUBP3	186.058	175.773	182.265	192.634	183.81	190.83	166.88	184.613	201.098	184.516	185.792	169.052	186.448	186.817	186.952	189.384
H3BPE7	RNA-binding protein FUS OS=Homo sapiens GN=FUS PE=1 SV=1	FUS	167.623	174.013	184.42	188.033	200.496	198.145	196.096	189.54	191.782	202.741	196.264	198.045	158.04	178.87	180.815	184.912
P51114	Fragile X mental retardation syndrome-related protein 1 OS=Homo sapiens GN=FXR1 PE=1 SV=3	FXR1	174.002	181.827	188.283	194.633	174.742	184.94	193.954	210.778	178.41	183.176	196.234	196.429	163.424	177.375	183.22	189.143
P51116	Fragile X mental retardation syndrome-related protein 2 OS=Homo sapiens GN=FXR2 PE=1 SV=2	FXR2	166.454	175.177	183.538	190.115	183.704	177.055	185.948	187.014	175.86	174.282	197.281	180.388	151.398	180.259	197.287	176.396
P06241	Tyrosine-protein kinase Fyn OS=Homo sapiens GN=FYN PE=1 SV=3	FYN	176.915	212.572	207.538	192.645	117.055	134.939	121.093	116.688	183.615	175.575	183.33	172.982	281.804	264.447	264.094	271.418
P06241-2	Isoform 2 of Tyrosine-protein kinase Fyn OS=Homo sapiens GN=FYN	FYN	188.369	212.917	211.926	206.542	110.961	145.913	126.914	104.572	175.371	176.457	186.637	173.705	303.579	260.595	261.294	292.822
Q13283	Ras GTPase-activating protein-binding protein 1 OS=Homo sapiens GN=G3BP1 PE=1 SV=1	G3BP1	184.459	184.914	187.898	180.842	215.571	200.535	204.877	193.879	202.824	213.764	195.471	194.57	186.255	185.338	183.282	177.343
Q9UN86	Ras GTPase-activating protein-binding protein 2 OS=Homo sapiens GN=G3BP2 PE=1 SV=2	G3BP2	163.432	161.024	176.932	170.316	188.406	189.814	201.791	197.141	181.299	204.042	179.066	191.666	163.319	167.368	170.385	166.955
P11413-2	Isoform Long of Glucose-6-phosphate 1-dehydrogenase OS=Homo sapiens GN=G6PD	G6PD	191.042	152.381	184.57	187.734	163.77	179.302	200.205	182.056	189.371	192.426	154.466	182.442	174.742	189.856	191.599	183.644
Q06546	GA-binding protein alpha chain OS=Homo sapiens GN=GABPA PE=1 SV=1	GABPA	149.804	184.145	162.553	161.825	169.624	194.43	185.142	190.989	190.579	211.806	152.531	156.255	174.531	177.915	182.71	161.878
A0A087X111	G antigen 13 OS=Homo sapiens GN=GAGE13 PE=4 SV=1	GAGE13	207.985	142.651	164.029	198.229	179.397	219.773	173.023	204.636	222.311	188.272	199.623	232.678	182.278	183.015	196.703	181.573
O14976	Cyclin-G-associated kinase OS=Homo sapiens GN=GAK PE=1 SV=2	GAK	184.582	187.735	189.398	179.597	177.818	181.457	181.344	171.668	186.35	187.373	185.7	178.537	167.523	177.896	184.772	171.142
Q10471	Polypeptide N-acetylgalactosaminyltransferase 2 OS=Homo sapiens GN=GALNT2 PE=1 SV=1	GALNT2	159.848	235.97	232.014	183.762	165.038	210.501	178.815	148.495	151.549	177.573	169.122	151.777	178.456	216.763	197.338	195.773
Q14697-2	Isoform 2 of Neutral alpha-glucosidase AB OS=Homo sapiens GN=GANAB	GANAB	214.248	199.802	184.591	185.68	168.685	170.575	138.067	143.274	187.416	177.244	163.27	167.273	216.076	202.542	195.225	194.915
P04406	Glyceraldehyde-3-phosphate dehydrogenase OS=Homo sapiens GN=GAPDH PE=1 SV=3	GAPDH	204.992	186.394	195.237	196.558	185.736	166.522	184.793	172.663	172.462	184.791	177.83	169.735	172.359	191.064	192.769	161.331
Q14C86-6	Isoform 6 of GTPase-activating protein and VPS9 domain-containing protein 1 OS=Homo sapiens GN=GAPVD1	GAPVD1	176.013	168.729	191.671	183.068	175.831	177.748	185.78	179.575	182.777	181.622	186.992	175.616	153.467	167.447	183.342	168.499
Q9NY12	H/ACA ribonucleoprotein complex subunit 1 OS=Homo sapiens GN=GAR1 PE=1 SV=1	GAR1	172.544	196.927	176.758	179.19	186.703	182.193	199.924	198.355	187.149	155.992	213.37	193.484	189.159	173.675	190.469	179.117
P41250	Glycine--tRNA ligase OS=Homo sapiens GN=GARS PE=1 SV=3	GARS	187.719	180.636	180.01	181.762	187.347	190.854	184.254	184.466	180.737	196.685	191.621	175.778	185.032	183.04	180.536	181.088
P22102	Trifunctional purine biosynthetic protein adenosine-3 OS=Homo sapiens GN=GART PE=1 SV=1	GART	166.795	169.36	180.442	173.1	173.696	181.786	194.464	183.647	183.434	192.297	192.47	182.028	166.217	172.431	179.363	177.386
Q8WXI9	Transcriptional repressor p66-beta OS=Homo sapiens GN=GATAD2B PE=1 SV=1	GATAD2B	199.902	184.077	172.13	174.939	197.235	255.869	195.128	183.228	192.318	216.102	170.29	195.961	204.753	217.142	188.359	192.759
Q92538	Golgi-specific brefeldin A-resistance guanine nucleotide exchange factor 1 OS=Homo sapiens GN=GBF1 PE=1 SV=2	GBF1	174.816	186.744	185.212	186.897	198.978	187.395	195.164	209.939	191.057	188.658	192.012	198.796	185.167	196.91	188.258	175.39
Q8IWJ2	GRIP and coiled-coil domain-containing protein 2 OS=Homo sapiens GN=GCC2 PE=1 SV=4	GCC2	194.202	184.62	208.391	208.239	187.002	175.968	172.541	177.813	184.108	198.26	171.165	181.333	175.273	161.39	156.333	151.035
P48507	Glutamate--cysteine ligase regulatory subunit OS=Homo sapiens GN=GCLM PE=1 SV=1	GCLM	218.301	163.585	186.66	212.301	203.715	169.092	180.928	191.031	212.037	212.209	151.683	197.16	212.855	200.954	160.164	191.364
Q92616	eIF-2-alpha kinase activator GCN1 OS=Homo sapiens GN=GCN1 PE=1 SV=6	GCN1	155.268	172.292	172.36	194.827	162.567	183.705	210.335	188.338	176.596	186.075	202.633	198.335	150.567	153.515	183.457	176.15
Q9Y2T3-3	Isoform 3 of Guanine deaminase OS=Homo sapiens GN=GDA	GDA	195.765	166.631	183.734	177.606	186.488	182.431	184.204	175.04	188.634	210.495	177.319	172.778	189.733	189.773	178.088	179.8
P50395	Rab GDP dissociation inhibitor beta OS=Homo sapiens GN=GDI2 PE=1 SV=2	GDI2	195.224	165.997	188.168	189.22	188.893	176.791	182.459	186.726	184.546	194.919	185.347	185.297	180.321	193.24	193.385	191.541
P57678	Gem-associated protein 4 OS=Homo sapiens GN=GEMIN4 PE=1 SV=2	GEMIN4	167.443	186.126	189.549	194.24	183.945	185.09	197.088	203.556	196.631	167.285	179.985	196.471	180.39	183.607	190.767	193.164
Q8TEQ6	Gem-associated protein 5 OS=Homo sapiens GN=GEMIN5 PE=1 SV=3	GEMIN5	171.011	179.252	184.631	178.708	176.718	181.558	191.994	187.456	185.82	180.729	176.654	175.326	190.678	186.419	202.763	197.736
Q96RP9-2	Isoform 2 of Elongation factor G, mitochondrial OS=Homo sapiens GN=GFM1	GFM1	163.422	204.509	186.286	135.466	130.413	201.069	162.5	166.341	157.91	147.957	188.608	159.034	141.244	216.227	206.595	149.319
Q06210	Glutamine--fructose-6-phosphate aminotransferase [isomerizing] 1 OS=Homo sapiens GN=GFPT1 PE=1 SV=3	GFPT1	177.62	183.878	191.401	181.754	179.005	185.997	194.141	180.876	186.827	199.49	180.49	181.827	186.953	190.038	196.402	181.723
I1E4Y6	GRB10-interacting GYF protein 2 OS=Homo sapiens GN=GIGYF2 PE=1 SV=1	GIGYF2	186.161	183.491	183.758	220.454	211.244	172.431	230.141	196.562	195.317	157.381	180.107	174.48	189.058	206.136	208.246	186.272
O14908	PDZ domain-containing protein GIPC1 OS=Homo sapiens GN=GIPC1 PE=1 SV=2	GIPC1	193.932	195.393	193.855	216.661	182.023	162.46	165.13	199.48	177.376	200.636	186.602	214.107	211.804	250.558	187.553	215.281
Q92990	Glomulin OS=Homo sapiens GN=GLMN PE=1 SV=2	GLMN	174.103	207.269	215.475	183.752	186.588	199.696	224.786	205.026	181.146	198.132	215.009	193.482	179.485	207.786	190.186	169.701
F6TLX2	Glyoxalase domain-containing protein 4 OS=Homo sapiens GN=GLOD4 PE=1 SV=1	GLOD4	177.339	148.75	165.117	194.82	192.415	156.823	152.881	182.4	182.265	177.442	151.002	181.894	218.003	160.449	170.994	215.218
O76003	Glutaredoxin-3 OS=Homo sapiens GN=GLRX3 PE=1 SV=2	GLRX3	168.999	163.256	197.555	169.603	172.366	179.717	196.625	180.911	173.282	183.133	195.806	162.879	183.794	182.916	190.921	179.201
Q49A26	Putative oxidoreductase GLYR1 OS=Homo sapiens GN=GLYR1 PE=1 SV=3	GLYR1	189.152	179.255	182.609	188.844	176.43	169.017	190.386	180.681	192.987	167.293	190.334	187.823	187.401	158.876	169.532	219.333
O60547	GDP-mannose 4,6 dehydratase OS=Homo sapiens GN=GMDS PE=1 SV=1	GMDS	144.74	170.802	182.131	168.1	167.551	179.598	188.4	182.088	167.554	178.905	164.968	160.496	157.535	176.922	194.606	169.198
P49915	GMP synthase [glutamine-hydrolyzing] OS=Homo sapiens GN=GMPS PE=1 SV=1	GMPS	178.764	166.101	175.162	183.307	191.973	189.881	203.034	193.057	186.735	191.045	185.492	187.631	193.983	175.709	187.142	188.722
P29992	Guanine nucleotide-binding protein subunit alpha-11 OS=Homo sapiens GN=GNA11 PE=1 SV=2	GNA11	192.472	190.458	198.298	183.333	114.633	138.466	122.149	128.698	159.569	167.153	176.752	159.732	266.366	242.004	240.368	238.881
Q14344	Guanine nucleotide-binding protein subunit alpha-13 OS=Homo sapiens GN=GNA13 PE=1 SV=2	GNA13	220.012	186.484	211.901	175.238	153.501	153.686	145.915	126.128	183.561	210.267	170.315	149.835	302.687	246.035	244.79	243.235
P04899-4	Isoform sGi2 of Guanine nucleotide-binding protein G(i) subunit alpha-2 OS=Homo sapiens GN=GNAI2	GNAI2	214.445	206.466	207.891	191.105	148.363	145.205	147.624	123.548	172.697	180.338	166.168	156.345	300.713	243.471	257.242	251.938
P08754	Guanine nucleotide-binding protein G(k) subunit alpha OS=Homo sapiens GN=GNAI3 PE=1 SV=3	GNAI3	214.7	208.143	191.813	191.123	145.936	152.84	165.656	122.749	169.813	192.699	170.634	154.328	299.166	237.479	240.498	254.411
P63092-3	Isoform 3 of Guanine nucleotide-binding protein G(s) subunit alpha isoforms short OS=Homo sapiens GN=GNAS	GNAS	220.041	208.057	182.377	174.181	158.199	145.315	119.271	123.4	172.449	201.78	153.649	140.263	282.928	243.038	211.477	231.459
Q5JWF2	Guanine nucleotide-binding protein G(s) subunit alpha isoforms XLas OS=Homo sapiens GN=GNAS PE=1 SV=2	GNAS	220.041	208.057	182.377	174.181	158.199	145.315	119.271	123.4	172.449	201.78	153.649	140.263	282.928	243.038	211.477	231.459
Q5JWF2-2	Isoform XLas-2 of Guanine nucleotide-binding protein G(s) subunit alpha isoforms XLas OS=Homo sapiens GN=GNAS	GNAS	220.041	208.057	182.377	174.181	158.199	145.315	119.271	123.4	172.449	201.78	153.649	140.263	282.928	243.038	211.477	231.459
P62879	Guanine nucleotide-binding protein G(I)/G(S)/G(T) subunit beta-2 OS=Homo sapiens GN=GNB2 PE=1 SV=3	GNB2	192.943	183.343	186.525	194.109	172.615	134.488	123.844	146.914	193.381	178.36	167.64	163.23	268.055	239.411	223.176	241.948
Q9HAV0	Guanine nucleotide-binding protein subunit beta-4 OS=Homo sapiens GN=GNB4 PE=1 SV=3	GNB4	191.956	179.478	187.088	193.312	168.123	131.122	122.94	146.249	186.62	181.083	167.366	163.086	274.909	247.013	226.072	244.302
Q9Y223-2	Isoform 2 of Bifunctional UDP-N-acetylglucosamine 2-epimerase/N-acetylmannosamine kinase OS=Homo sapiens GN=GNE	GNE	157.086	179.419	172.581	169.377	201.756	194.295	191.111	183.311	199.383	182.948	186.726	175.775	221.081	192.441	170.21	180.256
Q9UBI6	Guanine nucleotide-binding protein G(I)/G(S)/G(O) subunit gamma-12 OS=Homo sapiens GN=GNG12 PE=1 SV=3	GNG12	293.834	314.866	131.16	181.047	220.083	184.687	80.6407	109.666	145.6	247.025	94.0226	133.416	321.171	359.01	214.643	144.769
Q13823	Nucleolar GTP-binding protein 2 OS=Homo sapiens GN=GNL2 PE=1 SV=1	GNL2	52.0571	115.707	186.664	135.636	83.6345	137.577	287.728	299.89	101.577	137.238	299.776	263.334	58.2277	104.764	206.025	209.114
Q9BVP2	Guanine nucleotide-binding protein-like 3 OS=Homo sapiens GN=GNL3 PE=1 SV=2	GNL3	138.555	166.703	190.485	183.136	143.113	175.594	226.532	208.943	153.512	135.122	243.409	204.795	139.39	144.595	193.562	183.632
Q9NVN8	Guanine nucleotide-binding protein-like 3-like protein OS=Homo sapiens GN=GNL3L PE=1 SV=1	GNL3L	168.671	145.231	166.45	225.337	167.608	173.83	202.951	239.453	201.022	129.944	204.326	235.486	160.99	107.81	156.943	222.878
P46926	Glucosamine-6-phosphate isomerase 1 OS=Homo sapiens GN=GNPDA1 PE=1 SV=1	GNPDA1	169.979	169.842	188.19	174.768	187.367	187.533	188.88	193.434	179.602	190.276	189.912	194.648	159.765	162.861	182.609	174.761
Q8TDQ7	Glucosamine-6-phosphate isomerase 2 OS=Homo sapiens GN=GNPDA2 PE=1 SV=1	GNPDA2	184.298	169.654	184.021	183.795	177.159	183.769	183.376	202.388	190.063	184.345	193.544	200.141	169.51	187.236	192.927	183.932
Q08379	Golgin subfamily A member 2 OS=Homo sapiens GN=GOLGA2 PE=1 SV=3	GOLGA2	196.772	193.804	190.447	197.152	192.793	190.503	185.111	179.115	189.219	183.417	163.832	178.604	215.38	202.244	191.176	207.563
Q08378	Golgin subfamily A member 3 OS=Homo sapiens GN=GOLGA3 PE=1 SV=2	GOLGA3	188.388	197.631	184.904	191.68	228.536	196.145	185.36	195.854	194.9	190.052	187.713	183.45	180.226	156.893	160.484	157.518
Q13439	Golgin subfamily A member 4 OS=Homo sapiens GN=GOLGA4 PE=1 SV=1	GOLGA4	181.124	220.342	251.597	213.696	151.05	172.087	180.784	169.106	193.644	178.968	212.128	208.802	140.833	146.313	163.096	164.75
Q14789	Golgin subfamily B member 1 OS=Homo sapiens GN=GOLGB1 PE=1 SV=2	GOLGB1	203.748	198.473	199.73	192.095	197.564	186.692	182.077	175.062	187.217	199.128	172.626	166.259	193.011	177.541	172.225	166.432
Q14789-2	Isoform 2 of Golgin subfamily B member 1 OS=Homo sapiens GN=GOLGB1	GOLGB1	204.98	198.422	199.479	192.742	198.672	186.455	181.956	176.18	188.604	198.881	172.165	167.63	194.519	177.071	171.959	168.134
Q14789-4	Isoform 4 of Golgin subfamily B member 1 OS=Homo sapiens GN=GOLGB1	GOLGB1	203.944	198.616	199.238	192.218	197.73	186.457	182.038	175.54	187.139	198.687	172.789	165.784	192.874	177.225	172.43	166.477
Q9HD26	Golgi-associated PDZ and coiled-coil motif-containing protein OS=Homo sapiens GN=GOPC PE=1 SV=1	GOPC	209.957	183.513	185.591	270.822	175.949	152.813	172.865	194.674	200.629	179.914	199.808	226.384	107.646	131.216	142.726	134.203
P43304	Glycerol-3-phosphate dehydrogenase, mitochondrial OS=Homo sapiens GN=GPD2 PE=1 SV=3	GPD2	191.274	168.397	191.767	194.649	188.501	181.048	184.209	195.35	169.892	198.596	172.949	185.434	198.755	184.345	183.509	198.6
F5H039	Gephyrin OS=Homo sapiens GN=GPHN PE=1 SV=1	GPHN	191.095	164.856	180.067	185.777	202.005	177.775	178.031	196.111	188.492	178.08	170.145	187.083	195.435	183.605	186.674	199.5
Q8NFJ5	Retinoic acid-induced protein 3 OS=Homo sapiens GN=GPRC5A PE=1 SV=2	GPRC5A	213.198	204.209	213.068	193.932	143.113	147.64	138.704	129.163	190.452	189.467	168.371	153.532	229.927	229.382	229.587	203.012
Q13098-7	Isoform 2 of COP9 signalosome complex subunit 1 OS=Homo sapiens GN=GPS1	GPS1	174.723	199.165	176.286	176.697	192.008	179.067	202.442	199.474	188.404	187.991	191.684	197.227	162.66	192.44	178.242	179.134
Q8TED1	Probable glutathione peroxidase 8 OS=Homo sapiens GN=GPX8 PE=1 SV=2	GPX8	197.413	190.905	179.906	159.873	208.751	194.671	187.315	182.495	158.723	180.889	175.319	145.831	207.407	210.972	176.67	183.266
P62993	Growth factor receptor-bound protein 2 OS=Homo sapiens GN=GRB2 PE=1 SV=1	GRB2	213.814	172.609	170.544	186.813	153.43	174.14	188.509	191.105	174.585	185.312	193.225	202.599	173.788	179.966	172.15	163.318
Q12849	G-rich sequence factor 1 OS=Homo sapiens GN=GRSF1 PE=1 SV=3	GRSF1	201.075	198.451	194.075	203.775	191.642	176.616	197.933	194.335	210.209	212.526	191.378	203.621	214.253	187.88	211.13	180.32
Q9BQ67	Glutamate-rich WD repeat-containing protein 1 OS=Homo sapiens GN=GRWD1 PE=1 SV=1	GRWD1	195.981	198.083	182.903	168.946	212.127	192.652	178.157	168.829	205.968	204.329	164.921	158.5	241.785	183.984	179.34	188.205
P49841-2	Isoform 2 of Glycogen synthase kinase-3 beta OS=Homo sapiens GN=GSK3B	GSK3B	183.034	188.167	184.019	199.92	201.362	199.597	204.321	184.681	185.282	186.098	199.632	200.776	196.557	201.806	188.076	188.482
P15170-3	Isoform 3 of Eukaryotic peptide chain release factor GTP-binding subunit ERF3A OS=Homo sapiens GN=GSPT1	GSPT1	183.809	159.179	182.451	180.611	187.615	180.662	190.188	185.863	184.784	206.222	180.414	179.4	197.642	198.316	194.834	198.729
P00390	Glutathione reductase, mitochondrial OS=Homo sapiens GN=GSR PE=1 SV=2	GSR	157.861	156.536	181.307	177.37	177.272	171.087	178.518	191.44	181.066	193.212	178.235	175.549	186.365	185.014	182.887	184.156
Q9Y2Q3-2	Isoform 2 of Glutathione S-transferase kappa 1 OS=Homo sapiens GN=GSTK1	GSTK1	217.509	229.482	180.941	180.64	169.856	205.756	164.288	156.569	178.339	198.993	189.198	161.517	214.967	207.748	180.587	169.61
P21266	Glutathione S-transferase Mu 3 OS=Homo sapiens GN=GSTM3 PE=1 SV=3	GSTM3	169.132	169.908	183.433	176.35	192.505	193.159	204.067	187.322	179.529	210.124	183.535	173.028	183.106	194.99	207.746	179.546
P78417	Glutathione S-transferase omega-1 OS=Homo sapiens GN=GSTO1 PE=1 SV=2	GSTO1	170.426	185.87	195.064	170.844	179.6	198.725	200.465	175.321	187.828	206.866	188.557	171.611	197.451	195.017	188.184	159.325
P13984	General transcription factor IIF subunit 2 OS=Homo sapiens GN=GTF2F2 PE=1 SV=2	GTF2F2	176.4	178.812	168.27	216.527	174.597	201.902	170.699	206.686	259.377	211.223	171.511	169.347	177.464	163.932	150.372	182.618
Q13889	General transcription factor IIH subunit 3 OS=Homo sapiens GN=GTF2H3 PE=1 SV=2	GTF2H3	180.523	194.128	180.272	164.287	170.955	184.147	215.861	176.636	171.073	214.453	205.01	146.676	169.673	201.661	225.404	182.476
P78347	General transcription factor II-I OS=Homo sapiens GN=GTF2I PE=1 SV=2	GTF2I	165.392	167.891	171.614	186.089	179.685	185.511	195.618	190.683	173.245	169.975	192.31	185.542	165.277	173.26	181.502	173.844
Q12789	General transcription factor 3C polypeptide 1 OS=Homo sapiens GN=GTF3C1 PE=1 SV=4	GTF3C1	162.425	204.056	180.089	155.496	171.516	205.116	203.458	165.536	167.653	168.973	210.545	168.514	196.653	183.681	203.049	170.335
Q9Y5Q9	General transcription factor 3C polypeptide 3 OS=Homo sapiens GN=GTF3C3 PE=1 SV=1	GTF3C3	181.032	198.602	190.351	120.677	124.483	188.516	217.71	155.303	161.126	174.718	207.586	144.145	198.298	173.062	190.712	172.711
Q9UKN8	General transcription factor 3C polypeptide 4 OS=Homo sapiens GN=GTF3C4 PE=1 SV=2	GTF3C4	181.237	208.84	192.428	180.108	182.591	204.526	202.836	173.122	187.498	214.558	198.512	177.412	208.815	203.406	198.23	181.67
Q9Y5Q8-3	Isoform 3 of General transcription factor 3C polypeptide 5 OS=Homo sapiens GN=GTF3C5	GTF3C5	170.344	207.912	189.231	175.489	188.919	218.158	145.538	170.012	210.97	165.855	174.547	177.259	119.659	162.465	198.441	145.621
O00178	GTP-binding protein 1 OS=Homo sapiens GN=GTPBP1 PE=1 SV=3	GTPBP1	177.782	189.168	187.811	161.984	160.694	204.208	201.709	172.658	206.741	166.887	211.794	159.462	151.088	151.253	192.392	168.87
Q9BZE4	Nucleolar GTP-binding protein 1 OS=Homo sapiens GN=GTPBP4 PE=1 SV=3	GTPBP4	101.994	119.458	204.391	199.09	124.759	145.19	258.778	255.159	144.285	113.297	261.866	249.766	102.901	113.831	191.969	208.326
P13807	Glycogen [starch] synthase, muscle OS=Homo sapiens GN=GYS1 PE=1 SV=2	GYS1	198.032	179.198	185.869	190.632	176.785	159.435	155.654	160.388	225.873	192.631	166.104	192.921	217.049	189.581	187.814	176.062
Q6Y1H2	Very-long-chain (3R)-3-hydroxyacyl-CoA dehydratase 2 OS=Homo sapiens GN=HACD2 PE=1 SV=1	HACD2	193.157	259.604	237.896	158.319	166.414	216.404	198.017	146.498	174.995	214.484	159.21	124.712	209.16	182.622	255.658	144.215
H3BS72	Very-long-chain (3R)-3-hydroxyacyl-CoA dehydratase OS=Homo sapiens GN=HACD3 PE=1 SV=1	HACD3	186.844	164.034	200.811	183.392	169.986	189.54	186.876	199.426	159.576	166.501	155.467	183.449	172.23	177.95	196.5	209.983
P40939	Trifunctional enzyme subunit alpha, mitochondrial OS=Homo sapiens GN=HADHA PE=1 SV=2	HADHA	227.836	188.318	178.759	225.821	189.497	201.001	192.456	207.374	207.98	206.421	228.448	194.634	246.087	186.475	228.711	227.622
P55084	Trifunctional enzyme subunit beta, mitochondrial OS=Homo sapiens GN=HADHB PE=1 SV=3	HADHB	197.978	226.224	173.357	177.775	170.186	189.814	163.515	161.285	183.369	155.158	183.532	155.159	191.405	179.531	190.654	190.857
P12081	Histidine--tRNA ligase, cytoplasmic OS=Homo sapiens GN=HARS PE=1 SV=2	HARS	171.03	168.222	195.465	185.241	175.342	180.111	187.793	162.772	151.644	168.623	166.779	162.886	200.491	182.43	194.325	174.582
O14929	Histone acetyltransferase type B catalytic subunit OS=Homo sapiens GN=HAT1 PE=1 SV=1	HAT1	208.337	158.769	175.456	194.467	192.311	180.397	188.005	201.781	184.842	191.86	189.799	189.57	207.522	169.357	162.186	205.357
P69905	Hemoglobin subunit alpha OS=Homo sapiens GN=HBA1 PE=1 SV=2	HBA1	468.428	307.079	115.365	147.908	266.058	176.701	77.3575	141.778	227.754	222.669	88.1759	163.774	295.665	234.382	134.074	166.614
Q9Y450	HBS1-like protein OS=Homo sapiens GN=HBS1L PE=1 SV=1	HBS1L	189.709	197.679	239.608	193.525	183.71	208.825	265.193	193.31	171.039	200.882	200.935	180.157	172.767	183.294	203.501	188.501
P53701	Cytochrome c-type heme lyase OS=Homo sapiens GN=HCCS PE=1 SV=1	HCCS	180.413	169.149	187.944	188.59	191.957	166.956	165.401	184.039	162.409	177.442	156.045	172.742	219.191	210.231	212.747	215.042
A6NEM2	Host cell factor 1 OS=Homo sapiens GN=HCFC1 PE=1 SV=2	HCFC1	179.623	168.789	161.232	172.849	203.309	200.94	193.151	186.945	181.284	168.382	174.635	173.134	198.064	175.963	184.627	188.304
I3L0E3	HCG1984214, isoform CRA_a OS=Homo sapiens GN=hCG_1984214 PE=4 SV=1	hCG_1984214	129.57	134.422	212.481	199.644	110.979	145.316	182.053	187.225	139.141	122.235	219.765	203.718	128.059	113.869	217.473	184.773
Q13547	Histone deacetylase 1 OS=Homo sapiens GN=HDAC1 PE=1 SV=1	HDAC1	186.22	201.034	174.867	187.989	201.506	201.49	184.372	192.078	197.629	205.426	181.949	181.757	215.223	216.314	189.595	184.658
Q92769	Histone deacetylase 2 OS=Homo sapiens GN=HDAC2 PE=1 SV=2	HDAC2	179.856	189.327	168.681	174.629	189.94	197.261	189.557	187.031	183.526	194.379	179.92	169.854	191.626	198.168	185.083	171.741
P51858	Hepatoma-derived growth factor OS=Homo sapiens GN=HDGF PE=1 SV=1	HDGF	249.732	212.689	154.347	172.732	251.084	207.353	157.778	140.25	238.528	227.207	142.848	155.153	232.924	197.751	157.51	159.8
A0A024R4E5	High density lipoprotein binding protein (Vigilin), isoform CRA_a OS=Homo sapiens GN=HDLBP PE=1 SV=1	HDLBP	179.962	176.53	176.654	174.196	199.565	189.715	201.001	199.456	189.477	184.101	197.024	189.539	167.506	173.889	177.126	170.807
Q9H583	HEAT repeat-containing protein 1 OS=Homo sapiens GN=HEATR1 PE=1 SV=3	HEATR1	182.174	181.682	168.364	176.057	171.521	194.062	193.921	192.892	184.953	170.386	200.505	180.318	187.915	171.015	168.374	173.918
Q7Z4Q2	HEAT repeat-containing protein 3 OS=Homo sapiens GN=HEATR3 PE=1 SV=2	HEATR3	160.915	182.776	180.127	195.825	210.351	177.799	188.737	230.635	185.121	193.672	194.083	226.01	208.232	205.674	195.299	194.81
A0A087X2H1	E3 ubiquitin-protein ligase HECTD1 OS=Homo sapiens GN=HECTD1 PE=1 SV=1	HECTD1	180.721	196.433	171.838	189.493	203.958	158.431	199.785	197.039	184.017	162.167	172.711	195.625	188.683	190.248	235.708	179.57
A0A0B4J1V9	Helicase, lymphoid-specific, isoform CRA_b OS=Homo sapiens GN=HELLS PE=1 SV=1	HELLS	242.18	170.284	195.791	183.781	230.178	197.653	221.276	149.618	274.068	200.438	219.237	164.244	234.543	159.706	181.043	193.512
Q15751	Probable E3 ubiquitin-protein ligase HERC1 OS=Homo sapiens GN=HERC1 PE=1 SV=2	HERC1	229.341	165.499	228.177	252.489	216.247	165.358	202.602	214.154	212.422	165.133	228.362	223.643	230.845	189.454	201.314	217.653
Q5GLZ8	Probable E3 ubiquitin-protein ligase HERC4 OS=Homo sapiens GN=HERC4 PE=1 SV=1	HERC4	165.518	168.186	178.551	164.148	160.404	204.716	209.563	185.11	182.181	187.588	196.107	172.423	149.174	158.768	185.733	162.427
O94992	Protein HEXIM1 OS=Homo sapiens GN=HEXIM1 PE=1 SV=1	HEXIM1	151.086	154.917	208.87	176.124	189.34	206.123	247.162	206.117	157.746	169.996	208.055	199.6	147.466	172.755	189.307	202.61
O14964	Hepatocyte growth factor-regulated tyrosine kinase substrate OS=Homo sapiens GN=HGS PE=1 SV=1	HGS	217.875	195.561	217.603	237.268	144.395	134.116	150.654	155.811	232.74	195.551	210.186	215.795	142.712	151.773	158.884	173.116
O75146	Huntingtin-interacting protein 1-related protein OS=Homo sapiens GN=HIP1R PE=1 SV=2	HIP1R	148.245	181.125	164.634	223.02	201.843	203.747	260.165	185.295	192.365	191.591	180.338	220.158	214.749	199.871	203.663	229.949
P16402	Histone H1.3 OS=Homo sapiens GN=HIST1H1D PE=1 SV=2	HIST1H1D	43.9677	62.1084	158.749	111.173	37.5352	36.2292	402.092	366.363	29.2019	33.825	333.325	429.724	31.1046	61.2462	250.096	178.214
P06899	Histone H2B type 1-J OS=Homo sapiens GN=HIST1H2BJ PE=1 SV=3	HIST1H2BJ	154.191	299.108	140.349	134.981	166.076	165.165	204.035	236.959	166.962	135.312	186.006	258.315	113.377	112.404	202.16	136.363
U3KQK0	Histone H2B OS=Homo sapiens GN=HIST1H2BN PE=1 SV=1	HIST1H2BN	154.191	295.556	134.516	134.981	166.076	167.015	212.246	236.959	166.962	127.672	186.817	258.315	113.377	107.007	194.448	136.363
P62805	Histone H4 OS=Homo sapiens GN=HIST1H4A PE=1 SV=2	HIST1H4A	47.6088	168.322	164.244	138.014	113.056	152.192	223.872	248.506	158.93	138.848	260.11	245.501	81.2901	79.2018	158.06	152.706
P52789	Hexokinase-2 OS=Homo sapiens GN=HK2 PE=1 SV=2	HK2	182.167	182.013	206.076	222.273	207.369	198.758	190.533	180.91	213.442	188.382	193.998	219.658	200.975	182.783	194.02	186.491
P01891	HLA class I histocompatibility antigen, A-68 alpha chain OS=Homo sapiens GN=HLA-A PE=1 SV=4	HLA-A	188.215	200.214	194.292	192.36	134.61	144.844	132.023	122.73	166.388	178.222	177.261	165.191	288.807	213.693	228.962	252.488
P05534	HLA class I histocompatibility antigen, A-24 alpha chain OS=Homo sapiens GN=HLA-A PE=1 SV=2	HLA-A	202.994	197.417	182.902	186.354	147.394	141.007	137.484	131.409	164.601	184.269	172.338	168.608	258.838	216.39	227.272	235.503
P30479	HLA class I histocompatibility antigen, B-41 alpha chain OS=Homo sapiens GN=HLA-B PE=1 SV=1	HLA-B	193.275	192.064	220.717	191.569	150.001	128.844	153.562	142.568	169.72	214.166	196.011	178.397	235.771	258.759	255.043	233.446
A0A140T930	HLA class I histocompatibility antigen, Cw-6 alpha chain OS=Homo sapiens GN=HLA-C PE=1 SV=1	HLA-C	199.796	194.135	192.041	186.907	152.983	153.341	147.21	139.921	171.284	188.752	177.739	173.909	239.105	204.72	218.347	230.918
Q14527	Helicase-like transcription factor OS=Homo sapiens GN=HLTF PE=1 SV=2	HLTF	190.029	205.22	199.564	201.802	188.905	200.254	222.204	178.272	218.161	170.192	174.706	212.347	192.67	220.884	192.266	186.668
Q8TCT9-2	Isoform 2 of Minor histocompatibility antigen H13 OS=Homo sapiens GN=HM13	HM13	200.694	211.096	182.729	170.569	203.946	192.628	179.367	180.645	173.101	189.601	178.396	148.935	221.148	199.428	186.908	163.151
P09429	High mobility group protein B1 OS=Homo sapiens GN=HMGB1 PE=1 SV=3	HMGB1	226.119	183.08	143.65	159.162	220.478	197.725	184.154	201.018	182.479	186.351	153.545	167.345	199.837	187.19	164.964	164.517
A0A087WT44	Heme oxygenase 2 OS=Homo sapiens GN=HMOX2 PE=1 SV=1	HMOX2	183.879	181.038	187.762	183.087	207.004	193.114	178.742	172.752	146.709	180.973	150.8	154.26	221.06	188.538	184.696	188.413
Q9H910-3	Isoform 3 of Hematological and neurological expressed 1-like protein OS=Homo sapiens GN=HN1L	HN1L	218.989	161.389	161.926	212.649	244.564	196.476	181.401	278.649	234.34	178.389	180.037	274.53	170.243	161.038	175.308	189.612
Q13151	Heterogeneous nuclear ribonucleoprotein A0 OS=Homo sapiens GN=HNRNPA0 PE=1 SV=1	HNRNPA0	210.799	205.572	185.103	182.587	199.942	191.584	150.091	171.976	218.585	172.458	175.29	168.566	212.951	180.376	171.924	180.984
P09651	Heterogeneous nuclear ribonucleoprotein A1 OS=Homo sapiens GN=HNRNPA1 PE=1 SV=5	HNRNPA1	170.503	157.932	187.522	190.368	183.466	182.249	188.142	189.702	183.74	190.7	199.176	187.676	152.953	162.58	183.823	169.25
P22626	Heterogeneous nuclear ribonucleoproteins A2/B1 OS=Homo sapiens GN=HNRNPA2B1 PE=1 SV=2	HNRNPA2B1	180.149	164.282	185.267	195.516	197.553	181.135	192.53	204.807	202.226	191.249	203.266	188.341	159.086	174.126	186.771	182.014
P51991	Heterogeneous nuclear ribonucleoprotein A3 OS=Homo sapiens GN=HNRNPA3 PE=1 SV=2	HNRNPA3	203.233	175.499	185.195	209.039	211.838	171.626	193.471	217.678	210.361	206.016	194.669	201.072	182.699	187.211	194.423	188.125
Q99729-2	Isoform 2 of Heterogeneous nuclear ribonucleoprotein A/B OS=Homo sapiens GN=HNRNPAB	HNRNPAB	191.607	200.638	154.429	181.897	201.549	197.791	182.456	183.857	202.763	201.614	184.304	175.957	173.093	184.679	165.676	166.689
P07910-2	Isoform C1 of Heterogeneous nuclear ribonucleoproteins C1/C2 OS=Homo sapiens GN=HNRNPC	HNRNPC	220.763	246.916	151.264	187.725	240.876	210.112	137.125	133.328	250.009	220.62	142.769	156.042	222.721	212.695	140.944	144.733
Q14103	Heterogeneous nuclear ribonucleoprotein D0 OS=Homo sapiens GN=HNRNPD PE=1 SV=1	HNRNPD	200.122	174.277	183.927	187.848	193.486	172.51	174.116	186.185	191.785	198.693	182.762	183.842	164.062	168.913	162.652	173.805
O14979	Heterogeneous nuclear ribonucleoprotein D-like OS=Homo sapiens GN=HNRNPDL PE=1 SV=3	HNRNPDL	193.725	173.844	173.973	183.768	185.24	167.494	182.801	191.094	193.326	195.314	182.539	170.048	157.209	166.505	169.566	167.505
P52597	Heterogeneous nuclear ribonucleoprotein F OS=Homo sapiens GN=HNRNPF PE=1 SV=3	HNRNPF	171.533	173.795	184.46	179.86	202.427	166.165	172.816	188.456	194.185	198.328	175.213	182.98	190.46	169.388	187.878	182.228
D6RBM0	Heterogeneous nuclear ribonucleoprotein H (Fragment) OS=Homo sapiens GN=HNRNPH1 PE=1 SV=1	HNRNPH1	200.036	209.939	180.567	172.176	191.794	185.089	176.839	172.962	197.947	201.291	170.659	176.025	209.966	178.988	181.7	183.402
G8JLB6	Heterogeneous nuclear ribonucleoprotein H OS=Homo sapiens GN=HNRNPH1 PE=1 SV=1	HNRNPH1	200.291	211.201	189.712	173.523	193.707	185.122	177.965	174.117	198.484	205.066	180.568	179.006	210.599	173.942	179.043	184.361
P55795	Heterogeneous nuclear ribonucleoprotein H2 OS=Homo sapiens GN=HNRNPH2 PE=1 SV=1	HNRNPH2	203.548	205.413	171.148	167.703	196.517	183.041	172.233	162.561	198.012	195.637	165.489	172.29	214.151	167.293	169.657	179.752
P31942	Heterogeneous nuclear ribonucleoprotein H3 OS=Homo sapiens GN=HNRNPH3 PE=1 SV=2	HNRNPH3	205.305	212.849	185.096	181.543	197.585	173.418	184.352	175.616	195.316	218.715	168.785	183.19	205.985	186.244	185.848	172.387
P61978-3	Isoform 3 of Heterogeneous nuclear ribonucleoprotein K OS=Homo sapiens GN=HNRNPK	HNRNPK	187.951	172.52	187.039	184.707	194.582	169.015	186.953	194.164	185.551	185.149	187.439	197.151	178.828	177.655	179.702	198.631
P14866	Heterogeneous nuclear ribonucleoprotein L OS=Homo sapiens GN=HNRNPL PE=1 SV=2	HNRNPL	165.41	173.505	180.089	190.283	176.461	179.036	202.335	199.188	198.291	177.571	193.607	187.914	141.506	168.438	193.789	182.896
M0QZM1	Heterogeneous nuclear ribonucleoprotein M (Fragment) OS=Homo sapiens GN=HNRNPM PE=1 SV=1	HNRNPM	186.297	195.849	180.298	176.801	184.171	181.746	179.321	164.02	188.194	196.196	183.803	162.492	183.945	190.678	182.459	176.603
P52272	Heterogeneous nuclear ribonucleoprotein M OS=Homo sapiens GN=HNRNPM PE=1 SV=3	HNRNPM	193.462	203.819	178.511	183.218	200.689	173.152	177.375	172.876	202.408	201.354	178.329	169.169	192.821	193.637	183.756	185.633
O43390	Heterogeneous nuclear ribonucleoprotein R OS=Homo sapiens GN=HNRNPR PE=1 SV=1	HNRNPR	171.829	175.965	189.431	188.412	179.561	183.208	203.507	198.248	175.227	180.111	200.993	197.677	140.917	163.503	180.158	180.296
Q00839	Heterogeneous nuclear ribonucleoprotein U OS=Homo sapiens GN=HNRNPU PE=1 SV=6	HNRNPU	134.394	167.634	192.157	199.364	160.695	175.42	228.215	214.572	170.759	161.339	227.612	205.5	121.546	146.128	206.066	186.805
Q9BUJ2	Heterogeneous nuclear ribonucleoprotein U-like protein 1 OS=Homo sapiens GN=HNRNPUL1 PE=1 SV=2	HNRNPUL1	150.155	173.065	176.362	183.072	170.32	184.103	189.616	191.27	185.97	163.897	198.155	208.132	142.275	173.25	184.394	200.321
Q1KMD3	Heterogeneous nuclear ribonucleoprotein U-like protein 2 OS=Homo sapiens GN=HNRNPUL2 PE=1 SV=1	HNRNPUL2	157.757	185.047	205.406	193.145	183.88	196.087	195.11	192.665	183.495	177.557	214.555	188.684	172.272	170.715	188.39	188.492
D6W592	Heterogeneous nuclear ribonucleoprotein L-like OS=Homo sapiens GN=HNRPLL PE=1 SV=1	HNRPLL	170.502	186.826	187.65	176.77	180.504	188.006	195.834	191.933	194.051	191.244	184.626	185.484	175.572	190.002	188.21	183.913
P32754	4-hydroxyphenylpyruvate dioxygenase OS=Homo sapiens GN=HPD PE=1 SV=2	HPD	187.967	173.423	177.512	172.21	207.259	196.448	199.37	187.545	183.662	214.604	187.637	169.438	183.1	180.186	166.779	157.464
P00492	Hypoxanthine-guanine phosphoribosyltransferase OS=Homo sapiens GN=HPRT1 PE=1 SV=2	HPRT1	184.195	168.244	171.768	182.303	188.951	177.76	181.995	186.851	187.831	193.893	171.893	184.212	183.933	179.328	175.558	179.252
Q99714	3-hydroxyacyl-CoA dehydrogenase type-2 OS=Homo sapiens GN=HSD17B10 PE=1 SV=3	HSD17B10	193.28	195.599	193.014	188.426	180.456	180.541	161.467	178.555	173.601	173.985	185.074	190.084	205.975	172.489	185.616	180.98
Q8NBQ5	Estradiol 17-beta-dehydrogenase 11 OS=Homo sapiens GN=HSD17B11 PE=1 SV=3	HSD17B11	203.317	206.672	209.018	185.91	196.657	219.177	194.254	184.569	192.967	175.006	191.988	191.031	188.897	195.027	185.443	204.333
Q3SXM5	Inactive hydroxysteroid dehydrogenase-like protein 1 OS=Homo sapiens GN=HSDL1 PE=1 SV=3	HSDL1	192.831	188.495	167.666	169.009	171.185	167.827	152.344	148.625	171.073	177.518	184.936	175.162	180.368	135.293	135.548	176.536
Q6YN16	Hydroxysteroid dehydrogenase-like protein 2 OS=Homo sapiens GN=HSDL2 PE=1 SV=1	HSDL2	193.28	219.416	174.783	187.78	178.587	181.076	162.261	170.378	186.081	177.704	171.666	180.945	184.064	189.405	174.76	184.641
P07900-2	Isoform 2 of Heat shock protein HSP 90-alpha OS=Homo sapiens GN=HSP90AA1	HSP90AA1	190.047	174.791	181.737	170.703	197.59	180.24	181.305	183.389	192.527	213.922	176.255	167.735	171.811	172.867	170.3	167.197
P08238	Heat shock protein HSP 90-beta OS=Homo sapiens GN=HSP90AB1 PE=1 SV=4	HSP90AB1	191.662	175.954	179.026	172.588	195.763	174.804	182.179	189.664	185.542	204.736	174.636	171.792	169.916	171.705	168.715	165.926
P14625	Endoplasmin OS=Homo sapiens GN=HSP90B1 PE=1 SV=1	HSP90B1	211.803	192.83	206.382	195.632	172.382	161.652	144.986	147.797	177.286	192.577	167.953	166.613	218.22	194.468	201.185	211.823
A0A0G2JIW1	Heat shock 70 kDa protein 1B OS=Homo sapiens GN=HSPA1B PE=1 SV=1	HSPA1B	212.563	197.775	181.217	174.174	197.605	168.927	177.968	172.078	200.369	211.047	160.497	163.216	194.922	205.318	176.649	178.422
P34932	Heat shock 70 kDa protein 4 OS=Homo sapiens GN=HSPA4 PE=1 SV=4	HSPA4	182.387	170.586	172.472	190.664	199	177.48	190.313	194.614	194.258	205.15	176.728	187.417	187.767	194.206	188.252	188.735
O95757	Heat shock 70 kDa protein 4L OS=Homo sapiens GN=HSPA4L PE=1 SV=3	HSPA4L	171.578	169.957	177.473	192.452	195.998	175.559	185.361	202.344	188.117	204.396	182.732	178.232	188.957	196.665	189.441	192.177
P11021	78 kDa glucose-regulated protein OS=Homo sapiens GN=HSPA5 PE=1 SV=2	HSPA5	191.424	193.197	188.269	177.966	178.775	152.604	149.095	157.826	177.941	195.493	157.506	165.434	217.607	190.304	190.04	202.164
E9PK54	Heat shock cognate 71 kDa protein (Fragment) OS=Homo sapiens GN=HSPA8 PE=1 SV=8	HSPA8	188.07	182.161	183.758	169.602	197.269	181.52	185.645	178.918	188.146	225.731	165.69	165.103	205.698	194.54	194.493	182.241
P11142	Heat shock cognate 71 kDa protein OS=Homo sapiens GN=HSPA8 PE=1 SV=1	HSPA8	202.835	188.228	178.317	171.748	202.624	172.119	182.181	174.559	194.43	220.921	156.033	160.289	213.426	199.732	186.175	176.182
P38646	Stress-70 protein, mitochondrial OS=Homo sapiens GN=HSPA9 PE=1 SV=2	HSPA9	224.833	217.959	195.817	182.87	173.834	159.545	151.908	147.9	181.103	191.162	173.241	151.323	236.197	208.557	197.346	197.058
P04792	Heat shock protein beta-1 OS=Homo sapiens GN=HSPB1 PE=1 SV=2	HSPB1	239.277	239.916	191.801	174.944	201.108	187.747	147.802	161.641	211.956	219.336	142.78	158.808	227.496	197.892	175.307	162.087
Q9UJY1	Heat shock protein beta-8 OS=Homo sapiens GN=HSPB8 PE=1 SV=1	HSPB8	207.693	197.857	173.355	183.479	192.561	185.522	154.35	189.848	222.714	198.499	164.205	189.347	216.528	199.657	188.431	181.869
Q9NZL4-3	Isoform 3 of Hsp70-binding protein 1 OS=Homo sapiens GN=HSPBP1	HSPBP1	190.557	205.829	186.004	179.359	195.038	192.796	189.806	185.659	169.115	205.017	185.974	177.086	187.858	204.956	181.894	193.68
P10809	60 kDa heat shock protein, mitochondrial OS=Homo sapiens GN=HSPD1 PE=1 SV=2	HSPD1	210.693	183.122	199.041	190.768	180.955	156.51	155.892	157.036	157.107	177.382	183.554	167.218	214.938	193.094	194.976	207.505
P61604	10 kDa heat shock protein, mitochondrial OS=Homo sapiens GN=HSPE1 PE=1 SV=2	HSPE1	326.164	236.525	156.875	181.621	269.487	209.046	83.7991	111.991	213.257	230.968	108.937	126.993	283.034	240.477	130.667	147.782
Q92598	Heat shock protein 105 kDa OS=Homo sapiens GN=HSPH1 PE=1 SV=1	HSPH1	185.916	169.77	179.637	179.615	189.612	179.706	194.097	187.642	182.382	203.687	177.651	173.05	186.333	197.983	182.025	179.02
O43719	HIV Tat-specific factor 1 OS=Homo sapiens GN=HTATSF1 PE=1 SV=1	HTATSF1	221.686	177.317	159.312	174.393	166.727	195.165	183.802	165.343	177.631	177.899	177.537	154.411	166.473	196.637	198.784	198.583
Q7Z6Z7	E3 ubiquitin-protein ligase HUWE1 OS=Homo sapiens GN=HUWE1 PE=1 SV=3	HUWE1	167.104	182.018	178.679	178.815	173.209	191.66	193.335	186.915	178.229	177.815	179.049	180.46	173.177	185.706	182.669	174.364
Q9Y4L1	Hypoxia up-regulated protein 1 OS=Homo sapiens GN=HYOU1 PE=1 SV=1	HYOU1	216.996	213.256	198.586	194.307	185.81	168.118	144.331	157.324	168.038	184.796	168.113	169.246	225.3	196.172	184.546	191.76
P41252	Isoleucine--tRNA ligase, cytoplasmic OS=Homo sapiens GN=IARS PE=1 SV=2	IARS	178.124	193.488	177.749	175.346	193.123	190.098	199.751	189.398	195.867	180.448	194.849	180.907	165.442	179.097	183.46	174.769
Q9NSE4	Isoleucine--tRNA ligase, mitochondrial OS=Homo sapiens GN=IARS2 PE=1 SV=2	IARS2	180.522	215.672	188.974	184.876	189.319	177.986	193.438	165.018	168.335	186.732	218.366	176.289	167.956	168.781	217.635	198.308
P05362	Intercellular adhesion molecule 1 OS=Homo sapiens GN=ICAM1 PE=1 SV=2	ICAM1	229.437	188.76	190.2	188.201	186.895	125.386	144.559	117.183	192.445	138.524	159.712	173.052	256.72	161.872	147.991	199.521
P14735	Insulin-degrading enzyme OS=Homo sapiens GN=IDE PE=1 SV=4	IDE	178.092	182.094	191.191	190.3	190.894	194.068	190.613	200.877	171.921	184.743	190.326	196.296	181.188	190.924	184.323	193.92
P50213	Isocitrate dehydrogenase [NAD] subunit alpha, mitochondrial OS=Homo sapiens GN=IDH3A PE=1 SV=1	IDH3A	180.302	235.174	200.897	199.401	174.792	193.278	189.152	195.746	204.253	200.713	203.399	187.757	178.311	219.126	193.656	195.266
A0A087WZN1	Isocitrate dehydrogenase [NAD] subunit, mitochondrial OS=Homo sapiens GN=IDH3B PE=1 SV=1	IDH3B	209.704	214.997	190.913	190.631	168.822	180.826	162.465	170.848	176.602	178.072	187.089	183.593	205.97	166.94	176.342	184.094
Q13907-2	Isoform 2 of Isopentenyl-diphosphate Delta-isomerase 1 OS=Homo sapiens GN=IDI1	IDI1	264.352	209.179	150.729	182.607	193.898	174.622	128.846	185.374	196.419	210.396	169.263	192.66	250.026	179.961	150.52	165.663
P09914	Interferon-induced protein with tetratricopeptide repeats 1 OS=Homo sapiens GN=IFIT1 PE=1 SV=2	IFIT1	162.108	174.296	208.332	227.778	164.133	142.403	192.18	210.485	185.63	152.096	208.515	248.258	136.959	158.548	194.526	175.283
O14879	Interferon-induced protein with tetratricopeptide repeats 3 OS=Homo sapiens GN=IFIT3 PE=1 SV=1	IFIT3	167.013	136.281	223.546	232.749	168.013	155.928	207.727	215.098	148.57	164.812	210.202	202.472	152.586	165.609	199.25	196.305
Q01628	Interferon-induced transmembrane protein 3 OS=Homo sapiens GN=IFITM3 PE=1 SV=2	IFITM3	332.206	236.332	185.342	160.462	278.522	176.662	90.3746	90.7406	238.766	260.063	93.9776	126.203	329.634	230.093	126.464	141.502
P78318	Immunoglobulin-binding protein 1 OS=Homo sapiens GN=IGBP1 PE=1 SV=1	IGBP1	188.018	154.961	176.746	207.015	199.198	175.761	150.518	180.665	142.503	178.425	145.67	213.53	182.221	198.809	175.971	188.512
P08069	Insulin-like growth factor 1 receptor OS=Homo sapiens GN=IGF1R PE=1 SV=1	IGF1R	199.054	184.18	198.188	211.767	156.275	155.704	135.429	140.742	187.235	160.573	170.226	187.161	238.107	227.829	192.897	238.2
Q9NZI8	Insulin-like growth factor 2 mRNA-binding protein 1 OS=Homo sapiens GN=IGF2BP1 PE=1 SV=2	IGF2BP1	165.042	175.576	177.505	186.77	176.447	172.652	195.346	214.278	188.022	160.697	202.382	203.905	150.239	167.428	177.921	171.195
O00425	Insulin-like growth factor 2 mRNA-binding protein 3 OS=Homo sapiens GN=IGF2BP3 PE=1 SV=2	IGF2BP3	167.707	178.544	189.798	177.704	181.206	166.573	182.095	202.158	186.238	176.139	187.403	189.235	155.965	177.353	191.531	174.901
P11717	Cation-independent mannose-6-phosphate receptor OS=Homo sapiens GN=IGF2R PE=1 SV=3	IGF2R	189.184	204.857	177.377	204.008	155.908	148.457	178.506	153.952	182.062	184.24	181.875	179.425	180.548	150.496	193.49	174.739
Q13123	Protein Red OS=Homo sapiens GN=IK PE=1 SV=3	IK	172.545	167.549	200.798	189.871	203.432	195.248	182.989	202.658	199.788	190.572	201.265	193.264	201.095	194.507	168.365	204.735
O95163	Elongator complex protein 1 OS=Homo sapiens GN=IKBKAP PE=1 SV=3	IKBKAP	175.595	180.689	182.609	184.113	171.019	177.527	185.911	253.577	184.247	173.086	189.915	185.583	161.848	168.144	175.699	167.952
Q14116	Interleukin-18 OS=Homo sapiens GN=IL18 PE=1 SV=1	IL18	197.458	184.77	196.294	194.478	169.727	182.532	169.844	174.814	169.865	213.999	184.049	182.618	171.566	170.088	184.783	198.692
P40189	Interleukin-6 receptor subunit beta OS=Homo sapiens GN=IL6ST PE=1 SV=2	IL6ST	240.367	219.108	202.297	223.772	121.559	110.796	126.04	113.941	209.656	179.665	181.645	184.064	322.343	229.973	225.167	269.177
Q12905	Interleukin enhancer-binding factor 2 OS=Homo sapiens GN=ILF2 PE=1 SV=2	ILF2	213.373	169.254	176.111	182.071	165.371	199.534	199.191	193.647	188.898	213.847	170.286	172.674	157.431	228.051	193.195	178.882
Q12906-7	Isoform 7 of Interleukin enhancer-binding factor 3 OS=Homo sapiens GN=ILF3	ILF3	132.685	169.931	185.388	193.088	162.007	182.198	217.483	212.675	168.962	149.558	223.482	205.771	106.518	144.403	194.048	186.054
A0A0A0MTH3	Integrin-linked protein kinase OS=Homo sapiens GN=ILK PE=1 SV=1	ILK	168.309	190.122	194.198	181.789	169.422	173.167	214.258	185.98	180.861	175.152	203.156	212.246	152.703	163.383	172.993	168.439
A1L0T0	Acetolactate synthase-like protein OS=Homo sapiens GN=ILVBL PE=1 SV=2	ILVBL	167.574	192.251	174.216	200.984	178.701	165.267	160.175	176.274	180.826	142.83	173.329	186.314	192.218	169.944	154.18	191.681
Q16891	MICOS complex subunit MIC60 OS=Homo sapiens GN=IMMT PE=1 SV=1	IMMT	184.247	193.893	194.01	181.203	177.988	193.745	182.899	194.216	180.604	166.412	185.885	176.932	149.901	183.378	180.054	176.833
P20839-6	Isoform 6 of Inosine-5'-monophosphate dehydrogenase 1 OS=Homo sapiens GN=IMPDH1	IMPDH1	168.137	184.332	190.314	176.633	177.151	182.435	184.144	186.474	185.255	186.041	164.223	180.952	157.216	173.177	179.021	191.388
P12268	Inosine-5'-monophosphate dehydrogenase 2 OS=Homo sapiens GN=IMPDH2 PE=1 SV=2	IMPDH2	176.845	177.05	194.533	183.933	181.123	182.034	182.643	186.575	187.294	194.026	171.522	181.315	180.083	179.406	191.88	203.469
Q27J81	Inverted formin-2 OS=Homo sapiens GN=INF2 PE=1 SV=2	INF2	188.634	176.065	187.723	200.779	161.881	171.944	195.01	205.741	179.64	156.042	196.406	220.545	200.139	189.159	208.519	228.167
P06213	Insulin receptor OS=Homo sapiens GN=INSR PE=1 SV=4	INSR	194.25	241.191	200.254	210.989	125.428	216.36	191.516	79.0412	149.27	207.449	207.402	131.923	316.395	196.066	212.744	205.05
B4DJL6	Integrator complex subunit 14 OS=Homo sapiens GN=INTS14 PE=1 SV=1	INTS14	176.234	189.932	181.597	164.017	157.676	201.203	181.647	179.461	169.405	198.235	206.045	151.231	148.946	191.676	167.215	166.109
Q9UI26-2	Isoform 2 of Importin-11 OS=Homo sapiens GN=IPO11	IPO11	166.548	170.231	194.791	175.512	179.98	189.628	210.176	196.034	169.611	163.304	179.138	195.288	151.36	175.896	183.08	168.052
Q8TEX9-2	Isoform 2 of Importin-4 OS=Homo sapiens GN=IPO4	IPO4	205.607	163.961	172.509	195.7	186.401	190.116	191.14	210.887	187.572	174.193	191.44	197.471	163.403	180.53	169.584	219.09
O00410-3	Isoform 3 of Importin-5 OS=Homo sapiens GN=IPO5	IPO5	179.252	172.892	185.153	176.31	181.048	178.768	206.585	194.613	176.715	196.226	194.165	180.612	181.509	179.329	184.158	173.701
O95373	Importin-7 OS=Homo sapiens GN=IPO7 PE=1 SV=1	IPO7	167.392	175.705	184.465	176.996	174.882	187.777	211.951	201.06	172.743	187.683	211.108	198.304	156.528	161.077	173.983	176.194
Q96P70	Importin-9 OS=Homo sapiens GN=IPO9 PE=1 SV=3	IPO9	174.953	184.405	178.714	190.084	197.049	177.097	191.031	205.833	170.31	167.308	203.708	196.008	177.826	150.406	184.635	171.498
P46940	Ras GTPase-activating-like protein IQGAP1 OS=Homo sapiens GN=IQGAP1 PE=1 SV=1	IQGAP1	186.681	193.143	186.379	194.1	144.104	146.289	157.183	152.585	192.347	175.573	190.039	188.933	207.489	214.546	218.694	223.064
Q9Y4H2	Insulin receptor substrate 2 OS=Homo sapiens GN=IRS2 PE=1 SV=2	IRS2	180.095	196.183	208.123	207.389	171.885	193.257	184.205	184.169	186.67	196.803	210.51	189.091	173.636	200.428	206.599	208
P53990-5	Isoform 5 of IST1 homolog OS=Homo sapiens GN=IST1	IST1	180.938	207.125	182.201	165.684	177.416	204.816	173.319	161.909	197.491	217.145	175.359	178.632	162.95	171.728	184.269	171.51
P17301	Integrin alpha-2 OS=Homo sapiens GN=ITGA2 PE=1 SV=1	ITGA2	182.986	155.208	228.227	197.352	135.998	142.115	169.992	126.697	153.913	162.622	183.812	197.287	250.986	242.425	230.693	274.733
P26006-1	Isoform 2 of Integrin alpha-3 OS=Homo sapiens GN=ITGA3	ITGA3	177.032	167.033	204.367	205.157	151.357	128.85	129.627	110.061	144.367	185.344	166.822	125.59	292.547	212.836	225.857	267.308
P06756	Integrin alpha-V OS=Homo sapiens GN=ITGAV PE=1 SV=2	ITGAV	177.75	184.428	201.355	183.035	155.338	169.522	152.403	153.65	148.502	169.14	167.172	170.149	212.327	231.284	221.762	215.352
P05556	Integrin beta-1 OS=Homo sapiens GN=ITGB1 PE=1 SV=2	ITGB1	184.085	173.707	184.055	171.766	212.714	191.71	201.368	171.93	164.285	183.634	158.234	145.811	214.47	183.806	191.8	187.654
P18084	Integrin beta-5 OS=Homo sapiens GN=ITGB5 PE=1 SV=1	ITGB5	227.508	160.964	196.722	219.086	202.873	122.164	177.205	194.639	198.611	171.652	150.554	201.21	231.116	241.956	230.832	253.452
Q9BY32	Inosine triphosphate pyrophosphatase OS=Homo sapiens GN=ITPA PE=1 SV=2	ITPA	179.753	157.506	179.821	176.578	187.283	180.792	152.586	184.262	178.344	193.81	170.699	184.466	187.248	190.572	169.927	169.523
Q14643	Inositol 1,4,5-trisphosphate receptor type 1 OS=Homo sapiens GN=ITPR1 PE=1 SV=3	ITPR1	176.098	190.619	179.469	188.234	185.674	203.235	184.437	191.389	180.027	149.25	170.079	176.673	170.954	183.521	177.175	187.552
Q14571	Inositol 1,4,5-trisphosphate receptor type 2 OS=Homo sapiens GN=ITPR2 PE=1 SV=2	ITPR2	161.989	189.588	171.825	192.918	188.188	188.359	186.354	189.498	180.739	152.159	175.385	172.001	170.422	177.155	184.42	202.587
Q14573	Inositol 1,4,5-trisphosphate receptor type 3 OS=Homo sapiens GN=ITPR3 PE=1 SV=2	ITPR3	166.177	182.704	169.165	183.83	188.985	192.888	174.402	185.05	178.924	153.031	179.202	175.465	173.636	187.893	178.001	194.02
Q8IWB1	Inositol 1,4,5-trisphosphate receptor-interacting protein OS=Homo sapiens GN=ITPRIP PE=1 SV=1	ITPRIP	165.321	200.904	196.899	182.961	160.725	223.265	200.973	162.99	172.926	187.017	203.469	170.169	172.311	195.336	201.219	178.911
Q8N5M9	Protein jagunal homolog 1 OS=Homo sapiens GN=JAGN1 PE=1 SV=1	JAGN1	198.595	194.393	175.228	181.854	249.569	217.488	191.52	215.727	162.719	179.42	145.375	149.654	202.059	167.733	179.172	185.629
P23458	Tyrosine-protein kinase JAK1 OS=Homo sapiens GN=JAK1 PE=1 SV=2	JAK1	185.709	214.033	215.342	213.276	119.824	119.495	118.725	114.671	178.402	156.947	182.854	176.951	267.061	245.587	267.213	270.252
Q6NYC1-3	Isoform 3 of Bifunctional arginine demethylase and lysyl-hydroxylase JMJD6 OS=Homo sapiens GN=JMJD6	JMJD6	135.142	133.199	202.014	187.754	141.352	174.501	287.321	233.142	138.884	119.808	261.078	220.036	136.601	103.984	196.882	178.268
P17275	Transcription factor jun-B OS=Homo sapiens GN=JUNB PE=1 SV=1	JUNB	138.099	200.919	198.811	175.733	213.334	165.627	151.362	188.429	202.943	143.335	185.376	220.468	225.367	172.26	98.3887	174.452
P14923	Junction plakoglobin OS=Homo sapiens GN=JUP PE=1 SV=3	JUP	203.141	201.488	207.295	190.628	129.402	127.579	135.541	124.199	176.948	175.767	181.302	174.369	243.992	246.304	244.701	248.252
Q14678	KN motif and ankyrin repeat domain-containing protein 1 OS=Homo sapiens GN=KANK1 PE=1 SV=3	KANK1	189.734	195.594	181.449	185.92	188.175	166.331	164.414	169.597	198.007	184.235	175.476	193.884	223.536	197.249	202.13	212.701
Q15046-2	Isoform Mitochondrial of Lysine--tRNA ligase OS=Homo sapiens GN=KARS	KARS	173.12	181.293	170.176	171.611	193.467	189.647	179.774	189.97	187.728	190.532	173.863	183.206	170.179	164.206	169.272	168.838
O60341-2	Isoform 2 of Lysine-specific histone demethylase 1A OS=Homo sapiens GN=KDM1A	KDM1A	155.882	197.401	154.242	192.202	191.6	192.641	197.314	185.484	186.426	169.566	174.029	184.42	170.68	171.462	167.791	178.953
Q7LBC6	Lysine-specific demethylase 3B OS=Homo sapiens GN=KDM3B PE=1 SV=2	KDM3B	175.1	154.8	163.259	217.879	180.203	184.736	188.098	187.013	170.084	174.081	179.371	192.313	179.748	183.089	164.493	183.897
Q06136	3-ketodihydrosphingosine reductase OS=Homo sapiens GN=KDSR PE=1 SV=1	KDSR	217.638	218.303	198.545	185.05	188.786	224.484	179.472	178.531	179.209	185.489	167.476	177.068	248.353	190.931	187.427	174.695
Q14145	Kelch-like ECH-associated protein 1 OS=Homo sapiens GN=KEAP1 PE=1 SV=2	KEAP1	170.981	177.356	167.734	180.47	170.36	166.789	161.904	182.03	179.83	201.937	163.243	168.697	203.6	199.078	189.63	174.644
Q07666	KH domain-containing, RNA-binding, signal transduction-associated protein 1 OS=Homo sapiens GN=KHDRBS1 PE=1 SV=1	KHDRBS1	147.889	160.051	186.553	182.28	157.907	159.829	205.244	206.389	165.955	152.304	203.753	200.747	118.624	143.213	194.348	181.687
Q92945	Far upstream element-binding protein 2 OS=Homo sapiens GN=KHSRP PE=1 SV=4	KHSRP	181.184	171.418	177.981	181.488	200.902	184.326	182.914	182.486	192.673	190.035	178.64	187.905	188.533	189.11	183.856	176.477
J3KN16	KIAA0368 OS=Homo sapiens GN=KIAA0368 PE=1 SV=1	KIAA0368	188.661	182.917	178.547	177.639	189.837	186.367	190.391	187.304	182.292	178.239	182.326	183.931	179.082	175.383	170.296	175.866
O15091	Mitochondrial ribonuclease P protein 3 OS=Homo sapiens GN=KIAA0391 PE=1 SV=2	KIAA0391	184.767	182.604	169.961	163.681	156.942	175.147	158.768	174.065	163.57	145.382	191.9	176.624	182.797	174.838	157.213	178.978
Q9ULH0	Kinase D-interacting substrate of 220 kDa OS=Homo sapiens GN=KIDINS220 PE=1 SV=3	KIDINS220	202.481	217.488	204.479	199.305	180.158	187.476	171.909	171.926	192.29	198.426	180.528	177.203	217.544	215.438	205.174	223.062
P52732	Kinesin-like protein KIF11 OS=Homo sapiens GN=KIF11 PE=1 SV=2	KIF11	173.054	175.986	173.728	211.856	182.148	191.601	194.565	207.461	203.378	158.929	181.079	186.35	179.582	155.916	178.296	188.909
Q9NS87	Kinesin-like protein KIF15 OS=Homo sapiens GN=KIF15 PE=1 SV=1	KIF15	184.007	182.518	170.324	190.51	190.327	178.185	189.708	197.423	203.744	194.216	183.829	194.261	160.813	189.759	166.975	197.016
A0A1B0GUA3	KIF1-binding protein OS=Homo sapiens GN=KIF1BP PE=1 SV=1	KIF1BP	216.187	204.77	171.889	177.277	208.719	185.076	174.385	193.083	198.311	173.451	142.164	193.518	199.73	184.514	185.004	177.684
Q7Z4S6-4	Isoform 4 of Kinesin-like protein KIF21A OS=Homo sapiens GN=KIF21A	KIF21A	223.027	147.981	177.138	233.722	190.675	163.267	198.761	221.798	201.251	171.991	176.043	227.501	199.325	154.697	205.491	199.097
Q02241	Kinesin-like protein KIF23 OS=Homo sapiens GN=KIF23 PE=1 SV=3	KIF23	141.576	161.483	193.567	212.938	179.99	175.49	212.043	222.676	163.481	146.79	207.504	214.621	134.131	157.532	199.2	188.204
Q99661	Kinesin-like protein KIF2C OS=Homo sapiens GN=KIF2C PE=1 SV=2	KIF2C	161.468	194.848	175.866	187.61	172.529	182.429	184.772	181.217	178.703	177.433	182.097	173.606	183.004	191.873	196.181	179.054
O95239	Chromosome-associated kinesin KIF4A OS=Homo sapiens GN=KIF4A PE=1 SV=3	KIF4A	138.61	145.884	180.276	188.151	148.785	167.353	193.642	210.174	147.213	161.309	205.95	201.829	151.5	161.232	165.523	199.809
P33176	Kinesin-1 heavy chain OS=Homo sapiens GN=KIF5B PE=1 SV=1	KIF5B	175.205	173.9	177.29	191.183	181.649	185.299	195.995	201.346	192.086	179.23	200.117	203.341	160.49	175.886	176.877	183.312
Q96J84-2	Isoform 2 of Kin of IRRE-like protein 1 OS=Homo sapiens GN=KIRREL	KIRREL	170.619	207.763	225.652	172.968	105.161	127.522	162.015	103.504	167.144	194.905	194.583	157.778	309.697	226.835	273.489	276.353
Q9H0B6	Kinesin light chain 2 OS=Homo sapiens GN=KLC2 PE=1 SV=1	KLC2	193.9	177.63	189.611	198.204	168.264	180.044	185.768	201.676	195.365	191.386	195.069	204.452	191.751	169.702	170.141	190.849
Q8NG31	Kinetochore scaffold 1 OS=Homo sapiens GN=KNL1 PE=1 SV=3	KNL1	153.76	242.204	227.986	171.408	174.428	250.414	202.494	168.53	192.198	216.276	210.291	158.11	174.536	240.355	160.015	150.763
P52294	Importin subunit alpha-5 OS=Homo sapiens GN=KPNA1 PE=1 SV=3	KPNA1	189.216	190.492	189.381	182.033	193.778	189.234	204.341	202.323	187.708	193.486	184.881	189.681	191.24	188.328	194.789	195.21
P52292	Importin subunit alpha-1 OS=Homo sapiens GN=KPNA2 PE=1 SV=1	KPNA2	181.382	189.162	171.994	168.644	195.15	177.829	197.202	200.349	172.417	174.007	183.497	188.914	160.288	165.686	156.673	162.508
O00505	Importin subunit alpha-4 OS=Homo sapiens GN=KPNA3 PE=1 SV=2	KPNA3	162.073	171.617	184.72	192.051	187.265	179.032	196.521	206.314	185.316	169.254	178.4	202.369	160.677	161.493	167.855	187.162
O00629	Importin subunit alpha-3 OS=Homo sapiens GN=KPNA4 PE=1 SV=1	KPNA4	191.648	200.627	180.571	203.017	183.471	211.734	206.103	198.972	187.696	189.268	198.558	210.692	175.059	180.573	193.539	198.231
O60684	Importin subunit alpha-7 OS=Homo sapiens GN=KPNA6 PE=1 SV=1	KPNA6	193.063	193.062	194.612	185.643	191.405	196.478	208.244	199.425	194.005	197.78	185.181	189.578	192.242	195.836	198.206	193.158
Q14974	Importin subunit beta-1 OS=Homo sapiens GN=KPNB1 PE=1 SV=2	KPNB1	168.537	185.9	177.999	167.331	212.859	213.288	217.237	207.964	160.019	180.193	171.594	160.524	171.793	182.571	177.725	171.148
P04264	Keratin, type II cytoskeletal 1 OS=Homo sapiens GN=KRT1 PE=1 SV=6	KRT1	115.583	192.398	95.162	109.047	271.668	112.792	449.908	67.4505	172	203.292	233.143	211.726	111.758	79.4158	233.115	122.509
P13645	Keratin, type I cytoskeletal 10 OS=Homo sapiens GN=KRT10 PE=1 SV=6	KRT10	137.695	185.344	102.78	92.9415	226.071	109.825	485.86	95.5699	199.35	204.174	230.78	204.328	115.944	55.5317	219.226	127.541
Q04695	Keratin, type I cytoskeletal 17 OS=Homo sapiens GN=KRT17 PE=1 SV=2	KRT17	174.499	198.28	172.766	139.088	245.949	153.123	249.003	117.356	162.209	199.271	254.177	198.112	125.191	148.534	227.243	142.224
P05783	Keratin, type I cytoskeletal 18 OS=Homo sapiens GN=KRT18 PE=1 SV=2	KRT18	219.419	203.883	178.412	187.531	185.775	165.653	167.899	182.404	189.928	189.847	157.967	180.855	215.754	193.608	195.935	202.877
P35908	Keratin, type II cytoskeletal 2 epidermal OS=Homo sapiens GN=KRT2 PE=1 SV=2	KRT2	176.416	216.551	123.062	107.496	233.509	140.825	389.46	139.576	198.444	229.156	139.104	194.461	134.292	91.5517	259.935	163.58
P12035	Keratin, type II cytoskeletal 3 OS=Homo sapiens GN=KRT3 PE=1 SV=3	KRT3	246.75	191.012	128.241	131.782	179.859	121.981	327.135	147.057	175.356	215.975	245.725	205.804	122.873	108.481	223.895	197.797
P13647	Keratin, type II cytoskeletal 5 OS=Homo sapiens GN=KRT5 PE=1 SV=3	KRT5	195.451	179.294	126.59	139.055	192.541	116.548	295.915	123.812	163.422	206.339	395.332	179.638	108.721	95.4711	217.723	137.359
P04259	Keratin, type II cytoskeletal 6B OS=Homo sapiens GN=KRT6B PE=1 SV=5	KRT6B	176.235	175.412	144.5	150.072	186.127	128.916	286.977	138.118	150.864	203.721	362.045	188.266	108.857	110.986	211.851	146.912
P08729	Keratin, type II cytoskeletal 7 OS=Homo sapiens GN=KRT7 PE=1 SV=5	KRT7	170.119	189.264	190.729	174.109	162.397	151.271	204.311	184.167	170.724	150.51	189.807	188.595	136.482	172.258	202.118	183.416
P05787-2	Isoform 2 of Keratin, type II cytoskeletal 8 OS=Homo sapiens GN=KRT8	KRT8	161.557	190.089	174.307	189.186	154.325	164.689	228.038	207.017	173.074	156.913	203.212	197.669	125.558	152.226	204.488	206.762
P35527	Keratin, type I cytoskeletal 9 OS=Homo sapiens GN=KRT9 PE=1 SV=3	KRT9	84.787	258.35	103.186	150.756	434.573	121.268	307.199	52.4313	168.87	289.598	191.626	111.502	106.642	89.1987	292.741	121.81
Q86UP2	Kinectin OS=Homo sapiens GN=KTN1 PE=1 SV=1	KTN1	179.329	172.465	182.628	178.26	236.429	226.544	235.922	224.053	180.349	183.459	163.267	167.201	159.126	150.194	150.086	148.501
Q6YP21	Kynurenine--oxoglutarate transaminase 3 OS=Homo sapiens GN=KYAT3 PE=1 SV=1	KYAT3	178.884	193.847	204.871	197.629	162.124	179.459	181.763	167.269	183.078	205.629	202.485	196.452	171.384	188.381	187.301	178.819
P32004	Neural cell adhesion molecule L1 OS=Homo sapiens GN=L1CAM PE=1 SV=2	L1CAM	207.113	188.735	206.45	202.102	119.51	110.641	107.371	107.013	156.802	169.914	148.573	164.756	352.147	272.039	268.73	310.72
P25391	Laminin subunit alpha-1 OS=Homo sapiens GN=LAMA1 PE=1 SV=2	LAMA1	141.968	174.033	162.628	238.102	171.638	150.763	188.794	131.162	177.658	161.447	146.239	183.223	229.541	156.132	176.594	223.895
G3XAI2	Laminin subunit beta-1 OS=Homo sapiens GN=LAMB1 PE=1 SV=1	LAMB1	202.944	180.835	175.049	194.054	173.653	157.611	181.138	121.208	185.635	174.44	187.031	163.418	232.68	177.212	175.474	180.447
P11279	Lysosome-associated membrane glycoprotein 1 OS=Homo sapiens GN=LAMP1 PE=1 SV=3	LAMP1	228.539	190.151	206.675	194.998	188.28	184.187	143.879	109.791	214.692	202.978	158.595	165.631	273.365	216.12	174.041	149.572
Q6IAA8	Ragulator complex protein LAMTOR1 OS=Homo sapiens GN=LAMTOR1 PE=1 SV=2	LAMTOR1	295.124	274.555	164.565	171.661	218.261	174.145	94.4844	105.82	239.823	246.708	129.265	145.215	271.01	221.554	133.863	140.722
O43813	LanC-like protein 1 OS=Homo sapiens GN=LANCL1 PE=1 SV=1	LANCL1	191.951	192.388	183.476	177.91	179.251	184.521	183.903	174.331	189.767	189.808	183.645	176.228	197.651	197.442	201.128	199.17
Q9NS86	LanC-like protein 2 OS=Homo sapiens GN=LANCL2 PE=1 SV=1	LANCL2	190.752	174.617	169.408	188.387	202.848	175.629	185.883	218.057	201.828	173.621	191.221	195.091	192.163	166.212	197.527	212.852
Q6PKG0	La-related protein 1 OS=Homo sapiens GN=LARP1 PE=1 SV=2	LARP1	155.437	170.056	190.336	182.978	164.749	184.13	202.028	198.057	173.252	174.559	200.792	192.549	137.837	166.001	190.437	186.651
Q71RC2-4	Isoform 4 of La-related protein 4 OS=Homo sapiens GN=LARP4	LARP4	159.315	178.397	178.068	191.802	195.58	174.131	212.085	191.961	182.033	180.111	195.068	179.534	190.064	184.789	206.345	197.591
Q92615	La-related protein 4B OS=Homo sapiens GN=LARP4B PE=1 SV=3	LARP4B	152.87	169.796	184.182	189.492	179.626	178.838	193.137	208.769	175.101	168.58	181.797	190.883	158.313	188.766	204.982	200.086
Q9P2J5	Leucine--tRNA ligase, cytoplasmic OS=Homo sapiens GN=LARS PE=1 SV=2	LARS	192.501	186.417	166.851	172.68	198.121	190.232	192.545	187.037	196.359	179.504	181.248	174.089	172.183	180.459	166.306	161.41
Q9Y4W2	Ribosomal biogenesis protein LAS1L OS=Homo sapiens GN=LAS1L PE=1 SV=2	LAS1L	197.352	196.725	171.546	187.841	204.249	186.695	181.343	211.799	187.468	177.622	185.948	197.318	195.038	180.555	188.962	197.311
Q14847	LIM and SH3 domain protein 1 OS=Homo sapiens GN=LASP1 PE=1 SV=2	LASP1	175.454	152.862	194.67	186.481	147.168	146.625	165.297	142.666	183.268	202.67	181.742	167.658	213.678	239.786	226.633	200.973
Q14739	Lamin-B receptor OS=Homo sapiens GN=LBR PE=1 SV=2	LBR	156.942	184.239	188.908	164.987	196.617	200.253	216.733	202.638	185.105	147.755	179.928	167.729	164.248	167.977	182.3	187.866
Q6UWP7	Lysocardiolipin acyltransferase 1 OS=Homo sapiens GN=LCLAT1 PE=1 SV=1	LCLAT1	196.095	200.765	192.021	198.642	232.081	177.949	172.414	208.252	217.597	177.214	168.437	187.747	227.264	203.105	166.232	216.086
P00338-3	Isoform 3 of L-lactate dehydrogenase A chain OS=Homo sapiens GN=LDHA	LDHA	180.118	178.538	189.844	171.328	183.442	179.33	178.533	189.055	178.439	193.546	182.452	174.56	156.339	176.723	171.777	174.844
P07195	L-lactate dehydrogenase B chain OS=Homo sapiens GN=LDHB PE=1 SV=2	LDHB	187.616	181.143	193.997	169.08	187.577	170.527	179.555	171.592	182.731	208.965	172.234	161.258	174.317	184.963	189.588	174.045
J3KMZ9	Low-density lipoprotein receptor (Fragment) OS=Homo sapiens GN=LDLR PE=1 SV=1	LDLR	209.287	194.787	216.769	230.787	131.275	128.268	127.689	133.062	200.869	209.16	200.523	201.772	208.318	169.339	174.969	206.143
Q9Y2U8	Inner nuclear membrane protein Man1 OS=Homo sapiens GN=LEMD3 PE=1 SV=2	LEMD3	189.372	199.108	184.012	183.599	214.451	258.392	221.045	193.467	189.876	151.317	167.058	188.86	232.58	190.477	147.33	193.614
P09382	Galectin-1 OS=Homo sapiens GN=LGALS1 PE=1 SV=2	LGALS1	165.188	183.095	180.85	167.935	191.962	184.579	195.217	171.959	165.631	206.83	176.769	168.163	176.356	178.197	172.954	160.91
P17931	Galectin-3 OS=Homo sapiens GN=LGALS3 PE=1 SV=5	LGALS3	176.387	174.56	197.613	192.558	180.247	196.41	181.691	197.023	191.792	191.28	181.553	183.601	176.36	201.408	176.62	195.337
Q08380	Galectin-3-binding protein OS=Homo sapiens GN=LGALS3BP PE=1 SV=1	LGALS3BP	228.038	257.654	187.437	181.995	181.415	176.103	130.994	141.015	197.467	226.699	163.777	166.06	245.838	221.765	177.669	189.68
P42702	Leukemia inhibitory factor receptor OS=Homo sapiens GN=LIFR PE=1 SV=1	LIFR	206.372	196.758	227.498	201.903	150.163	126.931	135.343	135.51	176.892	172.245	189.393	169.321	233.026	182.444	210.384	208.123
P49916	DNA ligase 3 OS=Homo sapiens GN=LIG3 PE=1 SV=2	LIG3	209.711	186.348	158.862	201.609	199.05	189.867	192.042	195.934	189.601	170.852	207.401	203.797	170.256	163.839	170.541	169.414
Q9UHB6	LIM domain and actin-binding protein 1 OS=Homo sapiens GN=LIMA1 PE=1 SV=1	LIMA1	187.84	167.907	186.049	204.094	144.862	132.824	152.248	150.899	183.938	163.29	179.912	185.209	236.865	219.486	242.766	236.551
G5EA03	LIM and calponin homology domains-containing protein 1 OS=Homo sapiens GN=LIMCH1 PE=1 SV=1	LIMCH1	163.767	157.52	188.369	166.729	175.227	174.054	180.424	165.585	184.893	176.619	162.128	200.021	171.617	176.074	198.507	172.719
Q9UGP4	LIM domain-containing protein 1 OS=Homo sapiens GN=LIMD1 PE=1 SV=1	LIMD1	175.225	207.938	191.957	159.33	177.37	182.043	159.697	165.462	207.753	215.736	160.033	191.453	271.428	232.003	239.818	200.769
A0A0J9YXC7	LIM and senescent cell antigen-like-containing domain protein OS=Homo sapiens GN=LIMS4 PE=1 SV=1	LIMS4	174.987	180.4	194.313	162.753	188.261	161.827	157.785	162.659	191.83	195.496	165.314	167.354	176.554	220.188	212.46	179.64
P49257	Protein ERGIC-53 OS=Homo sapiens GN=LMAN1 PE=1 SV=2	LMAN1	222.021	226.24	190.106	194.698	200.154	186.182	134.697	149.762	208.096	204.399	161.425	163.543	240.747	210.916	185.263	200.088
Q12907	Vesicular integral-membrane protein VIP36 OS=Homo sapiens GN=LMAN2 PE=1 SV=1	LMAN2	190.242	174.519	174.027	171.174	227.035	208.276	207.224	210.921	161.619	170.888	154.977	147.555	184.514	172.967	181.319	181.495
P02545	Prelamin-A/C OS=Homo sapiens GN=LMNA PE=1 SV=1	LMNA	211.395	208.792	168.719	173.338	214.834	209.749	178.079	185.879	202.389	201.89	170.26	168.124	190.297	203.199	155.885	161.629
P20700	Lamin-B1 OS=Homo sapiens GN=LMNB1 PE=1 SV=2	LMNB1	207.089	184.244	183.395	180.87	214.265	206.895	190.41	196.858	191.321	199.108	177.717	173.294	181.467	186.105	170.018	165.553
Q03252	Lamin-B2 OS=Homo sapiens GN=LMNB2 PE=1 SV=4	LMNB2	184.489	173.749	182.529	184.265	182.848	199.88	190.48	194.619	190.542	192.194	158.183	174.896	193.086	179.6	154.264	180.835
E9PMS6	LIM domain only protein 7 OS=Homo sapiens GN=LMO7 PE=1 SV=1	LMO7	186.745	165.886	192.024	190.329	163.883	158.28	177.213	163.322	186.392	177.991	184.83	193.349	205.115	193.124	208.008	225.152
Q9UIQ6	Leucyl-cystinyl aminopeptidase OS=Homo sapiens GN=LNPEP PE=1 SV=3	LNPEP	246.282	204.592	219.082	248.607	187.692	171.751	150.138	159.314	233.551	191.372	230.797	204.189	189.712	192.511	165.335	200.268
A0A0B4J2E5	Uncharacterized protein OS=Homo sapiens GN=LOC102724159 PE=1 SV=1	LOC102724159	153.882	177.385	168.175	169.771	202.271	185.317	185.027	203.158	183.076	188.208	193.437	203.325	216.47	173.214	167.461	184.543
P36776	Lon protease homolog, mitochondrial OS=Homo sapiens GN=LONP1 PE=1 SV=2	LONP1	199.679	228.337	178.921	181.725	179.775	180.001	159.241	163.66	192.004	164.865	174.971	177.358	201.937	195.794	188.889	178.972
Q86WA8	Lon protease homolog 2, peroxisomal OS=Homo sapiens GN=LONP2 PE=1 SV=1	LONP2	174.205	175.206	152.428	228.336	246.708	202.827	173.737	185.232	168.503	164.571	185.969	201.249	193.187	224.511	196.327	194.353
Q8NF37	Lysophosphatidylcholine acyltransferase 1 OS=Homo sapiens GN=LPCAT1 PE=1 SV=2	LPCAT1	176.453	169.648	187.304	184.239	195.933	198.59	186.388	188.958	154.304	170.579	168.274	171.949	203.25	189.358	164.63	207.402
Q92604	Acyl-CoA:lysophosphatidylglycerol acyltransferase 1 OS=Homo sapiens GN=LPGAT1 PE=1 SV=1	LPGAT1	176.316	183.233	154.047	211.829	215.895	164.531	168.787	195.402	230.435	123.925	170.685	190.455	215.263	181.059	148.873	243.984
Q93052	Lipoma-preferred partner OS=Homo sapiens GN=LPP PE=1 SV=1	LPP	182.082	177.565	174.986	186.303	185.919	184.655	181.465	190.499	180.514	180.951	183.247	200.763	177.697	188.248	187.317	193.657
P50851	Lipopolysaccharide-responsive and beige-like anchor protein OS=Homo sapiens GN=LRBA PE=1 SV=4	LRBA	210.081	176.706	212.06	172.082	179.312	222.463	192.791	215.964	205.416	218.542	223.533	213.533	180.942	232.931	214.851	237.529
Q96II8	Leucine-rich repeat and calponin homology domain-containing protein 3 OS=Homo sapiens GN=LRCH3 PE=1 SV=2	LRCH3	191.751	168.063	172.399	157.085	159.103	161.281	150.425	152.526	156.129	166.051	181.5	165.233	183.917	182.089	191.556	182.785
O75581	Low-density lipoprotein receptor-related protein 6 OS=Homo sapiens GN=LRP6 PE=1 SV=2	LRP6	182.033	157.559	188.327	197.272	145.91	119.78	118.821	139.975	188.322	143.151	148.883	175.382	254.123	248.936	203.575	221.605
Q14114	Low-density lipoprotein receptor-related protein 8 OS=Homo sapiens GN=LRP8 PE=1 SV=4	LRP8	215.797	166.384	176.425	237.72	139.788	147.07	119.946	145.061	188.715	179.785	192.288	208.959	203.427	168.548	158.411	209.625
P42704	Leucine-rich PPR motif-containing protein, mitochondrial OS=Homo sapiens GN=LRPPRC PE=1 SV=3	LRPPRC	209.068	207.212	191.557	188.782	172.243	180.994	178.408	188.156	169.812	167.955	206.436	188.696	155.631	181.649	172.659	169.516
Q9H9A6	Leucine-rich repeat-containing protein 40 OS=Homo sapiens GN=LRRC40 PE=1 SV=1	LRRC40	156.363	187.694	176.619	174.289	179.095	194.068	201.042	201.387	171.758	174.645	201.62	188.063	147.297	172.032	184.66	164.332
Q8N1G4	Leucine-rich repeat-containing protein 47 OS=Homo sapiens GN=LRRC47 PE=1 SV=1	LRRC47	167.806	171.282	184.853	180.952	199.305	194.125	201.085	220.89	185.635	173.593	188.344	204.604	173.516	175.311	174.089	168.96
Q96AG4	Leucine-rich repeat-containing protein 59 OS=Homo sapiens GN=LRRC59 PE=1 SV=1	LRRC59	168.298	177.432	182.406	165.911	228.213	202.032	208.453	213.207	157.204	179.897	165.203	154.118	167.346	172.612	173.839	173.317
Q32MZ4	Leucine-rich repeat flightless-interacting protein 1 OS=Homo sapiens GN=LRRFIP1 PE=1 SV=2	LRRFIP1	181.391	183.021	186.537	177.135	187.62	198.488	207.555	190.22	185.117	209.367	182.768	179.08	193.15	215.958	201.383	189.64
Q9H089	Large subunit GTPase 1 homolog OS=Homo sapiens GN=LSG1 PE=1 SV=2	LSG1	132.532	230.538	235.249	205.391	153.476	205.433	299.451	244.818	152.061	230.953	294.801	223.42	118.199	287.112	286.097	197.59
K7ELG9	Protein LSM12 homolog OS=Homo sapiens GN=LSM12 PE=1 SV=1	LSM12	188.52	182.902	194.978	172.381	189.4	194.424	156.692	175.288	173.516	204.284	179.654	183.927	194.276	189.469	182.344	168.884
V9GZ56	U6 snRNA-associated Sm-like protein LSm4 (Fragment) OS=Homo sapiens GN=LSM4 PE=1 SV=1	LSM4	294.288	257.106	135.97	209.252	312.231	212.261	153.127	125.697	215.34	200.128	164.402	152.357	206.254	194.026	122.779	143.99
P48449	Lanosterol synthase OS=Homo sapiens GN=LSS PE=1 SV=1	LSS	190.979	167.678	160.369	188.68	158.702	199.653	195.971	135.123	128.575	168.888	168.559	149.529	178.819	163.986	178.705	167.774
P09960	Leukotriene A-4 hydrolase OS=Homo sapiens GN=LTA4H PE=1 SV=2	LTA4H	194.562	187.117	179.335	186.086	187.4	179.937	197.009	198.091	188.251	199.424	184.227	203.993	168.24	178.914	177.239	183.313
P36941	Tumor necrosis factor receptor superfamily member 3 OS=Homo sapiens GN=LTBR PE=1 SV=1	LTBR	150.15	202.917	199.581	185.135	184.838	201.606	141.837	131.212	199.101	196.294	186.238	167.006	187.745	215.148	201.548	222.361
Q9Y383	Putative RNA-binding protein Luc7-like 2 OS=Homo sapiens GN=LUC7L2 PE=1 SV=2	LUC7L2	138.56	199.177	180.218	191.382	169.917	198.177	236.636	198.88	187.123	157.465	232.156	210.875	155.871	137.318	211.681	196.389
J3KPP4	Cisplatin resistance-associated overexpressed protein, isoform CRA_b OS=Homo sapiens GN=LUC7L3 PE=1 SV=1	LUC7L3	134.961	160.369	174.166	171.466	162.529	159.297	250.804	216.371	154.377	135.399	207.58	201.196	137.35	125.379	218.048	192.131
Q86V48	Leucine zipper protein 1 OS=Homo sapiens GN=LUZP1 PE=1 SV=2	LUZP1	174.69	189.12	180.879	180.815	167.603	185.66	164.458	192.218	184.767	176.648	145.876	203.27	169.094	194.373	198.718	226.748
Q17RY6	Lymphocyte antigen 6K OS=Homo sapiens GN=LY6K PE=1 SV=2	LY6K	175.654	177.106	171.259	166.037	170.798	259.133	276.631	167.26	148.988	186.996	164.521	178.975	173.879	143.319	141.39	169.141
Q9NX58	Cell growth-regulating nucleolar protein OS=Homo sapiens GN=LYAR PE=1 SV=2	LYAR	79.8876	101.888	171.761	208.402	101.292	166.962	269.222	261.203	105.282	140.373	226.553	269.015	99.7524	114.853	167.256	210.581
P07948	Tyrosine-protein kinase Lyn OS=Homo sapiens GN=LYN PE=1 SV=3	LYN	219.694	203.463	198.946	170.202	132.713	143.988	133.881	139.292	173.143	179.677	180.369	148.451	224.728	228.953	241.103	250.993
Q5VWZ2	Lysophospholipase-like protein 1 OS=Homo sapiens GN=LYPLAL1 PE=1 SV=3	LYPLAL1	170.527	148.482	168.915	153.255	188.185	150.178	170.481	150.548	165.44	146.859	170.288	178.058	189.481	141.972	124.84	147.845
Q9NQ48	Leucine zipper transcription factor-like protein 1 OS=Homo sapiens GN=LZTFL1 PE=1 SV=1	LZTFL1	143.533	180.506	199.406	154.425	171.765	181.406	195.75	157.745	151.573	215.326	186.385	169.285	189.126	191.298	158.144	140.632
P20645	Cation-dependent mannose-6-phosphate receptor OS=Homo sapiens GN=M6PR PE=1 SV=1	M6PR	271.377	275.825	237.888	242.641	196.442	204.836	159.45	127.795	284.323	336.026	180.528	187.659	258.992	206.487	139.692	189.62
H3BQK9	Microtubule-actin cross-linking factor 1, isoforms 1/2/3/5 OS=Homo sapiens GN=MACF1 PE=1 SV=1	MACF1	167.405	178.718	186.064	194.602	170.668	171.536	172.861	174.283	192.606	181.85	187.636	191.914	184.319	173.162	192.811	200.083
P43355	Melanoma-associated antigen 1 OS=Homo sapiens GN=MAGEA1 PE=1 SV=1	MAGEA1	171.721	166.183	182.898	200.312	196.032	142.744	189.834	200.772	199.682	202.092	177.544	190.091	235.729	187.236	194.41	175.053
O15479	Melanoma-associated antigen B2 OS=Homo sapiens GN=MAGEB2 PE=1 SV=3	MAGEB2	123.895	143.622	199.015	212.009	129.808	141.973	198.548	211.636	143.68	138.503	197.16	219.591	132.084	159.816	223.759	226.331
Q9UNF1	Melanoma-associated antigen D2 OS=Homo sapiens GN=MAGED2 PE=1 SV=2	MAGED2	153.677	185.589	183.828	188.667	181.163	188.29	217.926	180.91	171.606	177.141	212.101	191.355	154.601	178.688	210.382	190.355
Q96A72	Protein mago nashi homolog 2 OS=Homo sapiens GN=MAGOHB PE=1 SV=1	MAGOHB	193.706	194.947	183.378	171.33	199.105	193.362	168.411	173.977	198.214	213.653	165.832	162.29	205.87	199.273	184.112	166.678
A0A087WU53	Magnesium transporter protein 1 OS=Homo sapiens GN=MAGT1 PE=1 SV=1	MAGT1	174.009	197.389	188.488	167.108	219.135	210.674	215.543	185.049	170.288	174.287	162.146	155.253	179.127	202.407	165.891	174.133
Q8WWC4	m-AAA protease-interacting protein 1, mitochondrial OS=Homo sapiens GN=MAIP1 PE=1 SV=1	MAIP1	206.323	225.803	190.754	160.204	185.76	189.444	162.894	141.415	177.738	218.999	154.194	152.949	234.837	195.856	180.172	187.414
Q9UDY8	Mucosa-associated lymphoid tissue lymphoma translocation protein 1 OS=Homo sapiens GN=MALT1 PE=1 SV=1	MALT1	209.158	176.041	182.51	188.058	171.687	142.067	166.568	194.669	214.08	188.111	141.936	205.392	216.507	190.748	156.026	229.216
Q66K74	Microtubule-associated protein 1S OS=Homo sapiens GN=MAP1S PE=1 SV=2	MAP1S	183.794	174.839	164.955	203.503	217.767	174.612	164.021	202.886	213.077	174.875	173.071	207.429	206.884	184.782	185.374	185.831
Q02750	Dual specificity mitogen-activated protein kinase kinase 1 OS=Homo sapiens GN=MAP2K1 PE=1 SV=2	MAP2K1	219.207	173.352	165.414	177.969	179.2	168.97	180.491	196.828	193.807	187.711	175.165	187.35	168.294	153.803	175.157	173.596
P36507	Dual specificity mitogen-activated protein kinase kinase 2 OS=Homo sapiens GN=MAP2K2 PE=1 SV=1	MAP2K2	195.975	188.663	164.646	185.132	205.422	187.845	180.253	198.181	202.399	189.529	185.127	205.708	197.627	168.783	177.148	189.424
P46734-3	Isoform 2 of Dual specificity mitogen-activated protein kinase kinase 3 OS=Homo sapiens GN=MAP2K3	MAP2K3	187.678	179.987	170.748	180.834	181.235	167.048	140.104	192.361	173.387	216.778	162.568	197.66	177.689	221.031	234.689	186.563
O14733-3	Isoform 3 of Dual specificity mitogen-activated protein kinase kinase 7 OS=Homo sapiens GN=MAP2K7	MAP2K7	166.88	205.04	172.786	212.728	160.426	196.253	175.134	153.375	168.869	196.105	183.815	197.081	210.788	184.499	203.871	190.857
E7EVA0	Microtubule-associated protein OS=Homo sapiens GN=MAP4 PE=1 SV=1	MAP4	156.579	157.489	186.308	188.032	177.349	185.272	198.006	206.934	174.502	190.452	187.506	193.339	158.394	173.988	195.657	190.592
Q14244-7	Isoform 7 of Ensconsin OS=Homo sapiens GN=MAP7	MAP7	131.304	159.948	184.03	194.255	167.767	171.047	204.301	218.504	172.348	150.168	203.983	206.27	145.365	148.666	202.854	197.912
Q8IWC1	MAP7 domain-containing protein 3 OS=Homo sapiens GN=MAP7D3 PE=1 SV=2	MAP7D3	122.322	204.502	192.271	181.951	139.148	216.768	251.381	218.289	143.123	213.459	229.872	189.95	134.882	196.54	229.995	199.595
P28482	Mitogen-activated protein kinase 1 OS=Homo sapiens GN=MAPK1 PE=1 SV=3	MAPK1	173.519	159.63	162.387	199.73	200.637	193.635	193.991	207.42	185.163	179.116	188.211	205.053	158.8	163.657	175.04	170.319
Q15691	Microtubule-associated protein RP/EB family member 1 OS=Homo sapiens GN=MAPRE1 PE=1 SV=3	MAPRE1	188.104	173.272	185.982	177.137	215.2	199.272	189.846	176.99	199.7	210.283	182.797	190.041	180.226	190.72	160.152	178.698
P56192	Methionine--tRNA ligase, cytoplasmic OS=Homo sapiens GN=MARS PE=1 SV=2	MARS	175.274	198.005	179.536	179.557	191.326	188.146	191.888	186.881	191.209	183.442	190.419	187.509	175.315	174.12	178.63	173.637
P31153	S-adenosylmethionine synthase isoform type-2 OS=Homo sapiens GN=MAT2A PE=1 SV=1	MAT2A	179.454	172.191	173.563	174.426	186.024	181.746	196.258	193.234	178.401	197.67	190.416	184.214	157.445	167.555	172.161	169.254
Q9NZL9	Methionine adenosyltransferase 2 subunit beta OS=Homo sapiens GN=MAT2B PE=1 SV=1	MAT2B	183.504	179.035	183.672	165.6	180.475	173.057	193.427	182.39	166.607	191.266	183.243	169.557	157.735	163.905	167.466	163.188
A8MXP9	Matrin-3 OS=Homo sapiens GN=MATR3 PE=1 SV=1	MATR3	181.938	188.296	189.625	189.004	191.89	188.018	182.899	182.932	196.597	176.597	193.453	181.249	169.384	172.893	202.427	187.225
Q7Z434	Mitochondrial antiviral-signaling protein OS=Homo sapiens GN=MAVS PE=1 SV=2	MAVS	203.521	167.784	177.903	166.318	187.156	189.568	171.747	173.671	167.812	176.471	177.019	136.853	218.118	225.723	205.918	197.798
Q9UBB5	Methyl-CpG-binding domain protein 2 OS=Homo sapiens GN=MBD2 PE=1 SV=1	MBD2	171.942	170.432	169.751	188.561	219.934	177.161	190.437	190.118	197.075	168.991	169.801	183.65	222.378	188.006	184.8	162.213
O95983	Methyl-CpG-binding domain protein 3 OS=Homo sapiens GN=MBD3 PE=1 SV=1	MBD3	179.052	192.894	161.946	179.016	230.981	202.024	174.504	175.32	208.425	187.111	168.049	180.852	217.907	199.697	168.663	167.567
P43121	Cell surface glycoprotein MUC18 OS=Homo sapiens GN=MCAM PE=1 SV=2	MCAM	186.909	181.965	205.94	185.332	134.252	129.692	135.225	137.468	172.844	186.704	191.402	198.334	261.764	252.028	259.638	242.122
Q96RQ3	Methylcrotonoyl-CoA carboxylase subunit alpha, mitochondrial OS=Homo sapiens GN=MCCC1 PE=1 SV=3	MCCC1	209.797	209.776	188.249	175.758	207.545	191.261	131.436	152.655	207.642	206.617	158.562	163.46	225.989	203.832	187.763	211.275
Q9HCC0	Methylcrotonoyl-CoA carboxylase beta chain, mitochondrial OS=Homo sapiens GN=MCCC2 PE=1 SV=1	MCCC2	150.851	214.095	191.369	200.292	162.825	172.791	170.777	162.699	150.223	184.915	188.329	170.302	161.259	143.35	185.04	193.016
P49736	DNA replication licensing factor MCM2 OS=Homo sapiens GN=MCM2 PE=1 SV=4	MCM2	162.064	170.424	181.341	178.39	174.686	194.693	202.559	184.672	179.826	174.865	196.264	191.185	146.918	176.421	178.296	165.598
P25205-2	Isoform 2 of DNA replication licensing factor MCM3 OS=Homo sapiens GN=MCM3	MCM3	190.428	194.129	188.888	195.001	201.67	190.347	197.68	195.951	184.012	193.641	189.716	201.756	193.574	185.009	173.719	177.525
P33991	DNA replication licensing factor MCM4 OS=Homo sapiens GN=MCM4 PE=1 SV=5	MCM4	192.318	198.9	177.269	175.212	196.946	205.941	185.956	179.153	200.349	186.232	190.643	181.625	180.377	186.459	172.404	177.43
P33992	DNA replication licensing factor MCM5 OS=Homo sapiens GN=MCM5 PE=1 SV=5	MCM5	189.796	195.649	183.277	183.405	205.439	193.317	186.213	197.211	200.737	193.435	186.196	189.239	198.326	179.896	182.148	191.288
Q14566	DNA replication licensing factor MCM6 OS=Homo sapiens GN=MCM6 PE=1 SV=1	MCM6	197.635	199.714	180.462	164.825	191.713	195.125	173.892	186.943	199.138	196.145	181.672	178.149	205.159	181.413	169.288	167.509
P33993	DNA replication licensing factor MCM7 OS=Homo sapiens GN=MCM7 PE=1 SV=4	MCM7	197.582	208.322	183.456	176.489	208.068	206.758	172.454	185.163	198.528	208.405	169.591	184.782	199.194	183.285	176.161	178.655
Q9BTE3-2	Isoform 2 of Mini-chromosome maintenance complex-binding protein OS=Homo sapiens GN=MCMBP	MCMBP	190.508	174.201	179.84	186.95	199.94	196.754	187.503	195.705	194.607	200.512	180.101	189.968	194.283	181.733	204.555	180.972
Q9ULC4-3	Isoform 3 of Malignant T-cell-amplified sequence 1 OS=Homo sapiens GN=MCTS1	MCTS1	165.75	163.578	184.093	177.237	170.339	188.364	203.83	202.488	189.394	192.819	194.814	188.582	158.492	188.86	169.31	198.849
P40925-3	Isoform 3 of Malate dehydrogenase, cytoplasmic OS=Homo sapiens GN=MDH1	MDH1	180.238	238.859	244.612	171.214	203.123	220.022	227.466	143.614	192.498	257.743	203.591	160.761	190.695	203.35	220.395	160.217
P40926	Malate dehydrogenase, mitochondrial OS=Homo sapiens GN=MDH2 PE=1 SV=3	MDH2	221.721	257.4	225.266	187.833	206.8	192.681	170.979	152.518	168.849	140.318	217.863	164.174	161.533	189.298	170.692	165.545
Q9NU22	Midasin OS=Homo sapiens GN=MDN1 PE=1 SV=2	MDN1	160.923	184.033	182.025	162.053	150.032	188.131	198.724	176.726	150.195	164.557	194.471	169.172	166.07	185.079	181.88	174.992
Q7L2J0	7SK snRNA methylphosphate capping enzyme OS=Homo sapiens GN=MEPCE PE=1 SV=1	MEPCE	111.638	149.045	182.775	183.864	122.359	182.037	237.825	195.015	136.445	150.454	219.346	225.435	117.995	159.245	218.565	195.273
P08581-2	Isoform 2 of Hepatocyte growth factor receptor OS=Homo sapiens GN=MET	MET	233.016	186.11	185.949	256.06	150.266	143.399	155.613	132.402	179.76	190.626	189.01	211.893	377.595	213.126	225.276	287.159
P53582	Methionine aminopeptidase 1 OS=Homo sapiens GN=METAP1 PE=1 SV=2	METAP1	164.847	162.85	194.258	196.783	179.802	208.725	179.599	211.385	189.269	192.108	163.22	208.854	204.568	163.627	134.032	225.194
Q8N6R0	Methyltransferase-like protein 13 OS=Homo sapiens GN=METTL13 PE=1 SV=1	METTL13	197.604	169.109	177.786	198.291	204.202	183.374	179.722	215.927	166.921	187.615	192.942	189.44	170.5	187.106	166.941	164.122
Q6P1Q9	Methyltransferase-like protein 2B OS=Homo sapiens GN=METTL2B PE=1 SV=3	METTL2B	183.925	168.343	167.569	200.888	190.027	177.696	194.577	206.509	172.849	157.052	174.924	188.066	202.017	145.222	161.998	203.015
H0YI09	Methyltransferase-like protein 7A (Fragment) OS=Homo sapiens GN=METTL7A PE=1 SV=1	METTL7A	211.226	216.655	183.511	200.628	161.577	193.295	187.81	178.269	160.222	184.23	173.926	157.922	198.581	207.64	198.101	173.721
A0A0C4DFN1	Mitofusin-1 OS=Homo sapiens GN=MFN1 PE=1 SV=1	MFN1	132.713	154.017	162.51	197.443	170.468	203.13	187.81	215.99	173.589	139.431	158.329	231.397	151.651	156.237	171.328	181.038
P10620	Microsomal glutathione S-transferase 1 OS=Homo sapiens GN=MGST1 PE=1 SV=1	MGST1	183.054	179.661	187.589	180.608	164.975	151.269	174.348	174.158	191.078	175.803	169.735	155.323	183.761	160.07	181.842	185.937
Q5VV89	Microsomal glutathione S-transferase 3 OS=Homo sapiens GN=MGST3 PE=1 SV=1	MGST3	138.487	143.453	253.165	205.163	131.508	164.562	146.056	151.374	134.328	141.799	169.304	169.233	162.747	218.224	233.897	235.257
Q96PC5	Melanoma inhibitory activity protein 2 OS=Homo sapiens GN=MIA2 PE=1 SV=4	MIA2	212.312	171.055	175.853	226.241	233.646	188.855	175.574	223.212	213.632	176.641	174.619	176.648	256.499	183.951	174.713	261.264
Q5JRA6	Melanoma inhibitory activity protein 3 OS=Homo sapiens GN=MIA3 PE=1 SV=1	MIA3	200.171	178.364	194.567	180.583	181.464	204.248	204.651	192.987	173.015	181.849	167.388	161.291	203.189	202.293	192.219	189.897
O15344	E3 ubiquitin-protein ligase Midline-1 OS=Homo sapiens GN=MID1 PE=1 SV=1	MID1	174.463	193.259	198.924	193.441	175.715	174.091	178.309	187.658	181.191	197.655	188.226	205.314	178.934	212.345	212.19	170.394
P14174	Macrophage migration inhibitory factor OS=Homo sapiens GN=MIF PE=1 SV=4	MIF	207.071	210.623	152.494	163.422	278.015	185.89	139.152	148.321	236.831	210.967	142.664	174.585	227.845	187.077	149.94	179.62
Q9NXC5	WD repeat-containing protein mio OS=Homo sapiens GN=MIOS PE=1 SV=2	MIOS	181.242	204.11	189.657	190.153	228.99	185.665	175.072	184.98	167.428	147.998	192.303	197.282	190.193	170.673	193.117	181.474
Q9NYP9	Protein Mis18-alpha OS=Homo sapiens GN=MIS18A PE=1 SV=1	MIS18A	170.89	168.393	185.101	209.077	276.781	202.46	183.953	190.293	169.747	191.475	167.89	206.409	235.077	206.999	166.329	219.582
Q8IVT2	Mitotic interactor and substrate of PLK1 OS=Homo sapiens GN=MISP PE=1 SV=1	MISP	211.919	200.362	196.195	190.784	177.432	173.588	162.972	151.745	193.474	191.101	171.03	171.777	248.279	226.868	217.659	211.743
P46013	Proliferation marker protein Ki-67 OS=Homo sapiens GN=MKI67 PE=1 SV=2	MKI67	114.382	142.66	183.657	183.444	141.895	171.455	244.347	233.094	145.802	133.784	224.362	220.261	118.25	132.944	215.052	212.248
Q9H000	Probable E3 ubiquitin-protein ligase makorin-2 OS=Homo sapiens GN=MKRN2 PE=1 SV=2	MKRN2	172.435	214.026	195.789	181.997	202.04	189.735	163.866	184.53	189.279	212.715	198.256	179.38	215.953	174.125	202.756	192.014
Q14165	Malectin OS=Homo sapiens GN=MLEC PE=1 SV=1	MLEC	210.995	193.301	188.446	209.951	202.522	169.387	154.329	188.821	200.364	185.515	180.159	192.445	242.04	192.95	184.005	216.487
Q96T76-8	Isoform 5 of MMS19 nucleotide excision repair protein homolog OS=Homo sapiens GN=MMS19	MMS19	169.959	161.787	188.473	192.47	140.423	195.817	205.431	160.096	173.783	197.25	191.147	191.883	170.036	201.463	191.516	185.018
Q7L9L4-2	Isoform 2 of MOB kinase activator 1B OS=Homo sapiens GN=MOB1B	MOB1B	218.393	194.901	178.567	202.405	229.95	207.607	175.654	188.219	196.528	221.028	176.925	167.891	217.207	199.532	177.081	185.394
Q96EN8	Molybdenum cofactor sulfurase OS=Homo sapiens GN=MOCOS PE=1 SV=2	MOCOS	177.316	176.552	195.507	217.787	211.945	182.419	163.322	225.903	199.747	207.578	145.823	214.687	202.751	188.45	151.858	215.524
Q7Z3U7	Protein MON2 homolog OS=Homo sapiens GN=MON2 PE=1 SV=3	MON2	133.355	177.067	188.661	188.665	167.427	184.175	212.627	170.478	185.507	185.242	181.14	160.628	149.659	157.578	165.805	143.588
Q9HCE1	Putative helicase MOV-10 OS=Homo sapiens GN=MOV10 PE=1 SV=2	MOV10	165.464	182.296	160.081	174.412	189.998	188.792	184.815	200.843	193.159	187.304	179.628	193.199	154.121	171.436	182.636	168.342
Q9NZW5	MAGUK p55 subfamily member 6 OS=Homo sapiens GN=MPP6 PE=1 SV=2	MPP6	171.011	186.517	177.279	232.917	209.778	168.173	170.068	180.031	162.034	175.82	180.686	161.478	195.119	210.6	184.384	172.545
H0Y2S9	Myosin phosphatase Rho-interacting protein (Fragment) OS=Homo sapiens GN=MPRIP PE=1 SV=3	MPRIP	214.762	188.671	179.286	209.792	198.776	184.378	157.583	189.059	206.051	163.69	165.305	222.567	243.304	229.543	220.451	215.626
P49959-3	Isoform 3 of Double-strand break repair protein MRE11 OS=Homo sapiens GN=MRE11	MRE11	165.406	189.439	189.338	192.604	180.145	209.806	210.332	210.472	184.534	172.949	208.133	211.282	150.43	173.207	199.165	194.523
Q9BV20	Methylthioribose-1-phosphate isomerase OS=Homo sapiens GN=MRI1 PE=1 SV=1	MRI1	143.066	184.877	184.933	159.203	166.281	180.262	150.388	169.946	144.914	140.133	180.794	185.745	168.358	151.492	169.683	144.681
Q9BYD1	39S ribosomal protein L13, mitochondrial OS=Homo sapiens GN=MRPL13 PE=1 SV=1	MRPL13	229.724	193.361	175.558	206.155	191.799	190.374	168.478	195.987	216.898	163.578	213.739	185.535	170.954	189.005	204.245	189.54
Q9P015	39S ribosomal protein L15, mitochondrial OS=Homo sapiens GN=MRPL15 PE=1 SV=1	MRPL15	238.514	180.109	199.643	289.76	290.139	174.448	225.71	284.405	293.923	133.638	265.021	337.309	228.499	139.643	209.275	284.396
Q9NX20	39S ribosomal protein L16, mitochondrial OS=Homo sapiens GN=MRPL16 PE=1 SV=1	MRPL16	175.73	184.726	178.936	201.742	152.266	171.184	173.808	191.723	188.454	164.576	192.242	199.883	161.357	172.856	195.662	215.965
J3KQY1	39S ribosomal protein L22, mitochondrial OS=Homo sapiens GN=MRPL22 PE=1 SV=1	MRPL22	158.296	164.022	170.835	220.175	165.955	171.894	177.572	227.163	185.292	144.97	203.655	221.58	159.047	142.563	187.553	195.796
Q13084	39S ribosomal protein L28, mitochondrial OS=Homo sapiens GN=MRPL28 PE=1 SV=4	MRPL28	148.401	178.724	181.611	231.527	151.325	170.428	189.557	172.671	162.656	129.691	191.487	177.994	163.172	170.98	195.927	154.91
X6RAY8	39S ribosomal protein L4, mitochondrial OS=Homo sapiens GN=MRPL4 PE=1 SV=1	MRPL4	162.065	151.185	196.153	212.374	170.227	158.355	197.17	220.685	173.886	175.28	227.483	229.314	151.054	146.254	188.628	215.83
Q9H9J2	39S ribosomal protein L44, mitochondrial OS=Homo sapiens GN=MRPL44 PE=1 SV=1	MRPL44	199.28	210.105	167.608	180.458	195.935	165.761	150.254	161.185	184.044	172.904	167.511	184.292	176.823	172.273	194.716	171.176
A0A087X2D5	39S ribosomal protein L45, mitochondrial OS=Homo sapiens GN=MRPL45 PE=1 SV=1	MRPL45	196.259	217.199	228.105	195.432	156.206	197.417	197.862	177.932	161.055	150.055	230.384	182.533	146.35	170.199	197.733	189.913
P82664	28S ribosomal protein S10, mitochondrial OS=Homo sapiens GN=MRPS10 PE=1 SV=2	MRPS10	184.516	190.444	167.133	167.906	180.354	159.936	134.599	129.083	186.333	165.209	139.805	161.353	213.075	187.752	152.238	161.948
P82912	28S ribosomal protein S11, mitochondrial OS=Homo sapiens GN=MRPS11 PE=1 SV=2	MRPS11	231.387	226.195	176.971	212.595	208.848	174.078	141.558	170.265	203.197	191.391	166.426	163.737	281.855	201.665	168.381	179.618
O15235	28S ribosomal protein S12, mitochondrial OS=Homo sapiens GN=MRPS12 PE=1 SV=1	MRPS12	184.327	182.566	181.186	223.006	162.603	154.747	176.567	180.485	188.856	182.028	200.7	210.561	203.206	169.687	207.025	209.055
Q9Y399	28S ribosomal protein S2, mitochondrial OS=Homo sapiens GN=MRPS2 PE=1 SV=1	MRPS2	196.479	163.565	214.557	184.194	156.682	179.788	145.878	164.498	195.192	146.359	158.805	171.305	144.067	180.943	204.346	158.183
P82650	28S ribosomal protein S22, mitochondrial OS=Homo sapiens GN=MRPS22 PE=1 SV=1	MRPS22	191.327	185.024	201.082	187.337	187.737	180.395	159.831	172.937	187.508	198.919	169.284	176.959	207.534	191.335	194.567	195.823
Q9Y3D9	28S ribosomal protein S23, mitochondrial OS=Homo sapiens GN=MRPS23 PE=1 SV=2	MRPS23	182.729	180.11	208.331	195.905	172.962	178.337	156.756	172.781	183.165	202.622	162.619	190.972	200.34	205.783	180.508	210.798
P82663	28S ribosomal protein S25, mitochondrial OS=Homo sapiens GN=MRPS25 PE=1 SV=1	MRPS25	167.645	197.163	221.671	200.11	170.36	193.526	174.367	195.409	210.547	162.969	193.83	207.735	168.984	192.04	153.973	217.495
Q9BYN8	28S ribosomal protein S26, mitochondrial OS=Homo sapiens GN=MRPS26 PE=1 SV=1	MRPS26	172.158	171.329	217.333	196.353	213.372	195.179	209.56	162.792	200.363	226.413	181.239	162.599	147.542	193.154	226.484	227.728
Q92552-2	Isoform 2 of 28S ribosomal protein S27, mitochondrial OS=Homo sapiens GN=MRPS27	MRPS27	183.537	204.659	198.995	194.756	166.978	182.548	190.612	180.921	181.294	180.76	213.18	187.863	177.681	210.297	208.127	183.219
Q92665	28S ribosomal protein S31, mitochondrial OS=Homo sapiens GN=MRPS31 PE=1 SV=3	MRPS31	146.835	172.96	164.369	202.102	156.135	158.561	203.385	219.41	177.906	145.576	211.094	209.798	129.319	148.797	179.826	197.778
C9JJ19	28S ribosomal protein S34, mitochondrial OS=Homo sapiens GN=MRPS34 PE=1 SV=2	MRPS34	109.909	180.797	202.881	205.153	132.325	184.349	195.094	185.805	147.013	146.64	221.72	205.188	121.824	142.359	195.127	189.294
P82675	28S ribosomal protein S5, mitochondrial OS=Homo sapiens GN=MRPS5 PE=1 SV=2	MRPS5	104.832	144.061	219.351	186.571	114.27	147.317	255.469	244.567	132.617	124.926	299.884	222.547	97.5294	130.087	230.766	184.66
J3QLS3	28S ribosomal protein S7, mitochondrial OS=Homo sapiens GN=MRPS7 PE=1 SV=1	MRPS7	127.383	169.786	193.561	198.081	148.534	164.84	211.089	218.948	154.628	151.75	218.057	216.055	126.668	144.292	203.75	219.427
P82933	28S ribosomal protein S9, mitochondrial OS=Homo sapiens GN=MRPS9 PE=1 SV=2	MRPS9	149.738	151	174.12	187.157	148.555	161.554	180.663	186.25	163.882	146.31	209.957	205.831	125.651	136.44	174.856	170.142
Q9UKD2	mRNA turnover protein 4 homolog OS=Homo sapiens GN=MRTO4 PE=1 SV=2	MRTO4	203.151	170.071	152.294	194.321	217.006	186.177	235.121	252.94	178.32	150.95	185.454	236.55	175.952	124.656	154.581	182.236
P43246	DNA mismatch repair protein Msh2 OS=Homo sapiens GN=MSH2 PE=1 SV=1	MSH2	184.511	190.167	177.017	179.135	191.652	198.802	180.99	186.81	202.126	210.248	188.288	181.742	187.884	179.482	181.53	172.105
P52701	DNA mismatch repair protein Msh6 OS=Homo sapiens GN=MSH6 PE=1 SV=2	MSH6	152.408	201.182	171.119	177.96	169.486	198.363	196.176	197.219	181.232	173.189	200.501	201.386	145.741	177.636	171.028	171.271
Q96DH6	RNA-binding protein Musashi homolog 2 OS=Homo sapiens GN=MSI2 PE=1 SV=1	MSI2	193.279	144.812	165.276	188.521	195.661	191.497	152.687	194.352	186.754	196.956	175.579	179.213	181.577	176.884	146.239	179.353
P26038	Moesin OS=Homo sapiens GN=MSN PE=1 SV=3	MSN	192.038	172.906	192.442	202.44	129.575	126.254	132.49	135.296	181.983	172.632	201.711	181.528	238.128	259.776	263.624	265.281
Q9BUK6	Protein misato homolog 1 OS=Homo sapiens GN=MSTO1 PE=1 SV=1	MSTO1	175.526	181.974	177.147	180.365	179.358	165.565	178.622	209.116	167.257	177.069	167.697	204.609	156.85	171.935	185.467	200.817
Q13330	Metastasis-associated protein MTA1 OS=Homo sapiens GN=MTA1 PE=1 SV=2	MTA1	131.195	159.292	206.72	189.288	148.679	180.886	236.341	203.541	118.15	149.588	223.882	240.085	147.888	161.648	203.522	166.76
O94776	Metastasis-associated protein MTA2 OS=Homo sapiens GN=MTA2 PE=1 SV=1	MTA2	127.124	153.477	181.39	185.955	154.505	172.532	230.518	230.513	160.221	146.614	220.555	212.312	135.73	144.728	187.11	182.683
Q9BTC8	Metastasis-associated protein MTA3 OS=Homo sapiens GN=MTA3 PE=1 SV=2	MTA3	157.164	163.377	150.574	199.298	170.862	161.805	156.397	215.358	179.155	175.185	142.667	217.974	172.564	170.132	175.054	204.294
Q13126-2	Isoform 2 of S-methyl-5'-thioadenosine phosphorylase OS=Homo sapiens GN=MTAP	MTAP	149.941	149.857	171.45	189.702	211.4	188.013	193.724	197.769	182.528	181.986	193.982	193.593	203.963	177.589	159.211	187.24
Q9Y6C9	Mitochondrial carrier homolog 2 OS=Homo sapiens GN=MTCH2 PE=1 SV=1	MTCH2	151.264	157.613	191.119	215.02	171.293	175.125	191.985	246.888	172.61	146.596	190.947	224.735	136.183	169.57	189.971	178.692
Q9Y4B5	Microtubule cross-linking factor 1 OS=Homo sapiens GN=MTCL1 PE=1 SV=5	MTCL1	164.485	190.493	185.883	197.917	181.629	195.74	198.274	191.689	183.925	167.734	185.222	197.713	167.74	190.189	213.224	190.251
P00403	Cytochrome c oxidase subunit 2 OS=Homo sapiens GN=MT-CO2 PE=1 SV=1	MT-CO2	245.854	152.851	209.113	207.757	188.583	168.625	162.803	181.017	201.304	206.37	156.478	182.141	239.348	195.194	186.484	249.192
Q86UE4	Protein LYRIC OS=Homo sapiens GN=MTDH PE=1 SV=2	MTDH	159.079	163.144	193.77	178.415	211.016	199.994	235.268	257.921	159.859	145.227	185.285	203.104	119.371	123.273	133.288	145.254
Q96E29	Transcription termination factor 3, mitochondrial OS=Homo sapiens GN=MTERF3 PE=1 SV=2	MTERF3	169.073	145.932	160.401	219.118	185.004	158.832	263.113	200.376	193.321	132.899	171.509	183.926	163.377	199.02	219.527	214.721
F5H2F4	C-1-tetrahydrofolate synthase, cytoplasmic OS=Homo sapiens GN=MTHFD1 PE=1 SV=1	MTHFD1	186.404	187.204	181.619	169.042	189.192	187.515	189.33	177.828	182.844	198.734	188.082	182.286	169.589	180.95	176.97	168.719
B7ZM99	MTHFD1L protein OS=Homo sapiens GN=MTHFD1L PE=1 SV=1	MTHFD1L	212.498	191.434	192.351	206.415	193.414	155.164	179.184	190.136	182.166	162.657	165.162	186.662	217.517	187.753	183.598	215.182
P03891	NADH-ubiquinone oxidoreductase chain 2 OS=Homo sapiens GN=MT-ND2 PE=1 SV=2	MT-ND2	245.557	260.604	153.345	174.758	196.961	191.68	134.299	158.622	172.215	140.583	176.158	146.561	219.531	182.165	152.125	171.724
Q9BQG0-2	Isoform 2 of Myb-binding protein 1A OS=Homo sapiens GN=MYBBP1A	MYBBP1A	99.8578	122.591	201.111	181.244	91.9806	138.547	255.544	261.859	114.932	119.718	263.137	270.364	100.783	116.185	206.964	206.177
P35580-4	Isoform 4 of Myosin-10 OS=Homo sapiens GN=MYH10	MYH10	180.195	176.687	175.113	182.428	189.697	203.929	185.584	195.562	183.186	171.927	186.889	194.098	150.871	190.024	178.981	177.014
P11055	Myosin-3 OS=Homo sapiens GN=MYH3 PE=1 SV=3	MYH3	196.514	193.881	174.505	197.254	163.094	230.019	198.484	156.046	181.641	179.582	207.903	188.899	225.721	200.303	191.412	228.084
P35579	Myosin-9 OS=Homo sapiens GN=MYH9 PE=1 SV=4	MYH9	181.202	171.153	168.049	184.968	186.71	199.524	191.902	194.384	186.568	175.481	183.804	194.231	151.47	186.974	176.006	175.964
J3QRS3	Myosin regulatory light chain 12A OS=Homo sapiens GN=MYL12A PE=1 SV=1	MYL12A	534.855	373.835	118.438	128.558	318.532	258.948	138.872	129.295	256.119	208.515	117.484	148.054	259.537	232.573	126.712	126.897
B7Z6Z4	Myosin light polypeptide 6 OS=Homo sapiens GN=MYL6 PE=1 SV=1	MYL6	380.461	306.826	112.611	128.287	278.765	207.005	80.9748	81.8239	263.901	221.019	79.4591	112.704	349.2	280.309	112.371	130.19
A0A0A0MQX1	Unconventional myosin-X OS=Homo sapiens GN=MYO10 PE=1 SV=1	MYO10	197.829	195.804	195.191	196.069	165.987	190.746	181.243	163.043	182.211	216.798	170.226	205.666	197.307	208.758	190.716	194.059
O43795	Unconventional myosin-Ib OS=Homo sapiens GN=MYO1B PE=1 SV=3	MYO1B	191.386	203.179	188.842	186.711	171.402	186.274	174.086	169.95	186.029	161.013	191.166	192.883	190.957	208.415	205.845	207.928
O00159	Unconventional myosin-Ic OS=Homo sapiens GN=MYO1C PE=1 SV=4	MYO1C	224.03	204.129	168.984	197.023	191.834	181.39	148.619	184.719	211.71	162.136	163.075	201.581	209.668	215.508	191.533	213.735
Q12965	Unconventional myosin-Ie OS=Homo sapiens GN=MYO1E PE=1 SV=2	MYO1E	152.722	170.803	209.233	224.395	121.501	130.625	165.898	164.465	173.967	142.9	234.648	228.025	155.16	188.493	233.817	239.86
M0R0P8	Unconventional myosin-IXb OS=Homo sapiens GN=MYO9B PE=1 SV=1	MYO9B	205.836	183.929	197.9	198.238	143.729	174.32	178.209	181.697	164.906	171.526	197.68	170.248	202.248	203.083	190.396	211.454
Q9NZM1	Myoferlin OS=Homo sapiens GN=MYOF PE=1 SV=1	MYOF	185.161	176.311	202.229	214.145	152.619	157.17	170.34	180.853	186.361	164.85	208.326	204.426	162.996	177.516	202.943	217.705
Q86TC9	Myopalladin OS=Homo sapiens GN=MYPN PE=1 SV=2	MYPN	161.638	189.256	198.43	185.856	166.431	170.014	212.701	180.044	175.858	195.301	174.9	181.858	189.231	199.281	233.153	204.336
P41227	N-alpha-acetyltransferase 10 OS=Homo sapiens GN=NAA10 PE=1 SV=1	NAA10	191.913	206.283	179.271	174.849	201.515	194.718	177.946	175.737	197.056	206.361	172.268	171.822	196.697	188.586	159.759	166.307
Q9BXJ9	N-alpha-acetyltransferase 15, NatA auxiliary subunit OS=Homo sapiens GN=NAA15 PE=1 SV=1	NAA15	169.997	179.208	182.761	179.699	178.497	187.946	211.132	192.471	179.371	188.563	194.324	189.236	158.245	184.377	180.402	177.819
Q5VZE5	N-alpha-acetyltransferase 35, NatC auxiliary subunit OS=Homo sapiens GN=NAA35 PE=1 SV=1	NAA35	214.773	201.95	194.653	193.388	193.501	207.441	168.351	208.427	150.124	188.29	182.712	225.226	183.929	157.474	168.566	162.171
E9PAV3	Nascent polypeptide-associated complex subunit alpha, muscle-specific form OS=Homo sapiens GN=NACA PE=1 SV=1	NACA	304.932	254.249	130.372	151.941	323.874	269.812	70.0799	107.945	275.462	210.006	113.169	128.017	250.769	266.153	140.681	117.501
Q13564-4	Isoform 4 of NEDD8-activating enzyme E1 regulatory subunit OS=Homo sapiens GN=NAE1	NAE1	177.529	211.494	213.806	179.565	217.771	198.226	176.22	187.033	209.393	150.239	224.32	207.185	205.288	195.765	164.173	173.954
Q9UJ70-2	Isoform 2 of N-acetyl-D-glucosamine kinase OS=Homo sapiens GN=NAGK	NAGK	164.462	202	199.162	175.244	161.14	189.106	171.108	189.681	189.667	221.543	226.423	194.491	155.87	176.083	233.726	153.92
P43490	Nicotinamide phosphoribosyltransferase OS=Homo sapiens GN=NAMPT PE=1 SV=1	NAMPT	183.546	187.632	180.434	182.804	175.713	189.001	174.571	185.138	189.722	177.688	182.071	188.222	166.14	171.716	179.267	180.042
Q9NR45	Sialic acid synthase OS=Homo sapiens GN=NANS PE=1 SV=2	NANS	180.462	171.545	181.121	179.51	202.931	176.036	186.453	186.876	182.21	190.799	179.11	192.378	178.909	185.941	189.944	179.724
P55209	Nucleosome assembly protein 1-like 1 OS=Homo sapiens GN=NAP1L1 PE=1 SV=1	NAP1L1	188.199	156.832	189.885	177.523	180.461	167.649	199.445	198.031	168.8	187.691	191.891	182.482	157.252	159.439	182.18	176.097
Q99733-2	Isoform 2 of Nucleosome assembly protein 1-like 4 OS=Homo sapiens GN=NAP1L4	NAP1L4	186.22	173.934	137.648	165.235	174.94	186.331	186.676	178.98	182.104	210.845	161.816	199.105	159.471	179.83	185.75	174.991
O43776	Asparagine--tRNA ligase, cytoplasmic OS=Homo sapiens GN=NARS PE=1 SV=1	NARS	185.092	163.354	184.012	193.334	184.761	181.92	195.953	211.906	182.325	164.25	196.604	209.207	151.753	168.422	171.997	188.266
P49321	Nuclear autoantigenic sperm protein OS=Homo sapiens GN=NASP PE=1 SV=2	NASP	203.225	182.303	175.556	177.326	220.778	195.495	184.636	171.491	208.909	194.887	177.544	169.443	195.323	184.628	167.849	166.745
Q9H0A0	RNA cytidine acetyltransferase OS=Homo sapiens GN=NAT10 PE=1 SV=2	NAT10	156.011	185.494	198.157	194.783	155.416	176.822	228.482	202.063	173.126	138.856	238.008	205.501	163.711	149.383	193.842	198.412
Q8NEY1	Neuron navigator 1 OS=Homo sapiens GN=NAV1 PE=1 SV=2	NAV1	146.322	152.845	201.075	182.78	179.344	175.783	192.733	185.593	199.839	149.01	233.367	184.997	137.877	189.351	197.163	249.059
A2RRP1	Neuroblastoma-amplified sequence OS=Homo sapiens GN=NBAS PE=1 SV=2	NBAS	187.338	182.068	183.29	195.101	195.463	188.82	199.694	185.726	198.968	172.715	177.578	185.503	234.763	197.805	195.97	203.23
O60934	Nibrin OS=Homo sapiens GN=NBN PE=1 SV=1	NBN	173.003	188.741	155.663	186.421	188.147	150.216	142.127	200.141	171.825	139.758	160.032	187.473	172.18	188.825	195.743	194.652
Q15021	Condensin complex subunit 1 OS=Homo sapiens GN=NCAPD2 PE=1 SV=3	NCAPD2	166.44	180.717	174.538	182.951	168.922	192.164	203.12	198.63	173.411	170.859	199.387	191.509	158.51	173.625	180.324	184.909
P42695	Condensin-2 complex subunit D3 OS=Homo sapiens GN=NCAPD3 PE=1 SV=2	NCAPD3	148.101	187.072	196.197	182.096	194.67	201.191	181.259	184.791	156.758	185.614	192.793	231.212	161.702	174.702	181.944	231.093
Q9BPX3	Condensin complex subunit 3 OS=Homo sapiens GN=NCAPG PE=1 SV=1	NCAPG	170.72	175.176	185.148	212.437	164.258	194.801	197.96	182.506	185.007	157.883	218.695	182.628	122.94	169.892	184.066	158.623
Q86XI2-2	Isoform 2 of Condensin-2 complex subunit G2 OS=Homo sapiens GN=NCAPG2	NCAPG2	168.7	203.007	180.016	165.169	196.347	189.352	192.994	196.115	188.955	175.176	193.315	185.83	189.424	190.653	198.282	186.66
Q15003	Condensin complex subunit 2 OS=Homo sapiens GN=NCAPH PE=1 SV=3	NCAPH	156.165	184.065	181.703	172.717	177.944	169.546	170.709	179.488	174.529	171.465	233.075	186.962	163.312	162.607	179.083	194.554
Q09161	Nuclear cap-binding protein subunit 1 OS=Homo sapiens GN=NCBP1 PE=1 SV=1	NCBP1	167.172	173.442	164.936	193.699	181.358	186.132	200.391	184.292	189.856	184.991	185.524	188.662	174.258	178.664	189.94	176.58
P52298	Nuclear cap-binding protein subunit 2 OS=Homo sapiens GN=NCBP2 PE=1 SV=1	NCBP2	146.068	168.388	244.386	155.62	175.178	165.19	196.361	138.453	204.997	213.439	197.277	167.999	206.149	211.339	176.462	183.176
A0A0A0MTJ9	Neutral cholesterol ester hydrolase 1 OS=Homo sapiens GN=NCEH1 PE=1 SV=1	NCEH1	164.566	171.179	182.965	167.374	161.243	150.258	159.972	167.683	134.293	146.523	140.583	150.487	186.072	144.436	146.335	196.662
P16333	Cytoplasmic protein NCK1 OS=Homo sapiens GN=NCK1 PE=1 SV=1	NCK1	191.917	177.876	187.42	201.742	190.509	172.177	180.167	206.739	192.424	186.722	181.588	196.929	197.894	197.011	203.525	184.705
Q9Y2A7-2	Isoform 2 of Nck-associated protein 1 OS=Homo sapiens GN=NCKAP1	NCKAP1	168.987	166.107	186.542	198.69	168.513	154.699	175.313	184.329	188.16	169.086	194.564	196.213	197.291	186.732	200.096	215.47
P19338	Nucleolin OS=Homo sapiens GN=NCL PE=1 SV=3	NCL	174.941	186.432	191.001	189.49	171.093	179.091	198.172	195.037	168.281	159.289	200.406	187.267	161.951	166.191	199.048	171.496
Q969V3	Nicalin OS=Homo sapiens GN=NCLN PE=1 SV=2	NCLN	229.437	234.405	207.02	189.473	217.71	185.287	168.038	137.38	211.231	221.104	160.067	159.82	258.051	200.124	172.656	186.719
Q9HCD5	Nuclear receptor coactivator 5 OS=Homo sapiens GN=NCOA5 PE=1 SV=2	NCOA5	179.993	174.623	177.707	196.924	188.585	233.824	243.087	184.365	208.132	209.78	200.343	191.673	194.274	195.619	216.358	190.1
Q92542	Nicastrin OS=Homo sapiens GN=NCSTN PE=1 SV=2	NCSTN	246.599	215.042	175.376	213.853	210.564	197.444	127.796	133.302	184.617	227.376	129.019	142.692	279.326	240.182	149.613	199.634
Q9BTX1	Nucleoporin NDC1 OS=Homo sapiens GN=NDC1 PE=1 SV=2	NDC1	176.569	184.746	177.978	189.281	174.345	202.379	179.947	181.081	158.958	161.18	179.82	182.603	166.953	172.255	186.282	186.628
Q9BT67	NEDD4 family-interacting protein 1 OS=Homo sapiens GN=NDFIP1 PE=1 SV=1	NDFIP1	243.912	223.629	159.779	204.516	220.584	158.811	119.207	192.206	233.486	208.704	168.264	209.653	237.458	174.003	149.725	192.596
O95299-2	Isoform 2 of NADH dehydrogenase [ubiquinone] 1 alpha subcomplex subunit 10, mitochondrial OS=Homo sapiens GN=NDUFA10	NDUFA10	231.691	241.631	200.134	184.176	193.576	167.224	150.394	146.815	212.829	168.433	198.819	167.959	248.042	208.659	173.47	198.351
O96000	NADH dehydrogenase [ubiquinone] 1 beta subcomplex subunit 10 OS=Homo sapiens GN=NDUFB10 PE=1 SV=3	NDUFB10	214.816	179.413	195.758	198.65	182.656	176.475	146.106	172.378	150.049	188.99	186.452	183.745	208.14	201.005	189.879	189.101
P28331-2	Isoform 2 of NADH-ubiquinone oxidoreductase 75 kDa subunit, mitochondrial OS=Homo sapiens GN=NDUFS1	NDUFS1	194.983	207.703	193.77	185.881	175.739	183.558	160.392	206.242	178.636	205.799	179.236	196.508	198.451	205.11	197.495	227.077
O75306	NADH dehydrogenase [ubiquinone] iron-sulfur protein 2, mitochondrial OS=Homo sapiens GN=NDUFS2 PE=1 SV=2	NDUFS2	217.522	200.055	201.908	181.79	175.32	169.006	158.544	190.325	187.19	169.731	194.707	194.423	183.308	179.593	183.325	213.954
O43181	NADH dehydrogenase [ubiquinone] iron-sulfur protein 4, mitochondrial OS=Homo sapiens GN=NDUFS4 PE=1 SV=1	NDUFS4	201.146	213.957	168.581	142.788	140.599	207.098	201.663	100.478	124.515	210.214	187.48	159.381	264.285	193.779	200.307	150.543
P49821	NADH dehydrogenase [ubiquinone] flavoprotein 1, mitochondrial OS=Homo sapiens GN=NDUFV1 PE=1 SV=4	NDUFV1	223.905	213.699	202.978	186.737	164.44	174.378	136.691	129.945	178.753	206.771	163.508	172.812	328.026	221.826	207.71	253.179
Q92692	Nectin-2 OS=Homo sapiens GN=NECTIN2 PE=1 SV=1	NECTIN2	185.923	188.953	241.901	193.511	97.7835	97.3078	109.17	105.911	162.424	178.816	178.35	180.099	296.532	291.377	310.267	257.848
Q96PU5-2	Isoform 2 of E3 ubiquitin-protein ligase NEDD4-like OS=Homo sapiens GN=NEDD4L	NEDD4L	173.887	172.361	181.514	198.944	181.175	179.345	171.545	180.057	185.349	165.727	180.504	176.699	196.028	202.967	202.298	198.02
Q8TD19	Serine/threonine-protein kinase Nek9 OS=Homo sapiens GN=NEK9 PE=1 SV=2	NEK9	183.76	167.634	172.691	187.465	186.497	163.507	170.263	189.515	190.211	179.867	171.791	180.925	197.171	179.86	175.387	198.693
Q6NW34	Nucleolus and neural progenitor protein OS=Homo sapiens GN=NEPRO PE=1 SV=3	NEPRO	133.718	162.052	155.736	167.914	144.77	164.419	161.09	224.16	147.82	140.144	165.191	191.821	131.205	118.004	150.152	197.949
P48681	Nestin OS=Homo sapiens GN=NES PE=1 SV=2	NES	194.89	207.814	167.704	179.083	179.045	227.715	159.974	190.279	188.078	280.86	227.706	179.361	176.779	225.112	190.276	169.569
P21359	Neurofibromin OS=Homo sapiens GN=NF1 PE=1 SV=2	NF1	180.086	179.854	194.418	212.437	173.128	152.67	182.079	185.643	194.499	202.954	213.048	215.662	183.684	202.664	203.205	194.209
P08651	Nuclear factor 1 C-type OS=Homo sapiens GN=NFIC PE=1 SV=2	NFIC	179.743	138.401	192.595	234.207	167.141	200.027	177.948	192.559	224.773	214.423	186.389	175.995	187.497	242.523	222.162	208.495
Q00653	Nuclear factor NF-kappa-B p100 subunit OS=Homo sapiens GN=NFKB2 PE=1 SV=4	NFKB2	150.067	161.178	184.354	185.775	158.111	162.11	195.069	189.941	154.217	171.024	182.849	187.744	147.056	172.622	193.609	180.12
Q9Y697	Cysteine desulfurase, mitochondrial OS=Homo sapiens GN=NFS1 PE=1 SV=3	NFS1	144.808	230.774	181.441	163.723	147.028	198.318	170.894	164.443	175.798	207.162	201.285	168.235	144.569	202.684	218.782	178.898
Q12986	Transcriptional repressor NF-X1 OS=Homo sapiens GN=NFX1 PE=1 SV=2	NFX1	144.101	191.351	193.845	206.452	166.752	191.735	215.182	206.538	231.408	187.784	185.824	207.816	140.083	192.33	217.503	198.883
Q8NBF2	NHL repeat-containing protein 2 OS=Homo sapiens GN=NHLRC2 PE=1 SV=1	NHLRC2	175.604	148.07	159.531	169.881	180.699	196.802	194.349	178.577	180.43	231.711	210.772	195.79	174.852	151.441	175.582	170.568
Q9NX24	H/ACA ribonucleoprotein complex subunit 2 OS=Homo sapiens GN=NHP2 PE=1 SV=1	NHP2	132.175	234.001	163.304	184.602	188.041	231.02	172.064	171.067	201.861	199.251	176.532	209.479	187.586	194.702	176.085	193.233
Q9Y221	60S ribosome subunit biogenesis protein NIP7 homolog OS=Homo sapiens GN=NIP7 PE=1 SV=1	NIP7	184.715	202.115	198.676	186.306	202.977	188.819	168.205	169.465	195.689	197.47	189.221	172.228	221.845	201.941	184.321	174.228
Q6KC79	Nipped-B-like protein OS=Homo sapiens GN=NIPBL PE=1 SV=2	NIPBL	147.152	183.537	174.159	192.35	156.992	193.111	187.762	196.31	160.604	165.094	185.86	186.642	128.425	167.327	190.244	185.634
O15226-2	Isoform 2 of NF-kappa-B-repressing factor OS=Homo sapiens GN=NKRF	NKRF	161.895	181.64	178.561	175.933	177.982	209.999	222.09	201.814	187.474	160.991	218.149	186.043	144.934	178.256	195.292	176.126
C9JA08	60S ribosomal export protein NMD3 OS=Homo sapiens GN=NMD3 PE=1 SV=1	NMD3	173.388	184.788	183.399	178.141	191.291	196.731	192.171	196.984	178.971	197.435	177.522	198.096	178.269	186.869	182.077	162.106
Q32Q12	Nucleoside diphosphate kinase OS=Homo sapiens GN=NME1-NME2 PE=1 SV=1	NME1-NME2	200.493	171.418	176.356	166.899	199.622	185.666	187.084	181.39	180.536	241.37	160.182	163.924	182.992	207.433	179.405	161.114
O60361	Putative nucleoside diphosphate kinase OS=Homo sapiens GN=NME2P1 PE=5 SV=1	NME2P1	196.488	164.285	179.169	156.366	195.667	210.276	195.988	183.032	170.687	287.598	144.644	151.864	174.118	228.966	204.804	149.353
P30419	Glycylpeptide N-tetradecanoyltransferase 1 OS=Homo sapiens GN=NMT1 PE=1 SV=2	NMT1	127.144	147.735	179.871	194.269	193.927	203.928	258.51	262.326	152.23	155.234	213.148	213.33	130.638	172.558	184.824	157.326
Q9ULX3	RNA-binding protein NOB1 OS=Homo sapiens GN=NOB1 PE=1 SV=1	NOB1	141.918	180.752	217.929	234.216	172.655	187.607	218.485	218.668	168.785	173.01	254.484	209.042	123.178	148.13	199.53	162.192
Q9Y3T9	Nucleolar complex protein 2 homolog OS=Homo sapiens GN=NOC2L PE=1 SV=4	NOC2L	239.564	233.025	183.321	162.411	192.179	177.241	149.159	160.14	168.257	167.452	175.628	158.888	237.414	187.387	168.337	182.147
Q9BSC4	Nucleolar protein 10 OS=Homo sapiens GN=NOL10 PE=1 SV=1	NOL10	115.106	185.974	198.095	176.599	134.34	190.993	238.652	182.721	163.912	133.921	256.737	192.668	98.938	115.061	198.532	162.218
Q9H8H0	Nucleolar protein 11 OS=Homo sapiens GN=NOL11 PE=1 SV=1	NOL11	179.717	205.35	179.296	157.854	168.156	219.083	204.02	173.488	164.288	212.931	200.732	159.562	193.159	202.31	194.292	174.162
Q9H6R4	Nucleolar protein 6 OS=Homo sapiens GN=NOL6 PE=1 SV=2	NOL6	122.129	186.075	176.849	202.948	212.811	192.317	192.469	182.946	178.804	200.567	184.13	164.809	143.788	171.034	190.668	191.937
Q5SY16	Polynucleotide 5'-hydroxyl-kinase NOL9 OS=Homo sapiens GN=NOL9 PE=1 SV=1	NOL9	175.188	187.246	177.701	183.69	179.822	194.953	201.289	185.664	188.336	178.91	179.505	179.994	187.149	190.022	191.264	199.656
Q14978-2	Isoform Beta of Nucleolar and coiled-body phosphoprotein 1 OS=Homo sapiens GN=NOLC1	NOLC1	249.639	239.349	160.214	138.651	192.017	186.364	142.522	155.95	207.157	213.481	138.828	180.935	300.705	228.111	169.173	177.38
J3KN36	Nodal modulator 3 OS=Homo sapiens GN=NOMO3 PE=1 SV=1	NOMO3	189.767	203.988	194.995	192.345	179.789	177.769	157.825	164.229	175.362	190.625	181.903	162.498	204.682	206.202	191.366	177.311
Q15233	Non-POU domain-containing octamer-binding protein OS=Homo sapiens GN=NONO PE=1 SV=4	NONO	192.32	197.716	180.058	180.64	187.906	188.251	183.397	185.236	192.445	189.185	185.207	179.455	185.014	191.453	176.477	181.922
P78316	Nucleolar protein 14 OS=Homo sapiens GN=NOP14 PE=1 SV=3	NOP14	174.568	164.584	188.28	201.354	176.011	169.562	197.315	204.149	218.222	174.922	247.518	242.864	205.67	220.323	223.921	190.49
P46087-4	Isoform 4 of Probable 28S rRNA (cytosine(4447)-C(5))-methyltransferase OS=Homo sapiens GN=NOP2	NOP2	101.197	129.931	214.656	177.461	111.589	137.433	275.668	231.301	117.418	112.614	295.344	231.264	123.564	110.609	209.939	205.006
O00567	Nucleolar protein 56 OS=Homo sapiens GN=NOP56 PE=1 SV=4	NOP56	77.3423	124.44	202.892	179.997	105.169	150.354	267.142	264.849	109.505	114.496	254.455	247.076	87.5969	110.477	211.786	190.641
Q9Y2X3	Nucleolar protein 58 OS=Homo sapiens GN=NOP58 PE=1 SV=1	NOP58	80.8992	120.773	189.81	183.492	112.491	162.878	310.936	258.442	120.627	116.966	295.531	249.8	89.415	98.2729	248.917	203.029
Q04721	Neurogenic locus notch homolog protein 2 OS=Homo sapiens GN=NOTCH2 PE=1 SV=3	NOTCH2	217.788	201.107	197.874	210.351	136.581	135.415	156.147	133.463	156.737	139.192	171.608	171.627	318.832	206.216	244.877	268.572
Q8NDH3	Probable aminopeptidase NPEPL1 OS=Homo sapiens GN=NPEPL1 PE=1 SV=3	NPEPL1	212.365	195.164	146.468	169.102	203.003	178.065	190.035	185.856	187.149	177.079	220.53	184.963	163.394	171.418	149.675	186.144
P55786	Puromycin-sensitive aminopeptidase OS=Homo sapiens GN=NPEPPS PE=1 SV=2	NPEPPS	184.446	183.583	161.976	189.746	188.249	184.479	189.771	176.337	182.476	167.002	202.568	186.007	191.667	196.054	182.936	185.487
Q8TAT6-2	Isoform 2 of Nuclear protein localization protein 4 homolog OS=Homo sapiens GN=NPLOC4	NPLOC4	232.948	175.842	196.179	239.013	220.66	192.062	193.576	229.408	222.81	199.814	188.595	220.928	209.83	191.56	183.388	193.752
P06748	Nucleophosmin OS=Homo sapiens GN=NPM1 PE=1 SV=2	NPM1	182.333	195.776	180.026	180.917	210.102	198.228	174.967	176.68	179.404	191.599	187.686	157.448	186.403	203.351	173.925	167.502
P16066	Atrial natriuretic peptide receptor 1 OS=Homo sapiens GN=NPR1 PE=1 SV=1	NPR1	165.493	190.036	168.17	169.087	191.582	176.255	167.281	163.46	204.617	142.355	157.406	147.779	197.929	157.861	180.216	192.792
P15559	NAD(P)H dehydrogenase [quinone] 1 OS=Homo sapiens GN=NQO1 PE=1 SV=1	NQO1	154.49	162.799	201.239	200.824	173.028	171.867	217.111	202.722	178.545	146.537	207.444	201.389	149.05	151.403	196.134	191.316
P01111	GTPase NRas OS=Homo sapiens GN=NRAS PE=1 SV=1	NRAS	186.565	175.442	152.378	174.828	143.528	117.815	120.899	133.234	168.299	195.48	146.769	159.679	266.802	270.955	241.873	222.914
B1AKJ5	Nardilysin OS=Homo sapiens GN=NRDC PE=1 SV=1	NRDC	176.839	171.802	174.786	184.39	177.464	167.505	181.685	204.254	175.911	170.317	188.241	188.14	173.75	178.313	176.479	179.776
O95478	Ribosome biogenesis protein NSA2 homolog OS=Homo sapiens GN=NSA2 PE=1 SV=1	NSA2	82.2146	138.839	204.143	186.303	93.853	145.945	212.129	248.951	93.9627	145.473	243.363	246.681	99.9279	175.506	220.829	236.269
Q15738	Sterol-4-alpha-carboxylate 3-dehydrogenase, decarboxylating OS=Homo sapiens GN=NSDHL PE=1 SV=2	NSDHL	188.849	201.993	200.583	174.975	189.809	176.555	192.375	180.052	171.669	173.651	165.346	156.625	199.3	178.004	181.001	182.586
P46459	Vesicle-fusing ATPase OS=Homo sapiens GN=NSF PE=1 SV=3	NSF	181.44	202.036	189.076	177.042	186.68	201.113	186.787	212.595	186.166	188.544	203.358	188.117	175.818	195.261	183.376	171.452
Q9UNZ2-5	Isoform 3 of NSFL1 cofactor p47 OS=Homo sapiens GN=NSFL1C	NSFL1C	207.688	190.479	193.614	206.947	219.677	185.014	169.613	198.925	207.724	158.437	185.261	206.885	205.523	155.823	135.8	144.436
Q08J23	tRNA (cytosine(34)-C(5))-methyltransferase OS=Homo sapiens GN=NSUN2 PE=1 SV=2	NSUN2	161.113	172.442	182.29	179.802	173.601	185.372	199.222	200.772	182.598	167.696	201.542	192.215	142.706	164.715	183.769	179.602
P49902	Cytosolic purine 5'-nucleotidase OS=Homo sapiens GN=NT5C2 PE=1 SV=1	NT5C2	175.133	148.79	169.773	166.144	175.56	177.994	210.244	191.952	169.298	181.991	182.387	194.033	154.91	158.906	179.849	173.621
Q5TFE4	5'-nucleotidase domain-containing protein 1 OS=Homo sapiens GN=NT5DC1 PE=1 SV=1	NT5DC1	178.744	175.727	198.635	188.7	191.594	197.931	190.371	186.021	187.689	183.812	188.996	189.303	163.464	183.431	192.691	191.421
P53384	Cytosolic Fe-S cluster assembly factor NUBP1 OS=Homo sapiens GN=NUBP1 PE=1 SV=2	NUBP1	190.18	162.646	176.699	171.788	181.654	172.941	183.359	193.394	183.231	180.622	156.891	192.308	192.763	181.894	179.529	178.769
Q9Y5Y2	Cytosolic Fe-S cluster assembly factor NUBP2 OS=Homo sapiens GN=NUBP2 PE=1 SV=1	NUBP2	202.889	195.877	183.844	150.37	178.665	202.642	182.782	215	217.864	221.859	189.459	189.754	169.429	179.995	207.021	197.021
Q9Y266	Nuclear migration protein nudC OS=Homo sapiens GN=NUDC PE=1 SV=1	NUDC	186.618	165.32	179.902	166.893	189.508	176.808	193.765	178.959	183.452	212.304	173.667	172.867	184.544	170.067	185.27	174.007
Q96RS6	NudC domain-containing protein 1 OS=Homo sapiens GN=NUDCD1 PE=1 SV=2	NUDCD1	179.106	229.628	214.65	184.068	189.183	211.769	190.629	186.658	165.467	223.483	236.972	181.274	197.672	207.231	232.944	176.903
O43809	Cleavage and polyadenylation specificity factor subunit 5 OS=Homo sapiens GN=NUDT21 PE=1 SV=1	NUDT21	167.532	183.241	181.466	182.153	176.082	186.846	198.17	202.932	187.684	172.229	197.661	190.683	146.707	165.737	188.41	175.423
A6NFX8	ADP-sugar pyrophosphatase OS=Homo sapiens GN=NUDT5 PE=1 SV=1	NUDT5	224.209	170.569	184.008	184.429	207.266	189.969	180.778	174.793	229.893	206.307	189.047	184.238	241.133	178.378	171.03	200.166
Q7Z417	Nuclear fragile X mental retardation-interacting protein 2 OS=Homo sapiens GN=NUFIP2 PE=1 SV=1	NUFIP2	164.954	160.182	182.355	169.259	188.02	179.512	190.035	193.828	180.468	175.275	179.875	181.762	164.67	175.196	185.753	183.01
Q14980	Nuclear mitotic apparatus protein 1 OS=Homo sapiens GN=NUMA1 PE=1 SV=2	NUMA1	145.626	162.727	180.312	180.693	173.041	185.147	204.94	204.95	178.477	162.709	200.025	198.84	149.5	156.371	198.204	197.891
Q14980-2	Isoform 2 of Nuclear mitotic apparatus protein 1 OS=Homo sapiens GN=NUMA1	NUMA1	145.663	163.149	181.242	180.786	172.768	184.813	206.154	205.734	177.788	162.748	199.808	199.966	149.573	156.225	197.72	198.063
P57740	Nuclear pore complex protein Nup107 OS=Homo sapiens GN=NUP107 PE=1 SV=1	NUP107	171.279	196.843	193.577	184.547	191.643	213.071	205.096	208.35	167.567	190.87	179.977	185.538	167.294	189.988	184.393	183.098
Q8WUM0	Nuclear pore complex protein Nup133 OS=Homo sapiens GN=NUP133 PE=1 SV=2	NUP133	154.153	193.251	185.486	184.671	183.364	214.889	228.397	203.906	181.197	158.641	205.137	174.529	152.801	162.738	179.886	183.594
P49790-3	Isoform 3 of Nuclear pore complex protein Nup153 OS=Homo sapiens GN=NUP153	NUP153	139.314	185.241	183.854	200.853	162.104	185.778	222.948	214.698	167.324	148.695	201.13	199.964	135.186	152.747	194.644	207.356
O75694	Nuclear pore complex protein Nup155 OS=Homo sapiens GN=NUP155 PE=1 SV=1	NUP155	181.994	176.271	191.162	171.802	205.662	200.713	200.557	203.523	177.002	173.236	174.535	167.083	184.554	187.688	183.633	185.166
Q12769	Nuclear pore complex protein Nup160 OS=Homo sapiens GN=NUP160 PE=1 SV=3	NUP160	175.966	199.793	194.721	175.325	184.369	212.792	200.489	189.193	168.841	182.22	184.648	166.783	193.999	190.21	171.092	179.475
Q5SRE5	Nucleoporin NUP188 homolog OS=Homo sapiens GN=NUP188 PE=1 SV=1	NUP188	157.261	187.814	192.005	171.272	162.706	186.145	200.783	196.211	178.403	157.992	195.162	194.806	169.049	163.288	179.736	199.138
Q92621	Nuclear pore complex protein Nup205 OS=Homo sapiens GN=NUP205 PE=1 SV=3	NUP205	163.583	193.503	183.964	180.351	177.532	195.805	197.856	190.519	174.963	154.786	188.354	187.584	176.366	173.427	168.016	186.64
Q8TEM1	Nuclear pore membrane glycoprotein 210 OS=Homo sapiens GN=NUP210 PE=1 SV=3	NUP210	156.773	174.755	179.324	158.64	220.828	214.357	198.344	209.12	149.519	175.871	142.822	142.008	170.636	162.457	156.965	164.658
P35658-3	Isoform 3 of Nuclear pore complex protein Nup214 OS=Homo sapiens GN=NUP214	NUP214	157.881	194.185	162.125	177.818	191.546	222.323	228.791	213.823	176.93	151.375	190.812	173.909	133.664	150.051	176.033	183.709
Q9UKX7	Nuclear pore complex protein Nup50 OS=Homo sapiens GN=NUP50 PE=1 SV=2	NUP50	190.435	186.967	182.47	185.792	198.309	184.685	178.763	168.618	186.89	179.623	169.184	167.593	211.273	202.263	200.044	191.02
Q7Z3B4	Nucleoporin p54 OS=Homo sapiens GN=NUP54 PE=1 SV=2	NUP54	189.77	173.751	224.547	161.565	214.927	192.875	178.266	203.943	177.036	157.775	208.806	175.48	215.167	208.06	207.126	171.845
P37198	Nuclear pore glycoprotein p62 OS=Homo sapiens GN=NUP62 PE=1 SV=3	NUP62	179.175	223.111	189.728	190.732	213.209	218.248	197.047	173.813	204.078	170.762	166.711	165.477	203.051	211.936	164.024	184.06
Q9BW27	Nuclear pore complex protein Nup85 OS=Homo sapiens GN=NUP85 PE=1 SV=1	NUP85	177.451	198.353	183.121	201.189	191.325	217.577	211.908	203.243	178.637	174.048	192.869	197.413	217.358	163.585	171.602	176.948
Q99567	Nuclear pore complex protein Nup88 OS=Homo sapiens GN=NUP88 PE=1 SV=2	NUP88	172.973	179.253	172.313	194.585	209.085	214.342	175.482	205.181	184.162	172.787	165.249	187.127	195.209	159.652	156.634	179.894
Q8N1F7	Nuclear pore complex protein Nup93 OS=Homo sapiens GN=NUP93 PE=1 SV=2	NUP93	215.543	219.997	184.637	177.374	196.536	200.122	173.707	167.335	198.789	199.772	175.51	163.579	219.838	207.628	178.459	180.873
P52948	Nuclear pore complex protein Nup98-Nup96 OS=Homo sapiens GN=NUP98 PE=1 SV=4	NUP98	142.841	176.121	179.325	187.706	189.751	202.098	207.447	196.773	171.044	151.812	187.892	179.329	141.772	154.871	173.122	176.927
Q9UBU9	Nuclear RNA export factor 1 OS=Homo sapiens GN=NXF1 PE=1 SV=1	NXF1	157.891	188.229	172.955	153.425	180.512	176.649	160.129	177.2	173.393	152.729	190.096	173.442	150.673	163.903	160.768	173.904
Q9Y6K5	2'-5'-oligoadenylate synthase 3 OS=Homo sapiens GN=OAS3 PE=1 SV=3	OAS3	198.768	189.048	221.636	192.395	182.263	203.74	221.012	176.58	167.282	220.184	205.207	173.725	179.113	192.389	199.417	185.758
Q15646	2'-5'-oligoadenylate synthase-like protein OS=Homo sapiens GN=OASL PE=1 SV=2	OASL	188.603	147.228	184.575	206.846	147.181	147.066	200.328	210.191	159.017	135.084	219.525	222.391	145.509	107.717	174.405	172.9
Q01968	Inositol polyphosphate 5-phosphatase OCRL-1 OS=Homo sapiens GN=OCRL PE=1 SV=3	OCRL	182.879	177.59	169.121	161.777	185.493	188.5	187.81	161.894	186.446	200.729	155.858	169.411	163.857	179.028	188.212	173.558
Q02218	2-oxoglutarate dehydrogenase, mitochondrial OS=Homo sapiens GN=OGDH PE=1 SV=3	OGDH	236.313	145.464	172.791	228.061	158.366	170.17	148.348	224.127	218.412	161.366	173.565	234.115	251.452	206.875	184.375	274.782
O15294	UDP-N-acetylglucosamine--peptide N-acetylglucosaminyltransferase 110 kDa subunit OS=Homo sapiens GN=OGT PE=1 SV=3	OGT	202.529	187.328	179.454	176.924	196.799	183.067	195.021	185.549	186.587	194.499	180.892	174.744	196.256	187.652	190.795	183.762
J3KQ32	Obg-like ATPase 1 OS=Homo sapiens GN=OLA1 PE=1 SV=1	OLA1	173.249	169.38	182.728	194.504	174.324	190.933	211.855	207.227	173.351	178.718	209.651	206.799	138.128	175.63	176.642	169.9
E5KLJ5	Dynamin-like 120 kDa protein, mitochondrial OS=Homo sapiens GN=OPA1 PE=1 SV=1	OPA1	172.044	224.101	190.633	225.894	191.536	184.533	200.988	199.751	178.093	189.443	201.459	203.7	177.463	182.885	185.945	213.693
Q9UBD5-2	Isoform 2 of Origin recognition complex subunit 3 OS=Homo sapiens GN=ORC3	ORC3	191.361	172.749	176.486	183.046	178.96	175.349	191.141	179.773	169.135	145.392	195.823	179.776	216.974	149.086	172.445	175.496
P22059	Oxysterol-binding protein 1 OS=Homo sapiens GN=OSBP PE=1 SV=1	OSBP	170.336	178.349	196.202	179.715	194.769	184.912	190.26	186.931	173.893	181.939	204.379	188.408	172.279	182.701	190.821	183.815
Q9BXB5	Oxysterol-binding protein-related protein 10 OS=Homo sapiens GN=OSBPL10 PE=1 SV=2	OSBPL10	181.543	175.757	177.642	207.151	198.009	160.27	192.423	182.918	205.173	195.839	171.48	184.953	224.543	180.846	177.509	235.337
Q9BXB4	Oxysterol-binding protein-related protein 11 OS=Homo sapiens GN=OSBPL11 PE=1 SV=2	OSBPL11	229.315	175.047	184.54	204.729	185.476	279.922	225.674	199.999	202.896	180.78	260.164	200.002	212.172	243.385	233.559	188.552
Q9BZF1	Oxysterol-binding protein-related protein 8 OS=Homo sapiens GN=OSBPL8 PE=1 SV=3	OSBPL8	198.159	186.898	158.056	193.966	194.783	174.435	177.737	202.608	177.786	172.201	165.26	193.933	156.567	185.219	168.727	190.943
Q96SU4	Oxysterol-binding protein-related protein 9 OS=Homo sapiens GN=OSBPL9 PE=1 SV=2	OSBPL9	177.41	181.802	195.635	174.488	176.65	171.732	173.204	161.822	179.016	185.967	176.719	163.302	189.563	182.417	198.782	179.785
F5GYJ8	Ubiquitin thioesterase OTUB1 OS=Homo sapiens GN=OTUB1 PE=1 SV=1	OTUB1	205.811	180.922	185.339	188.424	174.147	181.767	170.235	164.89	204.036	202.658	178.368	172.236	218.837	188.665	163.298	189.295
Q96G74	OTU domain-containing protein 5 OS=Homo sapiens GN=OTUD5 PE=1 SV=1	OTUD5	176.475	167.461	174.489	188.313	231.847	179.858	185.619	208.233	179.741	189.182	191.344	219.601	197.791	158.049	180.47	199.06
Q96BN8	Ubiquitin thioesterase otulin OS=Homo sapiens GN=OTULIN PE=1 SV=3	OTULIN	212.08	180.13	204.461	193.252	217.23	183.585	183.123	217.201	184.269	201.225	190.821	223.869	174.538	161.956	195.034	207.414
J3KNA0	Mitochondrial inner membrane protein OXA1L OS=Homo sapiens GN=OXA1L PE=1 SV=1	OXA1L	226.673	247.929	187.721	205.693	187.446	170.476	149.497	179.039	218.51	179.001	166.973	183.86	236.595	193.253	170.95	214.395
P55809	Succinyl-CoA:3-ketoacid coenzyme A transferase 1, mitochondrial OS=Homo sapiens GN=OXCT1 PE=1 SV=1	OXCT1	221.045	215.071	156.196	187.523	185.748	167.581	140.058	149.73	205.923	185.57	157.11	160.024	244.636	178.905	171.05	202.953
P07237	Protein disulfide-isomerase OS=Homo sapiens GN=P4HB PE=1 SV=3	P4HB	200.456	204.921	209.113	208.805	173.982	154.765	144.811	158.03	163.377	182.035	168.812	166.63	242.167	219.793	209.791	216.909
Q9UQ80	Proliferation-associated protein 2G4 OS=Homo sapiens GN=PA2G4 PE=1 SV=3	PA2G4	159.878	169.694	173.04	188.519	196.061	182.304	195.405	183.747	186.975	183.836	189.292	170.067	161.94	179.623	167.307	165.929
H0YAR2	Polyadenylate-binding protein 1 (Fragment) OS=Homo sapiens GN=PABPC1 PE=1 SV=1	PABPC1	166.279	181.486	179.992	170.172	190.777	188.412	196.157	188.229	193.999	186.511	180.798	175.651	144.183	153.606	182.289	182.403
P11940	Polyadenylate-binding protein 1 OS=Homo sapiens GN=PABPC1 PE=1 SV=2	PABPC1	161.147	185.526	185.65	167.941	190.122	184.512	194.083	187.955	185.799	179.958	180.199	176.404	139.486	157.196	182.452	172.683
Q13310-3	Isoform 3 of Polyadenylate-binding protein 4 OS=Homo sapiens GN=PABPC4	PABPC4	170.889	189.803	174.619	175.244	195.596	193.598	190.805	192.494	198.546	189.43	184.354	181.394	155.171	177.386	189.768	183.422
Q6VY07-2	Isoform 2 of Phosphofurin acidic cluster sorting protein 1 OS=Homo sapiens GN=PACS1	PACS1	125.996	124.127	160.404	162.094	156.54	163.044	139.679	202.192	156.547	158.06	202.888	215.166	152.871	168.553	122.602	193.55
Q9UNF0	Protein kinase C and casein kinase substrate in neurons protein 2 OS=Homo sapiens GN=PACSIN2 PE=1 SV=2	PACSIN2	183.682	180.684	194.14	188.802	179.412	165.085	154.077	176.364	181.46	192.724	188.149	188.966	211.612	215.022	201.457	183.923
Q9UKS6	Protein kinase C and casein kinase substrate in neurons protein 3 OS=Homo sapiens GN=PACSIN3 PE=1 SV=2	PACSIN3	208.761	170.465	165.335	168.044	169.684	120.311	160.833	139.31	205.136	168.865	169.032	198.334	271.167	192.092	205.631	214.23
Q8N7H5	RNA polymerase II-associated factor 1 homolog OS=Homo sapiens GN=PAF1 PE=1 SV=2	PAF1	200.264	177.101	173.931	206.418	180.821	189.395	180.548	215.245	230.848	182.145	177.864	197.68	194.605	150.272	164.121	230.344
P43034	Platelet-activating factor acetylhydrolase IB subunit alpha OS=Homo sapiens GN=PAFAH1B1 PE=1 SV=2	PAFAH1B1	179.891	156.554	169.793	169.842	183.543	191.744	180.127	175.963	197.267	197.264	177.993	171.772	172.134	192.292	162.297	157.842
P22234-2	Isoform 2 of Multifunctional protein ADE2 OS=Homo sapiens GN=PAICS	PAICS	179.538	176.533	190.243	171.575	183.044	181.905	185.333	198.984	173.555	200.222	177.031	171.736	164.629	174.498	169.601	161.645
Q9H074	Polyadenylate-binding protein-interacting protein 1 OS=Homo sapiens GN=PAIP1 PE=1 SV=1	PAIP1	171.844	179.445	180.243	170.299	189.796	205.749	193.99	182.176	177.714	193.052	189.619	170.187	156.985	160.158	183.62	163.106
Q9NWT1	p21-activated protein kinase-interacting protein 1 OS=Homo sapiens GN=PAK1IP1 PE=1 SV=2	PAK1IP1	186.725	182.852	177.822	218.986	251.11	179.814	179.06	219.462	207.638	182.723	196.931	216.694	232.492	187.42	196.493	217.994
Q13177	Serine/threonine-protein kinase PAK 2 OS=Homo sapiens GN=PAK2 PE=1 SV=3	PAK2	209.982	204.379	187.316	170.807	193.576	193.521	184.427	141.297	194.026	221.902	184.269	164.842	183.355	234.383	192.228	182.635
Q8WX93	Palladin OS=Homo sapiens GN=PALLD PE=1 SV=3	PALLD	185.376	177.759	188.711	184.504	190.208	185.677	200.216	184.157	185.232	194.655	179.338	185.429	191.183	205.724	211.74	199.808
Q9NP74	Palmdelphin OS=Homo sapiens GN=PALMD PE=1 SV=1	PALMD	193.604	189.251	202.859	181.85	163.017	173.384	163.867	175.789	195.579	200.43	184.03	188.11	181.139	203.341	194.3	187.617
P51003	Poly(A) polymerase alpha OS=Homo sapiens GN=PAPOLA PE=1 SV=4	PAPOLA	165.566	263.994	163.845	195.548	240.9	248.862	138.622	243.471	203.239	220.355	233.408	229.635	157.105	147.039	246.564	178.328
O43252	Bifunctional 3'-phosphoadenosine 5'-phosphosulfate synthase 1 OS=Homo sapiens GN=PAPSS1 PE=1 SV=2	PAPSS1	194.142	187.77	186.846	193.494	183.424	189.418	195.61	203.402	198.72	213.094	194.872	191.815	179.865	166.963	188.75	189.624
O95340-2	Isoform B of Bifunctional 3'-phosphoadenosine 5'-phosphosulfate synthase 2 OS=Homo sapiens GN=PAPSS2	PAPSS2	178.592	184.927	190.337	188.774	171.861	187.689	193.17	198.619	181.488	173.066	202.145	195.421	187.415	173.769	176.738	180.612
Q99497	Protein DJ-1 OS=Homo sapiens GN=PARK7 PE=1 SV=2	PARK7	191.511	209.718	212.566	179.768	233.495	236.635	182.48	157.869	177.697	207.037	183.081	166.353	175.725	204.277	198.728	150.624
O95453	Poly(A)-specific ribonuclease PARN OS=Homo sapiens GN=PARN PE=1 SV=1	PARN	156.033	162.849	187.778	208.51	182.747	182.094	194.426	184.324	199.274	185.479	171.946	187.196	200.37	194.384	191.383	154.953
P09874	Poly [ADP-ribose] polymerase 1 OS=Homo sapiens GN=PARP1 PE=1 SV=4	PARP1	146.39	157.02	179.056	182.569	180.017	186.257	214.745	212.363	177.033	163.442	212.458	199.113	131.336	163.555	174.764	182.454
Q9H0J9	Poly [ADP-ribose] polymerase 12 OS=Homo sapiens GN=PARP12 PE=1 SV=1	PARP12	137.042	181.289	211.979	207.223	151.843	206.103	169.462	216.299	176.954	135.285	254.705	213.799	136.476	177.411	196.461	171.747
Q8IXQ6	Poly [ADP-ribose] polymerase 9 OS=Homo sapiens GN=PARP9 PE=1 SV=2	PARP9	152.977	207.142	201.286	181.14	166.765	183.388	207.745	167.125	163.25	185.588	212.784	165.279	190.772	174.663	190.832	176.706
Q96IZ0	PRKC apoptosis WT1 regulator protein OS=Homo sapiens GN=PAWR PE=1 SV=1	PAWR	190.5	124.9	172.327	179.408	233.588	138.629	165.113	197.478	174.691	129.49	157.201	156.333	200.074	159.39	148.027	182.571
Q9Y5B6	PAX3- and PAX7-binding protein 1 OS=Homo sapiens GN=PAXBP1 PE=1 SV=2	PAXBP1	138.018	179.629	190.704	209.687	163.961	186.44	200.575	206.489	166.466	150.986	210.359	230.354	129.101	149.872	191.063	173.371
Q96KB5-2	Isoform 2 of Lymphokine-activated killer T-cell-originated protein kinase OS=Homo sapiens GN=PBK	PBK	181.189	155.661	183.265	184.347	185.342	185.959	198.179	195.977	184.883	196.37	198.291	194.601	184.359	175.768	181.342	178.763
Q86U86	Protein polybromo-1 OS=Homo sapiens GN=PBRM1 PE=1 SV=1	PBRM1	153.063	176.434	168.525	187.859	183.96	190.387	194.39	206.701	184.933	163.136	196.214	199.782	132.921	174.124	182.657	194.719
P11498	Pyruvate carboxylase, mitochondrial OS=Homo sapiens GN=PC PE=1 SV=2	PC	220.747	207.636	180.703	164.753	206.214	187.981	128.239	147.852	215.336	222.25	156.984	148.106	232.569	216.523	188.091	202.03
Q15365	Poly(rC)-binding protein 1 OS=Homo sapiens GN=PCBP1 PE=1 SV=2	PCBP1	173.936	178.583	178.894	181.306	220.837	175.077	187.295	188.23	176.799	203.923	165.255	168.829	191.278	175.184	185.906	186.151
Q15366-2	Isoform 2 of Poly(rC)-binding protein 2 OS=Homo sapiens GN=PCBP2	PCBP2	176.53	185.13	184.895	188.007	238.953	187.605	184.951	186.394	181.749	195.061	176.066	171.196	182.176	172.129	179.321	176.719
P05165	Propionyl-CoA carboxylase alpha chain, mitochondrial OS=Homo sapiens GN=PCCA PE=1 SV=4	PCCA	234.448	221.345	180.888	164.522	216.286	181.375	119.242	142.342	213.476	231.598	146.064	148.123	266.12	209.099	181.032	199.497
E7EX59	Propionyl-CoA carboxylase beta chain, mitochondrial OS=Homo sapiens GN=PCCB PE=1 SV=1	PCCB	222.105	235.512	187.383	164.002	193.734	196.491	124.952	150.787	207.721	215.966	148.446	153.363	225.524	200.508	180.259	195.513
Q5JVF3	PCI domain-containing protein 2 OS=Homo sapiens GN=PCID2 PE=1 SV=2	PCID2	176.577	205.57	183.334	163.322	183.412	191.547	183.754	168.003	195.244	185.113	185.252	158.964	186.354	190.727	169.023	160.912
H7BY58	Protein-L-isoaspartate O-methyltransferase OS=Homo sapiens GN=PCMT1 PE=1 SV=1	PCMT1	153.468	155.092	205.5	164.141	167.602	189.231	216.677	177.574	167.657	195.687	216.504	177.322	169.438	214.545	183.737	179.047
P12004	Proliferating cell nuclear antigen OS=Homo sapiens GN=PCNA PE=1 SV=1	PCNA	188.869	210.16	165.207	168.173	209.176	190.315	177.75	172.584	177.955	214.727	170.366	174.866	210.234	170.05	165.003	162.226
Q9UHG3	Prenylcysteine oxidase 1 OS=Homo sapiens GN=PCYOX1 PE=1 SV=3	PCYOX1	208.904	175.643	208.671	196.328	182.165	166.335	160.162	181.578	176.412	160.776	195.182	174.569	196.146	190.598	186.122	208.2
C9JEJ2	Choline-phosphate cytidylyltransferase A OS=Homo sapiens GN=PCYT1A PE=1 SV=1	PCYT1A	146.648	137.343	178.721	195.619	224.039	168.476	229.488	227.023	208.424	156.874	189.642	189.704	157.73	164.165	162.153	202.705
Q9BUL8	Programmed cell death protein 10 OS=Homo sapiens GN=PDCD10 PE=1 SV=1	PDCD10	99.9109	254.519	267.077	207.251	172.683	241.22	227.861	97.245	189.918	249.912	198.623	179.564	129.999	303.006	240.951	180.266
Q14690	Protein RRP5 homolog OS=Homo sapiens GN=PDCD11 PE=1 SV=3	PDCD11	187.515	203.869	173.615	176.674	173.591	183.421	195.674	190.679	179.93	149.242	219.95	181.027	155.836	175.444	167.788	162.718
Q53EL6	Programmed cell death protein 4 OS=Homo sapiens GN=PDCD4 PE=1 SV=2	PDCD4	185.362	207.979	194.309	184.826	179.07	157.393	169.054	169.713	188.177	194.069	171.5	175.482	182.436	167.749	182.842	143.572
O14737	Programmed cell death protein 5 OS=Homo sapiens GN=PDCD5 PE=1 SV=3	PDCD5	247.753	237.353	157.644	162.569	226.501	232.657	153.544	132.963	215.293	234.545	168.69	162.811	189.816	188.211	146.943	154.936
O75340	Programmed cell death protein 6 OS=Homo sapiens GN=PDCD6 PE=1 SV=1	PDCD6	222.772	190.442	189.81	178.718	228.924	204.262	165.84	183.883	179.908	204.047	144.228	161.608	225.721	190.564	151.691	195.21
Q8WUM4	Programmed cell death 6-interacting protein OS=Homo sapiens GN=PDCD6IP PE=1 SV=1	PDCD6IP	187.336	177.819	176.919	188.067	193.613	184.484	187.81	195.972	198.622	185.779	183.683	188.412	171.062	165.695	175.327	182.556
Q9H2J4	Phosducin-like protein 3 OS=Homo sapiens GN=PDCL3 PE=1 SV=1	PDCL3	202.081	184.39	181.174	171.447	242.318	204.586	241.351	195.086	203.212	272.442	264.108	227.625	211.371	226.301	215.762	205.602
Q6L8Q7	2',5'-phosphodiesterase 12 OS=Homo sapiens GN=PDE12 PE=1 SV=2	PDE12	147.369	186.49	194.216	184.267	185.14	181.885	192.759	231.485	188.157	207.381	189.789	198.654	110.816	182.267	183.7	187.513
P08559-4	Isoform 4 of Pyruvate dehydrogenase E1 component subunit alpha, somatic form, mitochondrial OS=Homo sapiens GN=PDHA1	PDHA1	212.695	221.917	192.297	163.831	177.769	190.027	175.796	165.216	153.27	211.331	197.386	164.488	168.786	207.21	172.848	157.092
P11177	Pyruvate dehydrogenase E1 component subunit beta, mitochondrial OS=Homo sapiens GN=PDHB PE=1 SV=3	PDHB	226.741	213.92	180.256	185.099	187.479	179.587	170.584	182.814	182.782	184.962	189.648	177.541	212.709	205.496	182.854	174.044
O00330	Pyruvate dehydrogenase protein X component, mitochondrial OS=Homo sapiens GN=PDHX PE=1 SV=3	PDHX	197.554	219.548	189.925	180.787	178.19	198.891	165.702	169.245	165.147	215.72	180.041	157.853	231.033	246.927	230.486	169.612
P30101	Protein disulfide-isomerase A3 OS=Homo sapiens GN=PDIA3 PE=1 SV=4	PDIA3	211.733	195.652	203.65	201.05	180.579	150.224	154.115	154.951	175.741	180.605	171.095	174.959	218.459	205.476	204.964	203.735
P13667	Protein disulfide-isomerase A4 OS=Homo sapiens GN=PDIA4 PE=1 SV=2	PDIA4	193.183	182.963	190.554	191.284	176.419	164.304	158.088	172.868	166.639	191.435	171.14	169.465	207.703	209.273	197.45	206.849
Q15084-2	Isoform 2 of Protein disulfide-isomerase A6 OS=Homo sapiens GN=PDIA6	PDIA6	186.525	201.679	197.104	197.447	191.605	164.391	151.029	151.899	194.343	183.692	178.486	167.016	211.019	198.642	188.316	205.265
O00151	PDZ and LIM domain protein 1 OS=Homo sapiens GN=PDLIM1 PE=1 SV=4	PDLIM1	186.916	169.498	181.139	181.214	180.493	168.277	180.565	172.15	186.993	204.839	179.152	181.509	187.598	188.403	186.142	184.312
Q96HC4	PDZ and LIM domain protein 5 OS=Homo sapiens GN=PDLIM5 PE=1 SV=5	PDLIM5	162.46	143.279	176.048	170.653	179.702	172.685	186.31	196.477	176.956	174.411	179.977	191.595	175.625	180.555	175.474	177.122
Q29RF7	Sister chromatid cohesion protein PDS5 homolog A OS=Homo sapiens GN=PDS5A PE=1 SV=1	PDS5A	135.248	175.687	180.467	151.834	204.435	189.258	198.616	210.474	165.766	169.258	208.956	174.556	171.539	164.085	180.601	186.998
H3BND4	Pyridoxal-dependent decarboxylase domain-containing protein 1 OS=Homo sapiens GN=PDXDC1 PE=1 SV=1	PDXDC1	169.29	204.463	166.14	190.112	228.609	227.012	220.05	199.135	173.797	197.756	185.252	168.831	204.166	170.828	143.926	178.297
O00764	Pyridoxal kinase OS=Homo sapiens GN=PDXK PE=1 SV=1	PDXK	181.522	164.426	188.446	145.564	163.598	190.195	195.532	166.804	146.617	233.036	189.753	147.213	182.476	207.739	164.551	157.504
P30086	Phosphatidylethanolamine-binding protein 1 OS=Homo sapiens GN=PEBP1 PE=1 SV=3	PEBP1	221.227	188.975	167.421	183.08	222.615	220.293	174.224	164.194	202.671	227.223	164.12	169.314	204.585	209.217	155.532	164.967
Q9UBV8	Peflin OS=Homo sapiens GN=PEF1 PE=1 SV=1	PEF1	291.776	206.456	159.626	219.143	237.854	201.996	146.979	184.522	200.594	207.806	180.973	202.296	204.362	148.666	123.95	170.294
A0A087WX23	Retrotransposon-derived protein PEG10 OS=Homo sapiens GN=PEG10 PE=1 SV=1	PEG10	227.631	227.524	172.474	228.676	244.734	223.563	193.841	232.636	265.469	215.586	202.108	252.736	261.474	219.272	197.441	238.024
Q9BRX2	Protein pelota homolog OS=Homo sapiens GN=PELO PE=1 SV=2	PELO	177.628	183.132	186.271	176.299	175.401	188.409	139.023	180.833	189.466	158.707	161.82	182.8	207.419	172.703	161.644	183.992
P12955	Xaa-Pro dipeptidase OS=Homo sapiens GN=PEPD PE=1 SV=3	PEPD	165.596	228.863	212.763	177.651	185.524	236.919	224.329	179.463	184.565	200.908	184.34	172.141	195.253	204.507	180.677	199.362
O00541	Pescadillo homolog OS=Homo sapiens GN=PES1 PE=1 SV=1	PES1	95.3486	151.446	231.677	178.01	132.284	170.924	242.918	211.026	136.217	140.755	270.562	209.917	101.865	133.576	217.444	180.983
O75381	Peroxisomal membrane protein PEX14 OS=Homo sapiens GN=PEX14 PE=1 SV=1	PEX14	299.354	240.629	156.625	165.917	305.521	236.255	130.708	125.97	242.021	210.964	128.636	169.409	297.894	227.946	108.604	187
P56589	Peroxisomal biogenesis factor 3 OS=Homo sapiens GN=PEX3 PE=1 SV=1	PEX3	165.011	174.235	212.904	183.289	184.516	192.891	201.471	161.656	162.142	179.932	187.945	162.469	175.261	151.44	181.619	196.787
B4E0T2	Peroxisomal targeting signal 1 receptor OS=Homo sapiens GN=PEX5 PE=1 SV=1	PEX5	261.204	150.294	215.439	181.829	226.48	196.281	217.51	190.258	278.097	234.672	174.445	178.438	250.128	214.948	182.359	216.061
O15067	Phosphoribosylformylglycinamidine synthase OS=Homo sapiens GN=PFAS PE=1 SV=4	PFAS	175.114	172.839	190.805	189.219	191.855	187.563	209.641	191.294	185.579	199.401	180.304	185.824	173.379	175.536	182.372	181.948
O60925	Prefoldin subunit 1 OS=Homo sapiens GN=PFDN1 PE=1 SV=2	PFDN1	344.414	270.379	117.897	170.536	328.071	231.334	99.7103	109.987	250.63	255.933	116.777	145.994	268.554	257.336	98.321	143.34
Q9UHV9	Prefoldin subunit 2 OS=Homo sapiens GN=PFDN2 PE=1 SV=1	PFDN2	550.28	379.603	86.4875	169.161	451.316	207.919	94.6895	177.363	266.881	192.171	90.0182	213.098	254.872	228.5	112.806	177.821
Q99471	Prefoldin subunit 5 OS=Homo sapiens GN=PFDN5 PE=1 SV=2	PFDN5	314.286	324.733	73.5806	156.695	310.883	243.239	62.8667	111.07	256.203	220.359	66.4831	150.288	276.909	238.461	81.784	127.183
O15212	Prefoldin subunit 6 OS=Homo sapiens GN=PFDN6 PE=1 SV=1	PFDN6	267.179	246.99	167.497	163.742	286.689	218.182	122.515	107.216	239.808	255.936	122.121	138.273	272.097	237.513	139.841	151.24
O60825	6-phosphofructo-2-kinase/fructose-2,6-bisphosphatase 2 OS=Homo sapiens GN=PFKFB2 PE=1 SV=2	PFKFB2	173.966	168.422	194.57	180.591	175.296	178.584	200.957	186.686	168.803	190.363	184.902	178.954	165.15	181.914	191.706	165.108
P17858	ATP-dependent 6-phosphofructokinase, liver type OS=Homo sapiens GN=PFKL PE=1 SV=6	PFKL	190.512	170.189	195.109	188.372	179.484	192.914	184.36	192.306	189.553	184.137	167.379	194.311	180.25	201.774	167.038	185.035
P08237-3	Isoform 3 of ATP-dependent 6-phosphofructokinase, muscle type OS=Homo sapiens GN=PFKM	PFKM	203.82	197.227	184.732	189.805	188.009	191.667	201.807	186.989	200.365	184.913	181.141	187.049	189.976	171.162	170.298	184.283
Q01813	ATP-dependent 6-phosphofructokinase, platelet type OS=Homo sapiens GN=PFKP PE=1 SV=2	PFKP	195.263	183.708	194.367	185.037	183.255	181.929	186.635	189.199	175.574	184.519	185.063	189.978	180.578	175.783	177.289	175.923
P07737	Profilin-1 OS=Homo sapiens GN=PFN1 PE=1 SV=2	PFN1	193.371	170.333	176.477	185.287	201.733	175.184	186.758	197.276	193.624	206.826	172.386	188.647	185.878	186.772	172.612	184.269
P18669	Phosphoglycerate mutase 1 OS=Homo sapiens GN=PGAM1 PE=1 SV=2	PGAM1	222.593	182.781	186.581	204.708	203.303	188.795	175.898	178.511	210.926	178.368	167.676	190.929	197.557	181.304	174.165	170.194
Q96HS1	Serine/threonine-protein phosphatase PGAM5, mitochondrial OS=Homo sapiens GN=PGAM5 PE=1 SV=2	PGAM5	202.411	198.857	176.216	190.433	184.902	176.891	170.863	170.036	182.125	201.28	166.451	175.691	188.639	210.699	203.5	194.372
P52209	6-phosphogluconate dehydrogenase, decarboxylating OS=Homo sapiens GN=PGD PE=1 SV=3	PGD	182.439	167.609	193.542	183.643	190.773	194.352	201.207	202.88	179.745	209.029	203.556	184.658	157.676	186.133	188.542	169.768
P00558	Phosphoglycerate kinase 1 OS=Homo sapiens GN=PGK1 PE=1 SV=3	PGK1	203.852	197.835	188.723	179.674	195.525	191.308	183.309	168.86	174.687	176.307	182.545	163.664	179.232	180.452	170.587	175.302
P36871-2	Isoform 2 of Phosphoglucomutase-1 OS=Homo sapiens GN=PGM1	PGM1	171.113	183.581	174.267	174.108	185.87	184.504	195.338	196.962	186.037	174.052	196.103	181.855	139.938	158.292	169.17	155.967
Q6PCE3	Glucose 1,6-bisphosphate synthase OS=Homo sapiens GN=PGM2L1 PE=1 SV=3	PGM2L1	178.789	161.859	187.362	190.263	181.132	191.419	196.404	195.344	195.149	181.853	195.054	199.359	198.052	181.978	170.376	165.323
O95394-4	Isoform 3 of Phosphoacetylglucosamine mutase OS=Homo sapiens GN=PGM3	PGM3	173.847	177.436	199.675	188.086	205.372	209.117	188.485	180.348	171.907	202.551	188.663	209.489	177.844	191.782	197.644	188.833
A6NDG6	Glycerol-3-phosphate phosphatase OS=Homo sapiens GN=PGP PE=1 SV=1	PGP	177.357	206.408	201.701	180.596	181.532	185.451	208.957	198.168	186.423	229.277	196.298	195.887	179.466	201.771	199.601	201.888
O00264	Membrane-associated progesterone receptor component 1 OS=Homo sapiens GN=PGRMC1 PE=1 SV=3	PGRMC1	221.251	276.692	108.919	127.23	211.65	225.25	122.934	112.155	178.533	159.399	107.793	127.426	183.825	197.753	137.814	130.147
O15173-2	Isoform 2 of Membrane-associated progesterone receptor component 2 OS=Homo sapiens GN=PGRMC2	PGRMC2	243.524	276.692	108.919	140.458	254.105	225.25	122.934	122.077	195.431	159.399	107.793	136.795	209.12	197.753	137.814	138.554
P35232	Prohibitin OS=Homo sapiens GN=PHB PE=1 SV=1	PHB	195.357	219.023	188.029	176.955	189.423	158.04	155.841	164.122	176.26	178.069	167.131	167.218	222.362	184.013	185.324	198.32
Q99623	Prohibitin-2 OS=Homo sapiens GN=PHB2 PE=1 SV=2	PHB2	147.347	193.504	192.524	205.39	156.066	172.01	183.861	184.232	174.585	146.127	197.43	179.021	130.41	146.571	210.124	205.058
Q8WUB8	PHD finger protein 10 OS=Homo sapiens GN=PHF10 PE=1 SV=3	PHF10	178.051	192.544	192.555	169.214	182.216	151.507	212.563	192.005	158.177	179.065	192.813	218.841	179.867	156.255	190.892	182.894
Q92576	PHD finger protein 3 OS=Homo sapiens GN=PHF3 PE=1 SV=3	PHF3	138.845	197.925	220.046	189.238	148.601	222.192	216.496	178.924	134.937	165.248	225.063	199.034	130.092	203.618	226.57	184.586
A0A0D9SGE8	PHD finger protein 6 OS=Homo sapiens GN=PHF6 PE=1 SV=1	PHF6	156.074	177.254	165.109	359.52	291.239	184.783	187.582	198.038	248.642	167.209	194.555	195.012	183.577	178.188	163.57	164.716
O43175	D-3-phosphoglycerate dehydrogenase OS=Homo sapiens GN=PHGDH PE=1 SV=4	PHGDH	173.251	167.913	180.423	182.858	187.584	193.018	205.258	200.521	180.045	197.511	187.284	187.776	169.637	173.633	184.289	180.346
Q13492	Phosphatidylinositol-binding clathrin assembly protein OS=Homo sapiens GN=PICALM PE=1 SV=2	PICALM	205.565	195.774	166.961	172.149	213.05	170.915	153.587	163.603	232.119	178.321	172.356	174.904	234.201	196.572	180.093	231.906
Q969N2	GPI transamidase component PIG-T OS=Homo sapiens GN=PIGT PE=1 SV=1	PIGT	162.961	167.994	186.107	196.947	173.444	163.784	164.552	167.006	163.972	169.5	178.487	177.209	209.887	193.715	205.873	207.177
Q9NWS0	PIH1 domain-containing protein 1 OS=Homo sapiens GN=PIH1D1 PE=1 SV=1	PIH1D1	198.443	212.325	195.235	206.22	193.124	183.855	200.462	207.342	189.927	244.468	188.262	220.271	219.714	202.029	196.616	194.794
Q8NEB9	Phosphatidylinositol 3-kinase catalytic subunit type 3 OS=Homo sapiens GN=PIK3C3 PE=1 SV=1	PIK3C3	188.163	210.911	222.208	214.109	161.34	171.746	184.832	180.883	207.687	192.54	230.579	224.927	155.417	170.738	176.599	164.886
Q99570	Phosphoinositide 3-kinase regulatory subunit 4 OS=Homo sapiens GN=PIK3R4 PE=1 SV=3	PIK3R4	197.082	193.187	208.82	198.19	176.924	155.347	173.372	182.161	187.631	164.668	194.27	198.681	172.821	148.05	170.44	188.179
Q13526	Peptidyl-prolyl cis-trans isomerase NIMA-interacting 1 OS=Homo sapiens GN=PIN1 PE=1 SV=1	PIN1	260.623	161.139	146.414	218.314	200.507	163.109	143.092	181.182	163.636	174.139	144.922	179.798	230.563	172.178	145.194	171.075
A6PW57	Phosphatidylinositol 4-phosphate 5-kinase type-1 alpha OS=Homo sapiens GN=PIP5K1A PE=1 SV=2	PIP5K1A	215.775	179.397	191.364	179.761	177.578	155.313	164.657	139.976	179.869	180.056	172.901	162.663	214.935	264.853	240.526	161.999
P48739-3	Isoform 3 of Phosphatidylinositol transfer protein beta isoform OS=Homo sapiens GN=PITPNB	PITPNB	165.79	171.962	191.447	169.72	174.631	180.789	195.638	191.186	192.52	174.38	203.205	172.552	149.161	166.559	169.913	151.573
P14618	Pyruvate kinase PKM OS=Homo sapiens GN=PKM PE=1 SV=4	PKM	182.976	190.83	182.337	177.178	181.132	183.445	181.814	189.591	167.076	170.772	172.003	177.905	178.222	175.691	185.968	171.9
Q16513	Serine/threonine-protein kinase N2 OS=Homo sapiens GN=PKN2 PE=1 SV=1	PKN2	169.76	176.108	189.074	197.18	163.286	180.867	190.488	202.464	173.292	166.526	195.385	202.542	160.464	197.769	211.025	208.241
Q9Y446-2	Isoform PKP3b of Plakophilin-3 OS=Homo sapiens GN=PKP3	PKP3	170.745	183.353	171.443	181.798	173.534	171.343	175.269	156.033	171.267	171.142	155.232	180.494	180.846	188.727	197.002	230.64
P47712	Cytosolic phospholipase A2 OS=Homo sapiens GN=PLA2G4A PE=1 SV=2	PLA2G4A	157.578	191.789	181.33	178.286	189.207	188.943	160.371	158.153	205.953	180.894	155.091	167.445	185.319	189.34	162.068	179.757
Q9Y263	Phospholipase A-2-activating protein OS=Homo sapiens GN=PLAA PE=1 SV=2	PLAA	174.857	176.513	189.896	179.244	191.944	200.459	203.354	196.375	181.922	210.453	206.695	192.379	165.433	185.597	184.846	171.989
P19174-2	Isoform 2 of 1-phosphatidylinositol 4,5-bisphosphate phosphodiesterase gamma-1 OS=Homo sapiens GN=PLCG1	PLCG1	162.174	209.057	232.336	156.923	171.674	207.105	206.368	179.992	178.658	274.32	229.588	188.007	180.823	184.991	187.548	162.229
Q9UPR0	Inactive phospholipase C-like protein 2 OS=Homo sapiens GN=PLCL2 PE=1 SV=2	PLCL2	171.806	150.556	178.821	197.717	155.06	186.154	184.114	180.39	176.412	188.246	203.968	200.275	190.362	187.129	225.515	206.421
Q15149	Plectin OS=Homo sapiens GN=PLEC PE=1 SV=3	PLEC	183.724	184.594	188.469	178.884	197.416	193.165	199.867	179.992	196.944	189.704	203.226	178.874	172.533	174.502	188.347	165.869
O60664	Perilipin-3 OS=Homo sapiens GN=PLIN3 PE=1 SV=3	PLIN3	227.047	217.698	137.98	164.168	234.552	219.1	154.37	160.73	228.327	195.337	154.496	186.044	222.737	207.803	137.353	168.056
P53350	Serine/threonine-protein kinase PLK1 OS=Homo sapiens GN=PLK1 PE=1 SV=1	PLK1	196.114	216.266	187.592	185.966	210.61	225.389	185.741	193.314	188.989	207.371	201.361	201.894	190.089	183.192	184.113	182.454
Q02809-2	Isoform 2 of Procollagen-lysine,2-oxoglutarate 5-dioxygenase 1 OS=Homo sapiens GN=PLOD1	PLOD1	181.222	241.042	207.298	176.629	163.448	200.807	164.163	168.745	169.363	193.286	197.22	178.52	219.85	205.202	201.233	158.426
O43688-2	Isoform 2 of Phospholipid phosphatase 2 OS=Homo sapiens GN=PLPP2	PLPP2	220.285	157.186	201.973	209.74	133.671	150.105	129.943	170.592	203.25	204.389	168.037	234.332	232.2	286.912	262.039	256.754
O14495	Phospholipid phosphatase 3 OS=Homo sapiens GN=PLPP3 PE=1 SV=1	PLPP3	201.907	205.003	160.411	169.87	145.558	170.762	163.058	139.101	196.7	158.308	188.12	171.245	351.727	248.156	229.866	285.757
O43660	Pleiotropic regulator 1 OS=Homo sapiens GN=PLRG1 PE=1 SV=1	PLRG1	127.855	151.397	189.438	188.875	150.322	179.9	219.628	214.291	162.592	148.779	222.474	237.196	101.803	157.833	179.169	166.206
Q14651	Plastin-1 OS=Homo sapiens GN=PLS1 PE=1 SV=2	PLS1	181.684	165.376	186.92	186.331	161.034	148.447	157.704	158.71	185.868	213.789	179.668	179.859	248.919	227.895	217.157	214.837
P13797	Plastin-3 OS=Homo sapiens GN=PLS3 PE=1 SV=4	PLS3	184.112	165.47	186.5	179.868	161.292	153.846	164.51	166.979	181.312	202.189	178.672	178.426	223.291	213.837	211.227	205.148
O15162	Phospholipid scramblase 1 OS=Homo sapiens GN=PLSCR1 PE=1 SV=1	PLSCR1	212.866	175.769	216.878	197.997	73.4857	86.9845	91.5179	86.8896	153.307	169.543	161.671	166.092	296.921	288.933	300.527	302.61
O15031	Plexin-B2 OS=Homo sapiens GN=PLXNB2 PE=1 SV=3	PLXNB2	191.983	164.243	177.966	177.682	154.837	147.966	122.78	163.912	159.965	161.584	171.319	173.206	240.886	197.675	197.893	235.047
O15305	Phosphomannomutase 2 OS=Homo sapiens GN=PMM2 PE=1 SV=1	PMM2	178.53	148.472	195.249	187.751	162.654	154.606	166.851	183.765	192.186	160.398	169.366	191.018	175.501	165.493	147.762	173.488
O75439	Mitochondrial-processing peptidase subunit beta OS=Homo sapiens GN=PMPCB PE=1 SV=2	PMPCB	213.639	257.262	222.715	167.239	181.966	218.232	198.784	164.285	167.426	232.586	186.025	171.246	204.861	200.288	189.552	177.338
P54278	Mismatch repair endonuclease PMS2 OS=Homo sapiens GN=PMS2 PE=1 SV=2	PMS2	156.027	167.113	178.568	168.999	182.803	196.862	182.01	180.186	191.095	182.371	171.839	180.008	178.358	198.363	182.366	163.793
Q15126	Phosphomevalonate kinase OS=Homo sapiens GN=PMVK PE=1 SV=3	PMVK	207.93	176.347	158.159	174.635	172.086	170.653	172.177	173.501	178.451	195.694	168.162	174.694	194.504	173.818	181.921	201.266
Q9H307	Pinin OS=Homo sapiens GN=PNN PE=1 SV=4	PNN	141.357	200.465	192.227	178.661	169.05	180.069	201.251	206.851	170.714	190.714	221.489	194.426	125.205	147.792	214.455	199.881
Q8IY17-4	Isoform 4 of Neuropathy target esterase OS=Homo sapiens GN=PNPLA6	PNPLA6	159.537	184.123	199.112	179.034	162.858	163.099	185.138	198.694	161.324	167.327	177.189	175.589	141.905	200.551	185.188	189.466
A6NMQ1	DNA polymerase OS=Homo sapiens GN=POLA1 PE=1 SV=1	POLA1	161.334	186.976	177.718	197.607	170.85	200.277	210.131	187.864	177.634	162.066	197.756	207.704	166.297	168.464	172.435	198.189
Q14181	DNA polymerase alpha subunit B OS=Homo sapiens GN=POLA2 PE=1 SV=2	POLA2	134.52	153.39	139.808	176.703	195.634	195.336	247.197	221.762	160.933	200.474	199.093	171.398	179.78	187.252	211.137	198.65
M0R2B7	DNA polymerase OS=Homo sapiens GN=POLD1 PE=1 SV=1	POLD1	151.798	212.762	172.491	184.985	165.501	182.883	191.582	184.494	171.524	185.733	208.382	167.962	160.042	205.073	191.359	174.034
A0A087WWF6	DNA polymerase delta subunit 2 OS=Homo sapiens GN=POLD2 PE=1 SV=1	POLD2	224.584	182.543	190.73	166.051	189.689	234.649	206.416	170.804	232.66	183.256	187.249	179.553	187.058	205.732	223.646	208.255
Q15054	DNA polymerase delta subunit 3 OS=Homo sapiens GN=POLD3 PE=1 SV=2	POLD3	145.989	149.674	137.531	149.626	178.705	152.622	206.824	162.085	187.214	150.006	179.723	206.314	137.785	111.553	160.672	162.659
Q9Y2S7	Polymerase delta-interacting protein 2 OS=Homo sapiens GN=POLDIP2 PE=1 SV=1	POLDIP2	238.04	208.228	182.457	200.374	194.933	186.101	151.424	177.752	175.08	217.395	197.592	185.596	254.57	211.12	167.393	189.585
Q9BY77	Polymerase delta-interacting protein 3 OS=Homo sapiens GN=POLDIP3 PE=1 SV=2	POLDIP3	179.766	201.269	190.214	192.785	193.212	186.09	169.623	184.381	180.887	182.665	190.287	197.101	206.543	191.199	170.292	198.092
Q9H9Y6-3	Isoform 3 of DNA-directed RNA polymerase I subunit RPA2 OS=Homo sapiens GN=POLR1B	POLR1B	204.842	186.071	169.474	202.711	193.937	195.06	180.376	213.962	195.05	182.398	198.79	200.789	173.72	190.529	164.188	183.311
O15160	DNA-directed RNA polymerases I and III subunit RPAC1 OS=Homo sapiens GN=POLR1C PE=1 SV=1	POLR1C	196.944	197.353	169.93	173.394	203.629	180.284	157.269	176.14	198.561	191.845	153.471	172.132	217.409	169.953	167.287	183.381
P24928	DNA-directed RNA polymerase II subunit RPB1 OS=Homo sapiens GN=POLR2A PE=1 SV=2	POLR2A	155.923	176.944	196.617	190.053	172.59	195.722	200.016	201.245	193.209	177.684	221.42	203.506	149.78	164.047	188.064	187.22
P30876	DNA-directed RNA polymerase II subunit RPB2 OS=Homo sapiens GN=POLR2B PE=1 SV=1	POLR2B	162.158	178.367	184.326	189.493	166.731	176.325	203.647	180.681	186.236	168.896	212.042	195.377	157.825	176.158	189.535	182.771
P19387	DNA-directed RNA polymerase II subunit RPB3 OS=Homo sapiens GN=POLR2C PE=1 SV=2	POLR2C	206.449	188.51	205.784	182.755	200.843	157.105	171.792	173.738	205.427	216.553	170.842	178.63	221.097	176.285	194.996	200.362
P52434	DNA-directed RNA polymerases I, II, and III subunit RPABC3 OS=Homo sapiens GN=POLR2H PE=1 SV=4	POLR2H	217.565	198.355	192.27	176.29	211.168	170.748	163.752	186.426	191.441	202.918	179.446	198.628	204.258	177.851	162.106	171.551
P62875	DNA-directed RNA polymerases I, II, and III subunit RPABC5 OS=Homo sapiens GN=POLR2L PE=1 SV=1	POLR2L	259.73	290.179	137.585	174.222	284.819	254.7	119.031	122.241	280.737	215.094	136.718	160.93	195.095	207.666	119.398	138.221
O00411	DNA-directed RNA polymerase, mitochondrial OS=Homo sapiens GN=POLRMT PE=1 SV=2	POLRMT	221.447	233.932	169.127	212.226	195.981	190.016	174.03	187.881	213.885	220.788	183.361	192.2	246.037	187.532	174.63	217.559
A0A075B7F8	Nuclear envelope pore membrane protein POM 121C OS=Homo sapiens GN=POM121C PE=1 SV=2	POM121C	157.935	194.061	213.518	193.366	175.248	192.081	216.401	149.493	172.746	188.02	229.403	193.122	166.511	164.369	181.232	188.323
A0A0J9YXF2	Paraoxonase 2, isoform CRA_a OS=Homo sapiens GN=PON2 PE=1 SV=1	PON2	228.025	221.141	195.838	190.464	208.371	193.906	147.327	166.503	196.502	203.851	168.203	185.064	230.931	203.949	175.661	222.506
Q99575	Ribonucleases P/MRP protein subunit POP1 OS=Homo sapiens GN=POP1 PE=1 SV=2	POP1	89.7604	133.173	205.221	195.742	108.58	168.716	314.688	274.945	122.616	118.926	296.684	246.5	81.3551	110.668	184.073	182.573
P16435	NADPH--cytochrome P450 reductase OS=Homo sapiens GN=POR PE=1 SV=2	POR	184.269	172.162	179.177	181.707	199.887	202.694	189.594	185.415	151.662	180.256	158.681	153.954	190.254	189.461	189.925	176.205
Q15181	Inorganic pyrophosphatase OS=Homo sapiens GN=PPA1 PE=1 SV=2	PPA1	193.759	165.315	180.712	176.689	196.683	186.07	192.853	191.433	185.301	203.627	183.569	175.825	188.609	181.86	174.764	168.174
A0A0B4J1V8	HCG2039996 OS=Homo sapiens GN=PPAN-P2RY11 PE=3 SV=1	PPAN-P2RY11	156.567	166.934	181.822	195.212	165.791	166.164	220.257	222.755	157.06	137.182	236.428	222.734	170.934	208.868	205.213	194.919
Q06203	Amidophosphoribosyltransferase OS=Homo sapiens GN=PPAT PE=1 SV=1	PPAT	162.303	183.396	173.028	203.361	166.189	175.185	172.598	154.094	175.714	182.543	200.279	193.516	203.19	170.608	172.428	202.794
Q13136	Liprin-alpha-1 OS=Homo sapiens GN=PPFIA1 PE=1 SV=1	PPFIA1	172.54	191.057	189.317	177.252	130.393	167.761	153.933	141.127	168.3	178.167	179.205	172.51	204.537	219.429	228.607	219.63
Q86W92	Liprin-beta-1 OS=Homo sapiens GN=PPFIBP1 PE=1 SV=2	PPFIBP1	161.057	188.09	190.471	201.317	161.204	156.248	159.902	171.504	164.385	165.651	196.7	199.363	197.855	193.928	213.77	221.635
P62937	Peptidyl-prolyl cis-trans isomerase A OS=Homo sapiens GN=PPIA PE=1 SV=2	PPIA	185.118	179.179	176.63	172.148	202.88	188.34	175.075	167.946	171.577	207.947	162.758	165.645	176.756	183.296	170.184	162.666
P23284	Peptidyl-prolyl cis-trans isomerase B OS=Homo sapiens GN=PPIB PE=1 SV=2	PPIB	244.074	273.259	181.342	179.138	219.223	202.359	137.11	134.538	192.78	169.272	147.981	133.252	210.618	209.702	159.045	148.231
O43447	Peptidyl-prolyl cis-trans isomerase H OS=Homo sapiens GN=PPIH PE=1 SV=1	PPIH	242.465	190.673	169.806	156.683	225.529	254.192	149.043	134.158	176.802	258.636	156.814	156.037	230.684	304.391	151.654	151.674
O15355	Protein phosphatase 1G OS=Homo sapiens GN=PPM1G PE=1 SV=1	PPM1G	172.11	167.964	173.04	167.47	193.515	191.489	221.679	191.25	180.648	195.922	169.721	180.488	178.081	193.157	185.314	169.65
Q9Y570-4	Isoform 4 of Protein phosphatase methylesterase 1 OS=Homo sapiens GN=PPME1	PPME1	190.239	187.491	179.431	184.267	192.435	199.26	203.85	207.989	198.345	196.501	199.602	204.129	174.606	179.487	183.788	192.033
P62136	Serine/threonine-protein phosphatase PP1-alpha catalytic subunit OS=Homo sapiens GN=PPP1CA PE=1 SV=1	PPP1CA	182.873	179.165	183.856	180.181	193.325	165.476	171.374	168.595	181.438	180.707	184.747	185.825	199.622	178.748	182.516	187.042
P62140	Serine/threonine-protein phosphatase PP1-beta catalytic subunit OS=Homo sapiens GN=PPP1CB PE=1 SV=3	PPP1CB	194.68	177.812	185.906	201.067	197.684	191.566	156.875	189.583	191.8	189.31	174.358	191.199	212.441	181.306	176.916	205.906
P36873-2	Isoform Gamma-2 of Serine/threonine-protein phosphatase PP1-gamma catalytic subunit OS=Homo sapiens GN=PPP1CC	PPP1CC	180.594	183.27	190.295	198.763	188.609	168.797	166.224	181.227	192.263	178.797	182.936	184.349	209.78	175.513	182.93	200.872
O14974	Protein phosphatase 1 regulatory subunit 12A OS=Homo sapiens GN=PPP1R12A PE=1 SV=1	PPP1R12A	201.457	189.506	198.064	206.231	162.881	159.092	160.313	147.625	200.545	202.025	182.214	184.269	211.325	230.171	223	198.595
A0A0G2JHC2	Phostensin OS=Homo sapiens GN=PPP1R18 PE=1 SV=1	PPP1R18	166.856	148.634	155.448	191.04	164.395	114.306	148.055	144.306	179.075	177.325	131.496	179.379	250.06	203.462	236.061	238.743
P67775	Serine/threonine-protein phosphatase 2A catalytic subunit alpha isoform OS=Homo sapiens GN=PPP2CA PE=1 SV=1	PPP2CA	172.598	189.493	193.094	179.07	190.359	185.142	197.716	192.251	183.357	192.016	185.83	184.083	183.978	178.243	180.465	190.135
P30153	Serine/threonine-protein phosphatase 2A 65 kDa regulatory subunit A alpha isoform OS=Homo sapiens GN=PPP2R1A PE=1 SV=4	PPP2R1A	173.505	162.423	174.726	167.6	190.784	188.891	196.81	188.901	164.824	202.647	184.528	172.876	169.696	179.959	176.394	164.637
P30154-2	Isoform 2 of Serine/threonine-protein phosphatase 2A 65 kDa regulatory subunit A beta isoform OS=Homo sapiens GN=PPP2R1B	PPP2R1B	179.781	146.444	159.084	184.165	191.106	179.512	184.694	187.327	197.186	168.194	182.831	200.125	170.363	179.116	162.824	178.707
P63151-2	Isoform 2 of Serine/threonine-protein phosphatase 2A 55 kDa regulatory subunit B alpha isoform OS=Homo sapiens GN=PPP2R2A	PPP2R2A	162.652	154.835	181.268	184.31	177.38	178.858	183.836	202.471	177.155	187.022	189.482	192.863	174.892	185.214	186.217	180.27
Q14738	Serine/threonine-protein phosphatase 2A 56 kDa regulatory subunit delta isoform OS=Homo sapiens GN=PPP2R5D PE=1 SV=1	PPP2R5D	163.383	171.775	188.456	187.473	173.183	186.568	215.861	188.111	194.221	155.475	214.988	206.738	171.09	160.999	179.603	201.4
Q9NY27	Serine/threonine-protein phosphatase 4 regulatory subunit 2 OS=Homo sapiens GN=PPP4R2 PE=1 SV=3	PPP4R2	159.931	176.391	181.532	143.379	200.228	204.143	172.688	162.504	157.303	177.704	172.935	161.741	216.728	201.791	201.016	162.543
Q6IN85	Serine/threonine-protein phosphatase 4 regulatory subunit 3A OS=Homo sapiens GN=PPP4R3A PE=1 SV=1	PPP4R3A	192.373	228.103	188.698	160.866	176.532	202.014	205.944	155.142	180.107	243.736	202.539	161.025	144.962	213.613	207.845	173.088
O00743-3	Isoform 3 of Serine/threonine-protein phosphatase 6 catalytic subunit OS=Homo sapiens GN=PPP6C	PPP6C	159.932	188.106	181.96	164.375	168.178	210.948	194.771	179.707	164.226	191.119	183.488	169.821	171.587	193.686	213.517	174.704
Q9UPN7	Serine/threonine-protein phosphatase 6 regulatory subunit 1 OS=Homo sapiens GN=PPP6R1 PE=1 SV=5	PPP6R1	166.251	175.308	185.584	199.259	172.382	192.729	197.459	180.154	187.671	199.683	192.276	210.052	149.735	190.343	195.675	179.27
Q5H9R7-5	Isoform 5 of Serine/threonine-protein phosphatase 6 regulatory subunit 3 OS=Homo sapiens GN=PPP6R3	PPP6R3	174.293	185.898	195.157	179.402	193.14	197.991	191.989	196.926	187.61	181.845	188.469	192.27	188.806	190.973	185	189.439
O60828	Polyglutamine-binding protein 1 OS=Homo sapiens GN=PQBP1 PE=1 SV=1	PQBP1	193.381	204.984	166.224	202.769	178.763	191.584	185.769	185.473	186.215	142.067	217.863	185.618	141.257	180.571	162.102	183.6
Q92733	Proline-rich protein PRCC OS=Homo sapiens GN=PRCC PE=1 SV=1	PRCC	145.709	161.677	145.7	189.236	174.434	197.089	160.738	181.28	206.436	176.315	166.965	192.503	183.678	166.273	173.579	192.617
Q06830	Peroxiredoxin-1 OS=Homo sapiens GN=PRDX1 PE=1 SV=1	PRDX1	181.427	164.077	186.416	176.727	209.383	165.449	186.84	189.109	194.474	205.62	174.902	180.32	197.6	170.686	175.466	177.881
P32119	Peroxiredoxin-2 OS=Homo sapiens GN=PRDX2 PE=1 SV=5	PRDX2	196.084	174.618	182.434	169.793	186.984	162.618	155.582	177.403	189.6	260.141	164.541	173.199	189.732	189.508	178.582	183.498
P30048	Thioredoxin-dependent peroxide reductase, mitochondrial OS=Homo sapiens GN=PRDX3 PE=1 SV=3	PRDX3	231.143	202.982	199.573	182.828	175.432	158.395	166.25	193.939	169.126	193.991	188.215	185.389	190.724	187.553	181.108	186.211
Q13162	Peroxiredoxin-4 OS=Homo sapiens GN=PRDX4 PE=1 SV=1	PRDX4	207.806	195.446	203.063	186.138	175.627	163.236	154.946	143.529	177.193	198.073	163.208	157.129	217.367	204.752	202.61	197.046
P30044	Peroxiredoxin-5, mitochondrial OS=Homo sapiens GN=PRDX5 PE=1 SV=4	PRDX5	192.681	176.29	181.043	173.627	221.16	193.582	152.006	160.701	206.217	219.182	164.624	194.154	217.089	215.569	154.354	177.863
P30041	Peroxiredoxin-6 OS=Homo sapiens GN=PRDX6 PE=1 SV=3	PRDX6	164.407	170.763	180.278	170.122	202.372	177.268	216.518	203.298	172.684	203.946	178.295	174.304	180.391	187.74	185.417	180.466
Q9HCU5	Prolactin regulatory element-binding protein OS=Homo sapiens GN=PREB PE=1 SV=2	PREB	212.369	181.161	189.084	201.614	186.408	183.508	182.661	209.495	180.139	158.359	182.101	195.955	233.899	214.757	228.33	214.764
P48147	Prolyl endopeptidase OS=Homo sapiens GN=PREP PE=1 SV=2	PREP	187.718	188.649	188.444	155.257	167.913	193.026	195.084	168.125	166.914	215.806	207.544	178.539	194.538	183.222	173.437	167.259
P49642	DNA primase small subunit OS=Homo sapiens GN=PRIM1 PE=1 SV=1	PRIM1	260.151	225.465	176.259	183.468	215.384	198.69	176.201	172.124	254.423	198.393	186.755	199.879	207.683	196.844	167.864	154.975
Q13131-2	Isoform 2 of 5'-AMP-activated protein kinase catalytic subunit alpha-1 OS=Homo sapiens GN=PRKAA1	PRKAA1	153.416	169.445	188.423	204.528	176.173	168.062	194.46	236.05	205.723	146.42	203.797	190.652	133.33	154.895	197.186	208.612
Q9Y478	5'-AMP-activated protein kinase subunit beta-1 OS=Homo sapiens GN=PRKAB1 PE=1 SV=4	PRKAB1	211.809	184.794	199.901	202.319	185.172	265.841	196.65	224.69	224.452	186.631	213.368	193.023	220.549	216.34	181.764	204.738
P22694-2	Isoform 2 of cAMP-dependent protein kinase catalytic subunit beta OS=Homo sapiens GN=PRKACB	PRKACB	215.059	217.013	184.469	172.177	161.428	197.519	168.908	181.932	167.237	174.723	185.291	189.33	184.527	172.497	171.063	171.918
P54619-3	Isoform 3 of 5'-AMP-activated protein kinase subunit gamma-1 OS=Homo sapiens GN=PRKAG1	PRKAG1	189.817	191.877	184.059	183.077	186.237	177.313	181.845	181.798	182.48	201.971	185.838	189.262	209.224	198.937	182.107	186.396
P10644	cAMP-dependent protein kinase type I-alpha regulatory subunit OS=Homo sapiens GN=PRKAR1A PE=1 SV=1	PRKAR1A	186.91	181.871	190.196	200.882	183.609	162.61	166.214	186.448	192.139	182.287	174.091	205.985	169.868	203.171	206.21	186.256
P31321	cAMP-dependent protein kinase type I-beta regulatory subunit OS=Homo sapiens GN=PRKAR1B PE=1 SV=4	PRKAR1B	153.475	194.915	218.598	202.38	190.262	191.047	185.64	158.425	192.668	201.572	197.231	177.297	177.549	212.413	222.366	150.229
P13861	cAMP-dependent protein kinase type II-alpha regulatory subunit OS=Homo sapiens GN=PRKAR2A PE=1 SV=2	PRKAR2A	181.104	182.513	188.923	175.063	191.164	177.133	179.018	182.497	162.817	206.657	182.986	175.789	200.444	199.019	191.713	165.231
Q05655-2	Isoform 2 of Protein kinase C delta type OS=Homo sapiens GN=PRKCD	PRKCD	163.335	176.754	180.958	183.542	164.669	176.686	175.2	174.154	180.352	166.379	172.639	175.232	174.697	187.129	191.143	214.547
P41743	Protein kinase C iota type OS=Homo sapiens GN=PRKCI PE=1 SV=2	PRKCI	179.197	208.704	171.606	233.211	194.73	154.139	165.838	192.529	194.552	186.984	176.846	208.618	219.414	185.913	163.355	213.422
K7ELL7	Glucosidase 2 subunit beta OS=Homo sapiens GN=PRKCSH PE=1 SV=1	PRKCSH	134.796	171.983	196.709	157.469	165.756	170.122	180.234	174.033	163.433	171.626	189.983	150.905	194.086	188.285	176.061	169.539
P78527	DNA-dependent protein kinase catalytic subunit OS=Homo sapiens GN=PRKDC PE=1 SV=3	PRKDC	168.064	186.478	179.54	180.911	172.295	187.883	204.302	197.071	180.132	156.716	191.512	187.833	167.38	178.316	180.445	194.099
H7C2I1	Protein arginine N-methyltransferase 1 OS=Homo sapiens GN=PRMT1 PE=1 SV=1	PRMT1	176.258	157.655	178.981	178.45	191.372	187.167	193.078	187.879	186.672	190.229	176.983	177.96	181.73	184.5	185.185	182.298
O60678	Protein arginine N-methyltransferase 3 OS=Homo sapiens GN=PRMT3 PE=1 SV=3	PRMT3	170.824	174.381	197.12	183.819	175.336	183.388	191.012	174.597	192.123	179.453	194.007	193.698	198.38	181.243	182.713	190.592
O14744	Protein arginine N-methyltransferase 5 OS=Homo sapiens GN=PRMT5 PE=1 SV=4	PRMT5	164.383	170.845	193.281	185.261	179.273	181.614	197.423	199.626	187.862	182.568	196.184	194.341	152.893	169.044	187.069	187.441
Q86WR7	Proline and serine-rich protein 2 OS=Homo sapiens GN=PROSER2 PE=1 SV=2	PROSER2	169.014	155.705	228.603	201.525	151.9	167.019	174.897	154.077	183.697	171.587	167.183	185.018	237.235	234.511	248.501	250.003
Q9UMS4	Pre-mRNA-processing factor 19 OS=Homo sapiens GN=PRPF19 PE=1 SV=1	PRPF19	184.402	173.509	180.844	163.415	211.285	191.901	186.777	182.365	192.718	206.137	173.317	161.866	190.03	182.522	177.339	167.082
O43395	U4/U6 small nuclear ribonucleoprotein Prp3 OS=Homo sapiens GN=PRPF3 PE=1 SV=2	PRPF3	141.665	171.379	197.495	214.097	141.51	180.525	241.458	232.301	163.654	153.286	265.58	238.085	116.319	155.337	222.606	181.637
Q8WWY3	U4/U6 small nuclear ribonucleoprotein Prp31 OS=Homo sapiens GN=PRPF31 PE=1 SV=2	PRPF31	151.617	203.269	201.559	165.836	150.803	195.682	191.047	163.622	165.84	170.327	210.04	154.168	147.074	179.337	197.059	158.503
Q5VTL8	Pre-mRNA-splicing factor 38B OS=Homo sapiens GN=PRPF38B PE=1 SV=1	PRPF38B	80.0645	190.764	202.021	152.974	102.771	180.147	179.752	205.715	89.8094	191.774	236.204	221.513	87.9616	184.104	203.522	234.796
O43172	U4/U6 small nuclear ribonucleoprotein Prp4 OS=Homo sapiens GN=PRPF4 PE=1 SV=2	PRPF4	181.943	204.336	180.565	172.216	182.234	207.792	198.623	172.575	177.493	190.834	187.923	180.33	194.793	201.351	175.413	181.351
O75400	Pre-mRNA-processing factor 40 homolog A OS=Homo sapiens GN=PRPF40A PE=1 SV=2	PRPF40A	137.159	176.884	182.484	176.331	156.124	195.184	218.102	188.74	164.096	173.616	219.595	193.685	138.322	155.036	208.657	194.689
O94906	Pre-mRNA-processing factor 6 OS=Homo sapiens GN=PRPF6 PE=1 SV=1	PRPF6	186.01	187.711	198.686	192.478	190.974	192.28	192.259	195.167	191.674	180.674	211.479	211.915	166.369	170.153	183.586	184.092
Q6P2Q9	Pre-mRNA-processing-splicing factor 8 OS=Homo sapiens GN=PRPF8 PE=1 SV=2	PRPF8	185.227	177.923	180.788	183.014	183.833	192.938	186.67	182.682	192.77	179.293	193.606	188.047	165.985	177.583	163.969	166.693
P60891	Ribose-phosphate pyrophosphokinase 1 OS=Homo sapiens GN=PRPS1 PE=1 SV=2	PRPS1	199.314	190.928	170.725	162.607	193.883	204.959	173.365	176.597	180.118	197.312	175.299	161.663	193.348	191.852	153.842	153.302
P11908-2	Isoform 2 of Ribose-phosphate pyrophosphokinase 2 OS=Homo sapiens GN=PRPS2	PRPS2	205.347	192.244	177.433	169.463	191.044	199.688	170.718	179.474	180.621	201.032	176.96	167.857	192.135	194.897	163.422	153.584
Q96M27	Protein PRRC1 OS=Homo sapiens GN=PRRC1 PE=1 SV=1	PRRC1	173.795	173.525	200.963	165.419	192.316	203.377	186.076	173.939	202.549	190.288	195.829	180.095	167.838	193.069	163.011	167.068
P48634	Protein PRRC2A OS=Homo sapiens GN=PRRC2A PE=1 SV=3	PRRC2A	151.522	162.43	184.782	197.359	175.974	189.18	241.801	201.028	184.533	156.754	201.866	206.014	165.563	157.583	208.262	184.691
Q5JSZ5	Protein PRRC2B OS=Homo sapiens GN=PRRC2B PE=1 SV=2	PRRC2B	205.526	175.608	154.665	230.048	160.52	160.883	304.609	197.84	159.541	137.845	166.108	207.298	205.865	140.183	212.504	189.838
Q9Y520-7	Isoform 7 of Protein PRRC2C OS=Homo sapiens GN=PRRC2C	PRRC2C	144.341	159.851	187.456	193.077	168.26	182.71	222.274	204.84	171.047	158.045	195.95	194.708	140.159	157.675	204.742	190.25
Q9Y6M0	Testisin OS=Homo sapiens GN=PRSS21 PE=1 SV=1	PRSS21	197.653	181.548	190.776	190.331	209.041	177.614	147.42	172.094	221.65	186.62	163.796	182.042	207.312	269.144	169.101	189.814
R4GMZ0	Serine protease 56 OS=Homo sapiens GN=PRSS56 PE=1 SV=1	PRSS56	188.116	179.576	182.846	163.06	174.273	148.992	158.16	138.357	188.208	177.859	190.851	156.202	176.397	195.323	155.774	181.981
O75475	PC4 and SFRS1-interacting protein OS=Homo sapiens GN=PSIP1 PE=1 SV=1	PSIP1	245.071	192.216	171.885	209.431	212.137	198.887	185.617	146.078	259.805	195.135	181.89	185.084	237.066	184.164	189.039	183.744
P25786-2	Isoform Long of Proteasome subunit alpha type-1 OS=Homo sapiens GN=PSMA1	PSMA1	201.009	194.618	191.874	208.467	204.588	198.371	175.864	184	216.663	199.088	165.511	197.299	195.198	208.529	207.636	188.663
A0A024RA52	Proteasome subunit alpha type OS=Homo sapiens GN=PSMA2 PE=1 SV=1	PSMA2	178.153	191.554	195.705	190.194	188.762	193.211	200.678	153.005	189.736	185.407	186.529	180.124	230.196	169.092	183.66	177.298
P25788	Proteasome subunit alpha type-3 OS=Homo sapiens GN=PSMA3 PE=1 SV=2	PSMA3	202.728	184.185	187.971	192.349	176.026	176.198	151.907	175.192	183.285	188.119	179.049	169.114	196.56	177.85	168.771	171.238
P25789	Proteasome subunit alpha type-4 OS=Homo sapiens GN=PSMA4 PE=1 SV=1	PSMA4	202.684	192.189	196.824	171.32	197.775	185.99	187.674	169.04	187.745	212.322	172.16	170.582	184.564	178.118	170.682	161.804
P28066	Proteasome subunit alpha type-5 OS=Homo sapiens GN=PSMA5 PE=1 SV=3	PSMA5	195.675	191.703	176.783	164.452	195.005	171.95	155.749	153.258	187.866	210.312	161.19	161.2	197.043	187.829	170.672	153.637
G3V5Z7	Proteasome subunit alpha type OS=Homo sapiens GN=PSMA6 PE=1 SV=1	PSMA6	187.138	185.762	192.856	175.257	193.044	152.628	167.588	160.861	183.932	186.701	177.621	163.908	202.775	187.78	178.704	177.54
O14818	Proteasome subunit alpha type-7 OS=Homo sapiens GN=PSMA7 PE=1 SV=1	PSMA7	217.183	191.507	190.405	180.95	205.063	182.93	169.855	167.149	188.313	201.824	175.627	170.075	196.475	187.345	177.843	168.995
P20618	Proteasome subunit beta type-1 OS=Homo sapiens GN=PSMB1 PE=1 SV=2	PSMB1	198.614	207.772	175.821	193.535	190.611	198.472	164.019	189.061	186.875	217.322	155.163	176.6	205.58	212.843	168.789	172.879
P49721	Proteasome subunit beta type-2 OS=Homo sapiens GN=PSMB2 PE=1 SV=1	PSMB2	160.247	207.831	189.859	177.516	211.123	201.377	179.757	188.625	186.413	218.405	186.891	174.37	184.101	212.62	179.556	180.005
P49720	Proteasome subunit beta type-3 OS=Homo sapiens GN=PSMB3 PE=1 SV=2	PSMB3	202.306	196.39	184.914	190.312	184.634	161.365	163.512	162.291	182.32	214.176	180.005	174.12	209.54	185.459	184.803	168.932
P28070	Proteasome subunit beta type-4 OS=Homo sapiens GN=PSMB4 PE=1 SV=4	PSMB4	209.216	187.453	190.005	190.225	213.078	168.667	168.541	210.766	184.693	195.531	183.19	192.733	153.659	187.187	165.086	162.278
P28074	Proteasome subunit beta type-5 OS=Homo sapiens GN=PSMB5 PE=1 SV=3	PSMB5	174.692	172.206	189.327	182.611	175.266	187.364	196.056	175.307	181.607	201.293	189.054	163.858	189.297	188.602	191.158	159.382
P28072	Proteasome subunit beta type-6 OS=Homo sapiens GN=PSMB6 PE=1 SV=4	PSMB6	191.695	199.543	165.902	171.592	202.517	179.096	187.043	155.216	201.403	180.431	178.382	172.128	204.394	209.053	180.695	165.492
P62191	26S protease regulatory subunit 4 OS=Homo sapiens GN=PSMC1 PE=1 SV=1	PSMC1	177.929	192.746	183.196	174.67	185.876	195.523	185.563	183.703	185.708	197.632	190.269	178.072	163.254	172.718	163.679	169.569
P35998	26S protease regulatory subunit 7 OS=Homo sapiens GN=PSMC2 PE=1 SV=3	PSMC2	197.217	193.383	181.269	179.867	203.57	185.674	185.184	190.55	197.16	197.147	175.379	180.663	178.638	167.344	158.024	171.409
P17980	26S protease regulatory subunit 6A OS=Homo sapiens GN=PSMC3 PE=1 SV=3	PSMC3	202.97	195.572	181.283	169.884	192.564	181.472	171.849	168.941	183.75	198.798	176.475	168.894	179.904	183.06	163.6	161.343
P43686	26S protease regulatory subunit 6B OS=Homo sapiens GN=PSMC4 PE=1 SV=2	PSMC4	202.798	201.285	192.449	182.075	200.21	199.517	177.202	179.359	197.964	207.983	180.515	191.391	192.541	179.397	174.973	175.147
P62195	26S protease regulatory subunit 8 OS=Homo sapiens GN=PSMC5 PE=1 SV=1	PSMC5	195.873	194.374	189.106	187.36	193.556	192.699	192.286	191.771	193.787	183.204	196.623	182.047	154.847	170.196	171.941	161.605
A0A087X2I1	26S protease regulatory subunit 10B OS=Homo sapiens GN=PSMC6 PE=1 SV=1	PSMC6	184.979	192.888	180.064	173.568	175.558	180.038	174.394	176.17	184.991	200.405	173.361	169.733	171.72	194.141	164.364	170.28
A0A087WW66	26S proteasome non-ATPase regulatory subunit 1 OS=Homo sapiens GN=PSMD1 PE=1 SV=1	PSMD1	190.592	176.231	170.915	171.231	190.495	181.213	176.991	188.815	177.821	169.697	164.726	174.53	163.428	177.365	155.893	173.225
O75832	26S proteasome non-ATPase regulatory subunit 10 OS=Homo sapiens GN=PSMD10 PE=1 SV=1	PSMD10	183.806	182.398	165.414	147.437	183.46	195.574	150.843	155.145	206.681	203.964	155.573	146.23	197.437	196.473	164.604	154.71
O00231-2	Isoform 2 of 26S proteasome non-ATPase regulatory subunit 11 OS=Homo sapiens GN=PSMD11	PSMD11	204.354	209.598	181.219	179.543	202.031	193.264	175.178	181.389	194.425	208.474	182.619	176.302	177.227	180.672	162.366	158.152
O00232	26S proteasome non-ATPase regulatory subunit 12 OS=Homo sapiens GN=PSMD12 PE=1 SV=3	PSMD12	190.963	194.911	182.803	175.52	196.459	177.281	176.099	182.65	194.439	196.158	179.951	172.94	182.168	176.852	163.564	155.196
Q9UNM6-2	Isoform 2 of 26S proteasome non-ATPase regulatory subunit 13 OS=Homo sapiens GN=PSMD13	PSMD13	231.488	213.601	186.218	169.91	199.648	207.135	180.674	183.758	196.248	216.584	185.988	168.511	196.958	193.256	168.612	164.396
O00487	26S proteasome non-ATPase regulatory subunit 14 OS=Homo sapiens GN=PSMD14 PE=1 SV=1	PSMD14	211.634	208.1	186.067	183.008	193.702	194.664	182.344	183.015	200.294	185.237	173.985	180.437	186.877	183.075	159.537	166.532
Q13200	26S proteasome non-ATPase regulatory subunit 2 OS=Homo sapiens GN=PSMD2 PE=1 SV=3	PSMD2	200.867	189.573	180.682	174.6	198.608	183.582	185.531	196.932	189.89	192.746	169.593	170.049	178.612	182.173	159.145	168.011
O43242	26S proteasome non-ATPase regulatory subunit 3 OS=Homo sapiens GN=PSMD3 PE=1 SV=2	PSMD3	186.685	213.421	170.43	180.095	181.863	203.308	189.231	184.132	202.448	156.229	181.047	187.784	154.571	177.863	157.764	166.842
Q5VWC4	26S proteasome non-ATPase regulatory subunit 4 OS=Homo sapiens GN=PSMD4 PE=1 SV=1	PSMD4	194.48	198.705	180.76	179.238	186.458	182.524	173.128	172.366	181.723	203.471	179.823	165.319	190.551	187.406	163.17	164.988
Q16401	26S proteasome non-ATPase regulatory subunit 5 OS=Homo sapiens GN=PSMD5 PE=1 SV=3	PSMD5	191.219	171.538	172.114	184.968	184.382	177.377	184.021	185.561	175.902	185.031	178.212	192.859	162.639	156.632	165.689	167.764
P51665	26S proteasome non-ATPase regulatory subunit 7 OS=Homo sapiens GN=PSMD7 PE=1 SV=2	PSMD7	190.617	205.321	186.592	163.79	182.484	184.54	162.3	195.319	181.792	170.357	188.136	172.992	173.433	184.606	145.032	166.47
O00233	26S proteasome non-ATPase regulatory subunit 9 OS=Homo sapiens GN=PSMD9 PE=1 SV=3	PSMD9	161.304	180.844	177.788	176.077	189.756	184.013	200.053	156.262	147.506	215.475	172.385	191.104	185.239	192.363	187.376	191.768
Q06323-2	Isoform 2 of Proteasome activator complex subunit 1 OS=Homo sapiens GN=PSME1	PSME1	214.705	188.68	181.998	170.454	226.404	197.679	170.308	176.901	213.192	217.452	159.443	179.725	184.418	206.465	162.375	162.064
A0A087X1Z3	Proteasome activator complex subunit 2 OS=Homo sapiens GN=PSME2 PE=1 SV=1	PSME2	200.286	178.212	159.623	188.697	219.956	201.286	166.241	186.815	208.885	198.322	167.163	194.673	186.037	273.931	154.31	180.562
P61289-2	Isoform 2 of Proteasome activator complex subunit 3 OS=Homo sapiens GN=PSME3	PSME3	148.274	162.636	173.788	176.685	200.589	194.919	209.661	205.576	167.659	199.612	211.203	181.279	143.739	170.375	183.312	168.64
O95456	Proteasome assembly chaperone 1 OS=Homo sapiens GN=PSMG1 PE=1 SV=1	PSMG1	158.49	188.767	182.324	175.049	178.58	198.968	204.525	180.556	155.244	197.024	227.78	172.071	165.084	191.036	176.624	178.319
Q969U7	Proteasome assembly chaperone 2 OS=Homo sapiens GN=PSMG2 PE=1 SV=1	PSMG2	195.892	160.795	181.327	196.37	204.384	173.661	178.088	208.73	192.088	192.736	185.168	196.067	195.12	193.772	175.003	194.917
Q8WXF1	Paraspeckle component 1 OS=Homo sapiens GN=PSPC1 PE=1 SV=1	PSPC1	183.986	190.762	189.255	182.433	203.757	203.624	189.549	198.456	187.788	179.209	200.227	179.172	192.777	205.549	173.454	183.735
A0A0U1RRM4	Polypyrimidine tract-binding protein 1 OS=Homo sapiens GN=PTBP1 PE=1 SV=1	PTBP1	154.928	162.342	187.394	171.895	180.053	183.297	203.504	184.572	175.807	172.396	203.667	177.883	133.544	169.658	185.798	182.051
Q96EY7	Pentatricopeptide repeat domain-containing protein 3, mitochondrial OS=Homo sapiens GN=PTCD3 PE=1 SV=3	PTCD3	204.878	185.838	190.255	197.778	181.965	177.622	148.778	165.427	188.546	169.628	189.839	190.636	180.283	192.745	175.846	191.64
P48651	Phosphatidylserine synthase 1 OS=Homo sapiens GN=PTDSS1 PE=1 SV=1	PTDSS1	173.156	149.694	202.951	195.071	161.881	189.271	202.534	202.068	161.704	156.182	180.488	172.928	181.739	161.972	204.139	191.331
A0A087WYT3	Prostaglandin E synthase 3 OS=Homo sapiens GN=PTGES3 PE=1 SV=1	PTGES3	191.308	179.079	176.645	174.615	234.954	202.114	210.036	186.911	210.631	210.444	179.822	177.394	198.159	194.725	181.287	152.683
Q93096	Protein tyrosine phosphatase type IVA 1 OS=Homo sapiens GN=PTP4A1 PE=1 SV=2	PTP4A1	199.218	203.784	180.513	216.42	218.206	158.34	190.666	198.672	193.798	155.942	215.967	198.042	216.218	166.414	151.282	243.007
Q8WUK0	Phosphatidylglycerophosphatase and protein-tyrosine phosphatase 1 OS=Homo sapiens GN=PTPMT1 PE=1 SV=1	PTPMT1	203.519	254.23	212.888	217.627	190.734	217.083	188.585	178.897	186.735	170.092	225.39	196.588	200.806	161.84	232.696	208.177
P18031	Tyrosine-protein phosphatase non-receptor type 1 OS=Homo sapiens GN=PTPN1 PE=1 SV=1	PTPN1	193.65	189.355	196.726	195.198	196.669	181.325	188.439	195.918	161.582	165.979	169.376	161.988	202.29	188.83	196.826	205.404
Q06124	Tyrosine-protein phosphatase non-receptor type 11 OS=Homo sapiens GN=PTPN11 PE=1 SV=2	PTPN11	181.357	169.882	185.992	190.052	178.503	174.212	177.239	172.372	179.469	187.978	186.243	186.109	200.578	202.571	192.316	188.453
Q9H3S7	Tyrosine-protein phosphatase non-receptor type 23 OS=Homo sapiens GN=PTPN23 PE=1 SV=1	PTPN23	216.507	196.074	206.533	219.495	165.194	162.877	162.729	173.488	211.218	199.939	199.39	226.501	157.417	165.834	162.549	178.766
P10586	Receptor-type tyrosine-protein phosphatase F OS=Homo sapiens GN=PTPRF PE=1 SV=2	PTPRF	195.649	190.951	204.027	194.244	106.538	117.797	122.657	113.117	174.083	161.923	175.507	166.392	298.673	242.512	265.121	265.536
A0A087WVC6	Receptor-type tyrosine-protein phosphatase eta OS=Homo sapiens GN=PTPRJ PE=1 SV=1	PTPRJ	257.039	263.445	258.305	218.423	133.082	132.652	125.816	118.248	187.747	242.779	165.858	177.513	300.049	250.758	239.161	218.309
Q13332	Receptor-type tyrosine-protein phosphatase S OS=Homo sapiens GN=PTPRS PE=1 SV=3	PTPRS	188.568	188.489	200.754	187.44	101.716	102.717	106.723	95.8026	196.612	164.01	174.973	176.848	292.769	236.301	274.917	261.369
Q6NZI2	Polymerase I and transcript release factor OS=Homo sapiens GN=PTRF PE=1 SV=1	PTRF	183.394	192.534	184.162	196.818	173.729	173.631	184.677	207.783	195.317	150.343	185.069	201.607	166.446	185.42	191.978	216.25
J3KQ48	Peptidyl-tRNA hydrolase 2, mitochondrial OS=Homo sapiens GN=PTRH2 PE=1 SV=1	PTRH2	219.687	199.954	168.522	181.215	206.12	186.815	158.109	166.161	190.703	181.263	145.654	161.31	240.511	190.254	161.544	169.392
Q9UHX1	Poly(U)-binding-splicing factor PUF60 OS=Homo sapiens GN=PUF60 PE=1 SV=1	PUF60	198.884	197.978	174.458	173.261	207.23	192.128	178.19	171.557	210.16	201.296	170.996	165.6	217.632	192.102	176.743	173.482
Q14671	Pumilio homolog 1 OS=Homo sapiens GN=PUM1 PE=1 SV=3	PUM1	168.934	185.901	177.352	173.173	194.515	199.918	204.817	172.488	176.927	184.956	197.209	177.612	173.29	175.384	186.954	177.684
Q5T1Z8	Pumilio homolog 1 OS=Homo sapiens GN=PUM1 PE=1 SV=1	PUM1	167.467	185.901	177.352	173.152	193.059	199.918	204.817	172.327	177.182	184.956	197.209	176.146	169.613	175.384	186.954	178.984
Q00577	Transcriptional activator protein Pur-alpha OS=Homo sapiens GN=PURA PE=1 SV=2	PURA	191.534	195.745	182.534	177.808	199.339	187.087	162.944	175.57	209.34	192.125	168.869	183.538	223.423	204.782	176.535	192.383
Q96QR8	Transcriptional activator protein Pur-beta OS=Homo sapiens GN=PURB PE=1 SV=3	PURB	352.769	222.334	190.048	251.649	211.969	208.344	170.62	207.612	201.218	166.251	190.669	217.451	243.595	177.615	178.002	184.973
Q9Y606	tRNA pseudouridine synthase A, mitochondrial OS=Homo sapiens GN=PUS1 PE=1 SV=3	PUS1	181.498	179.836	228.109	200.319	179.808	193.674	164.736	165.466	193.434	190.606	152.865	186.692	205.809	184.182	177.902	203.529
Q96PZ0	Pseudouridylate synthase 7 homolog OS=Homo sapiens GN=PUS7 PE=1 SV=2	PUS7	152.85	177.443	178.521	193.509	169.212	180.248	200.296	172.033	188.841	181.126	183.5	196.275	165.528	162.549	166.519	181.812
P32322-3	Isoform 3 of Pyrroline-5-carboxylate reductase 1, mitochondrial OS=Homo sapiens GN=PYCR1	PYCR1	174.661	220.642	164.253	208.674	172.07	182.183	160.203	178.633	175.464	196.177	182.001	189.949	204.786	185.758	181.231	218.609
Q96C36	Pyrroline-5-carboxylate reductase 2 OS=Homo sapiens GN=PYCR2 PE=1 SV=1	PYCR2	166.848	172.412	169.799	198.038	140.696	208.497	166.554	153.641	168.776	187.223	162.816	154.078	193.016	156.227	196.132	231.15
A0A0A0MQS1	Pyrroline-5-carboxylate reductase OS=Homo sapiens GN=PYCRL PE=1 SV=1	PYCRL	188.009	203.117	215.311	229.621	220.959	216.645	164.164	204.336	212.765	227.17	195.341	211.531	244.815	197.273	186.124	196.092
P11216	Glycogen phosphorylase, brain form OS=Homo sapiens GN=PYGB PE=1 SV=5	PYGB	188.019	172.765	178.349	182.579	179.189	167.775	170.347	167.579	202.899	188.523	177.106	180.227	195.287	160.081	162.459	161.937
P06737	Glycogen phosphorylase, liver form OS=Homo sapiens GN=PYGL PE=1 SV=4	PYGL	187.43	193.879	187.255	181.85	179.153	188.402	183.236	166.867	194.39	190.72	180.83	185.909	188.848	173.488	166.485	167.627
P47897	Glutamine--tRNA ligase OS=Homo sapiens GN=QARS PE=1 SV=1	QARS	188.653	183.41	182.513	176.911	188.761	199.234	196.708	187.999	196.675	196.258	167.429	183.452	184.269	192.592	188.319	178.685
Q2TAL8	Glutamine-rich protein 1 OS=Homo sapiens GN=QRICH1 PE=1 SV=1	QRICH1	180.396	183.311	172.83	156.898	225.637	189.573	180.109	187.678	233.748	178.991	163.603	184.053	216.246	172.894	179.128	175.794
P61026	Ras-related protein Rab-10 OS=Homo sapiens GN=RAB10 PE=1 SV=1	RAB10	199.724	189.077	203.649	172.672	186.485	167.468	153.345	160.413	182.738	166.428	170.826	150.478	203.069	193.746	207.236	185.42
Q15907	Ras-related protein Rab-11B OS=Homo sapiens GN=RAB11B PE=1 SV=4	RAB11B	203.489	189.239	199.534	180.493	169.475	163.206	154.725	148.958	175.321	183.791	181.016	164.053	230.858	205.069	206.33	189.374
P51153	Ras-related protein Rab-13 OS=Homo sapiens GN=RAB13 PE=1 SV=1	RAB13	204.668	205.737	203.64	185.547	186.07	158.715	150.946	156.811	182.061	177.572	177.316	155.338	217.337	211.529	227.295	196.523
P61106	Ras-related protein Rab-14 OS=Homo sapiens GN=RAB14 PE=1 SV=4	RAB14	207.776	185.698	213.617	199.957	163.931	158.446	152.355	169.762	205.757	183.23	179.343	173.066	192.858	190.878	189.812	179.742
Q9NP72	Ras-related protein Rab-18 OS=Homo sapiens GN=RAB18 PE=1 SV=1	RAB18	210.867	198.187	174.163	181.297	186.269	176.889	184.399	172.635	183.934	215.465	196.534	174.238	221.604	181.078	199.64	192.518
P62820	Ras-related protein Rab-1A OS=Homo sapiens GN=RAB1A PE=1 SV=3	RAB1A	201.564	195.666	195.188	177.875	186.514	155.722	140.524	159.798	183.38	170.658	163.879	142.891	219.261	182.501	199.039	185.427
Q9H0U4	Ras-related protein Rab-1B OS=Homo sapiens GN=RAB1B PE=1 SV=1	RAB1B	196.744	194.791	201.507	170.62	182.236	153.436	132.163	158.781	177.73	157.429	163.39	143.397	213.502	182.088	207.91	182.667
Q9NX57	Ras-related protein Rab-20 OS=Homo sapiens GN=RAB20 PE=1 SV=1	RAB20	227.449	218.996	199.838	218.52	167.248	152.785	133.98	156.104	187.076	143.672	167.705	171.256	248.971	198.496	211.338	228.234
Q9UL25	Ras-related protein Rab-21 OS=Homo sapiens GN=RAB21 PE=1 SV=3	RAB21	183.966	196.98	191.703	165.847	177.782	166.293	161.121	144.765	183.691	185.736	172.106	137.01	230.13	211.29	209.268	179.994
O14966	Ras-related protein Rab-7L1 OS=Homo sapiens GN=RAB29 PE=1 SV=1	RAB29	258.079	224.038	197.29	218.091	208.636	180.281	180.978	170.786	224.662	170.387	174.903	220.069	251.561	204.55	192.871	217.238
P61019	Ras-related protein Rab-2A OS=Homo sapiens GN=RAB2A PE=1 SV=1	RAB2A	207.515	208.847	190.735	181.173	190.437	178.258	165.57	163.958	184.598	194.912	177.197	157.892	227.029	203.758	187.632	181.157
Q15771	Ras-related protein Rab-30 OS=Homo sapiens GN=RAB30 PE=1 SV=2	RAB30	195.699	182.461	195.846	167.684	151.875	141.638	130.632	156.313	173.568	146.134	162.44	149.936	224.97	190.324	210.545	182.724
Q13637	Ras-related protein Rab-32 OS=Homo sapiens GN=RAB32 PE=1 SV=3	RAB32	199.024	193.802	174.604	206.259	189.838	171.558	160.037	174.357	194.986	153.951	174.416	187.873	208.049	184.672	190.976	201.934
Q9BZG1	Ras-related protein Rab-34 OS=Homo sapiens GN=RAB34 PE=1 SV=1	RAB34	170.968	189.204	196.304	176.444	177.135	169.877	161.246	175.162	174.353	159.325	182.029	181.605	201.782	192.545	192.518	198.565
Q15286	Ras-related protein Rab-35 OS=Homo sapiens GN=RAB35 PE=1 SV=1	RAB35	182.403	186.561	203.802	184.101	151.947	142.977	145.198	142.735	160.993	172.096	169.496	153.721	244.35	189.59	209.151	219.736
Q96E17	Ras-related protein Rab-3C OS=Homo sapiens GN=RAB3C PE=2 SV=1	RAB3C	215.777	185.821	199.194	176.328	183.219	153.869	137.338	173.095	199.155	150.009	166.388	156.626	239.4	178.804	198.193	179.342
Q9H2M9	Rab3 GTPase-activating protein non-catalytic subunit OS=Homo sapiens GN=RAB3GAP2 PE=1 SV=1	RAB3GAP2	179.237	167.448	186.268	168.59	194.155	198.097	193.733	180.943	186.949	181.648	184.752	192.598	170.923	184.721	173.722	166.231
P20339	Ras-related protein Rab-5A OS=Homo sapiens GN=RAB5A PE=1 SV=2	RAB5A	213.35	189.382	201.012	182.665	179.967	157.622	155.968	155.808	188.141	187.483	175.331	151.118	219.907	188.246	192.738	182.584
P61020	Ras-related protein Rab-5B OS=Homo sapiens GN=RAB5B PE=1 SV=1	RAB5B	210.508	187.817	197.796	184.317	179.967	149.272	153.081	154.284	188.434	184.309	173.675	151.691	220.677	179.354	188.662	187.994
P51148-2	Isoform 2 of Ras-related protein Rab-5C OS=Homo sapiens GN=RAB5C	RAB5C	207.709	190.384	194.848	178.815	173.898	157.402	157.175	154.21	185.156	192.989	180.465	154.268	218.341	181.952	193.351	185.915
P20340-2	Isoform 2 of Ras-related protein Rab-6A OS=Homo sapiens GN=RAB6A	RAB6A	219.976	183.677	199.743	196.712	176.768	144.559	151.749	169.11	188.134	180.152	180.159	176.419	205.966	182.757	179.175	184.809
P51149	Ras-related protein Rab-7a OS=Homo sapiens GN=RAB7A PE=1 SV=1	RAB7A	191.95	171.005	198.321	190.786	165.309	154.407	166.363	171.334	180.322	192.81	180.312	166.893	163.587	163.083	180.628	182.356
P61006	Ras-related protein Rab-8A OS=Homo sapiens GN=RAB8A PE=1 SV=1	RAB8A	203.254	201.979	196.824	174.296	189.59	160.582	139.593	159.623	182.607	165.189	168.468	141.692	215.409	188.943	199.753	182.087
P51151	Ras-related protein Rab-9A OS=Homo sapiens GN=RAB9A PE=1 SV=1	RAB9A	222.829	217.363	198.666	187.352	165.848	185.488	137.344	159.768	200.763	179.302	163.824	165.694	221.292	217.065	176.947	192.466
Q15276	Rab GTPase-binding effector protein 1 OS=Homo sapiens GN=RABEP1 PE=1 SV=2	RABEP1	184.894	202.937	205.262	203.996	144.075	162.774	162.174	143.482	206.681	222.65	192.06	199.732	170.865	188.601	170.511	154.28
Q9Y3P9	Rab GTPase-activating protein 1 OS=Homo sapiens GN=RABGAP1 PE=1 SV=3	RABGAP1	191.548	170.286	187.8	191.973	181.43	187.147	194.115	200.289	198.605	180.069	197.913	193.523	175.346	169.102	175.761	202.147
Q5R372	Rab GTPase-activating protein 1-like OS=Homo sapiens GN=RABGAP1L PE=1 SV=1	RABGAP1L	191.548	171.345	190.328	191.973	181.43	178.897	176.405	200.289	198.605	183.231	182.889	193.523	175.346	172.253	184.087	202.147
Q5HYI8	Rab-like protein 3 OS=Homo sapiens GN=RABL3 PE=1 SV=1	RABL3	240.294	212.863	172.964	222.659	253.949	185.19	176.555	236.409	191.318	164.736	150.182	177.888	241.842	151.304	157.519	224.249
P63000-2	Isoform B of Ras-related C3 botulinum toxin substrate 1 OS=Homo sapiens GN=RAC1	RAC1	182.695	171.169	189.541	180.635	161.935	150.054	167.327	155.139	174.312	189.039	182.437	172.373	215.555	213.416	230.854	220.422
P63244	Receptor of activated protein C kinase 1 OS=Homo sapiens GN=RACK1 PE=1 SV=3	RACK1	203.267	209.397	173.879	166.611	190.779	193.841	199.003	177.525	205.828	181.603	167.78	159.441	203.284	175.713	173.685	170.709
O60671	Cell cycle checkpoint protein RAD1 OS=Homo sapiens GN=RAD1 PE=1 SV=1	RAD1	182.91	190.249	176.667	160.068	163.794	199.006	234.507	163.974	177.894	203.207	220.876	175.435	166.728	236.091	203.615	163.552
O60216	Double-strand-break repair protein rad21 homolog OS=Homo sapiens GN=RAD21 PE=1 SV=2	RAD21	176.771	150.225	156.458	173.674	193.322	161.568	201.116	194.497	193.725	179.668	194.739	191.932	177.644	155.586	171.283	175.78
P54727	UV excision repair protein RAD23 homolog B OS=Homo sapiens GN=RAD23B PE=1 SV=1	RAD23B	247.52	234.492	139.524	128.946	225.315	178.965	120.417	101.563	273.2	219.275	110.225	163.357	293.039	261.113	151.695	162.425
Q92878-2	Isoform 2 of DNA repair protein RAD50 OS=Homo sapiens GN=RAD50	RAD50	186.612	194.686	175.076	169.301	198.918	200.127	179.058	175.575	192.342	187.75	189.465	184.35	184.49	196.825	182.084	173.823
P78406	mRNA export factor OS=Homo sapiens GN=RAE1 PE=1 SV=1	RAE1	180.114	174.278	186.63	178.421	220.835	215.478	199.776	205.322	179.736	197.491	174.394	175.858	196.808	182.475	182.92	185.778
P11233	Ras-related protein Ral-A OS=Homo sapiens GN=RALA PE=1 SV=1	RALA	198.497	165.524	209.956	194.723	123.383	118.576	110.741	123.421	149.773	168.515	162.492	159.412	275.467	232.768	247.636	262.839
P11234-2	Isoform 2 of Ras-related protein Ral-B OS=Homo sapiens GN=RALB	RALB	181.776	163.95	196.22	185.302	115.526	106.235	112.843	117.844	139.059	171.555	153.788	158.333	271.847	214.038	241.169	246.743
A0A1B0GUI1	Ral GTPase-activating protein subunit alpha-1 OS=Homo sapiens GN=RALGAPA1 PE=1 SV=1	RALGAPA1	137.459	181.753	177.901	188.624	165.05	218.736	174.815	207.205	180.947	201.412	225.579	189.419	210.397	145.841	184.57	133.839
Q9UKM9	RNA-binding protein Raly OS=Homo sapiens GN=RALY PE=1 SV=1	RALY	128.005	176.293	183.293	210.723	165.686	189.189	201.765	205.439	196.873	162.543	218.529	213.575	136.48	167.983	204.813	195.619
J3KQE5	GTP-binding nuclear protein Ran (Fragment) OS=Homo sapiens GN=RAN PE=1 SV=1	RAN	177.931	188.025	187.654	168.513	193.71	193.782	196.842	201.581	184.011	185.081	165.235	155.585	167.293	187.72	187.014	167.94
F6WQW2	Ran-specific GTPase-activating protein OS=Homo sapiens GN=RANBP1 PE=1 SV=1	RANBP1	316.927	200.061	181.829	174.269	340.065	190.202	144.534	166.587	267.297	172.253	124.812	170.775	251.372	214.275	165.978	155.882
P49792	E3 SUMO-protein ligase RanBP2 OS=Homo sapiens GN=RANBP2 PE=1 SV=2	RANBP2	161.755	181.489	166.588	175.324	217.235	227.488	231.399	228.983	167.773	153.33	169.903	166.554	156.891	167.879	175.354	182.152
Q9H6Z4	Ran-binding protein 3 OS=Homo sapiens GN=RANBP3 PE=1 SV=1	RANBP3	236.071	134.354	167.617	233.235	246.924	168.846	234.873	189.993	219.611	166.511	218.927	229.787	218.863	152.82	189.691	224.449
O60518	Ran-binding protein 6 OS=Homo sapiens GN=RANBP6 PE=1 SV=2	RANBP6	174.143	174.026	163.183	180.862	186.596	176.242	184.642	202.243	164.001	205.877	181.606	172.022	186.979	164.429	166.466	173.708
Q96S59	Ran-binding protein 9 OS=Homo sapiens GN=RANBP9 PE=1 SV=1	RANBP9	177.736	176.028	206.412	188.955	179.057	193.368	196.827	183.489	171.736	175.98	195.234	177.14	199.36	172.352	163.169	179.266
P46060	Ran GTPase-activating protein 1 OS=Homo sapiens GN=RANGAP1 PE=1 SV=1	RANGAP1	171.151	179.66	168.525	166.329	219.33	215.696	226.535	207.271	174.799	172.547	168.162	164.862	176.826	163.48	177.02	172.411
P62834	Ras-related protein Rap-1A OS=Homo sapiens GN=RAP1A PE=1 SV=1	RAP1A	156.399	173.552	186.789	163.347	143.035	135.847	134.124	139.916	144.942	153.598	164.612	146.974	204.584	193.968	215.7	201.913
P61224	Ras-related protein Rap-1b OS=Homo sapiens GN=RAP1B PE=1 SV=1	RAP1B	156.399	172.079	194.688	163.347	143.035	149.209	152.267	139.916	144.942	164.696	159.212	146.974	204.584	204.847	215.417	201.913
P54136	Arginine--tRNA ligase, cytoplasmic OS=Homo sapiens GN=RARS PE=1 SV=2	RARS	179.867	189.561	177.523	166.966	199.256	186.943	197.698	188.936	194.423	191.244	179.072	175.044	186.765	176.789	176.904	171.476
Q5T160	Probable arginine--tRNA ligase, mitochondrial OS=Homo sapiens GN=RARS2 PE=1 SV=1	RARS2	162.492	223.695	190.435	171.876	134.968	214.55	180.115	232.815	145.646	187.556	200.655	220.407	181.462	211.484	234.582	241.167
E9PAU2	Ribonucleoprotein PTB-binding 1 OS=Homo sapiens GN=RAVER1 PE=1 SV=1	RAVER1	185.89	191.826	239.027	194.828	171.088	213.937	216.495	217.736	177.046	154.139	223.843	225.338	139.584	180.011	191.547	200.692
Q09028	Histone-binding protein RBBP4 OS=Homo sapiens GN=RBBP4 PE=1 SV=3	RBBP4	184.002	179.842	180.239	171.414	205.775	189.931	178.084	177.161	187.144	203.489	166.438	169.205	217.515	198.521	188.395	181.779
Q15291	Retinoblastoma-binding protein 5 OS=Homo sapiens GN=RBBP5 PE=1 SV=2	RBBP5	176.134	201.378	196.122	171.891	192.244	208.457	190.565	189.748	193.449	217.66	195.84	185.774	199.977	205.694	184.026	178.555
Q16576-2	Isoform 2 of Histone-binding protein RBBP7 OS=Homo sapiens GN=RBBP7	RBBP7	180.785	184.018	184.368	174.015	206.565	194.439	188.795	178.7	196.735	204.598	177.416	170.143	208.149	203.208	195.613	176.082
A0A0A0MR66	RNA binding motif protein 10, isoform CRA_d OS=Homo sapiens GN=RBM10 PE=1 SV=1	RBM10	214.891	168.642	174.224	194.661	199.475	187.812	193.355	200.731	202.907	170.882	197.564	211.734	185.183	151.494	173.457	199.739
Q96PK6	RNA-binding protein 14 OS=Homo sapiens GN=RBM14 PE=1 SV=2	RBM14	194.014	227.28	175.544	170.299	181.469	179.97	159.708	159.712	213.194	163.367	175.743	167.826	194.253	180.682	179.726	186.437
Q96T37	Putative RNA-binding protein 15 OS=Homo sapiens GN=RBM15 PE=1 SV=2	RBM15	172.358	207.224	184.986	187.853	175.108	197.159	210.505	176.929	196.794	172.102	213.004	192.688	193.266	180.657	189.532	180.72
Q96I25	Splicing factor 45 OS=Homo sapiens GN=RBM17 PE=1 SV=1	RBM17	183.671	176.462	181.936	172.363	182.37	179.889	187.738	189.135	193.413	180.465	166.245	173.492	200.818	171.768	177.573	191.595
Q9NW64	Pre-mRNA-splicing factor RBM22 OS=Homo sapiens GN=RBM22 PE=1 SV=1	RBM22	161.862	159.415	183.427	185.17	186.961	188.507	214.102	192.214	184.532	192.686	198.942	195.793	148.937	158.077	182.98	193.037
P49756	RNA-binding protein 25 OS=Homo sapiens GN=RBM25 PE=1 SV=3	RBM25	181.617	182.691	163.287	179.691	187.217	172.506	180.749	192.248	190.639	164.825	185.879	179.636	168.382	174.454	176.943	192.714
Q5T8P6-2	Isoform 2 of RNA-binding protein 26 OS=Homo sapiens GN=RBM26	RBM26	185.934	175.214	184.041	199.132	187.098	186.704	214.414	217.95	193.74	163.195	195.586	213.944	137.928	172.676	189.346	197.339
P98179	RNA-binding protein 3 OS=Homo sapiens GN=RBM3 PE=1 SV=1	RBM3	189.286	172.921	200.529	196.609	187.274	189.567	190.12	196.345	174.833	217.124	193.3	198.41	170.445	177.274	205.791	180.505
Q14498	RNA-binding protein 39 OS=Homo sapiens GN=RBM39 PE=1 SV=2	RBM39	148.42	216.196	182.521	162.932	142.487	174.204	211.835	186.096	170.43	154.569	219.775	204.822	148.98	137.132	177.695	163.89
Q9BWF3	RNA-binding protein 4 OS=Homo sapiens GN=RBM4 PE=1 SV=1	RBM4	176.233	188.535	184.966	185.379	182.556	181.81	190.259	178.915	191.024	189.944	186.302	189.994	192.179	195.572	194.124	188.797
A0AV96	RNA-binding protein 47 OS=Homo sapiens GN=RBM47 PE=1 SV=2	RBM47	187.482	171.052	189.668	167.753	213.371	170.545	192.113	202.045	215.992	172.566	164.083	184.674	147.763	180.798	194.552	187.207
J3KPD3	RNA binding motif protein 7, isoform CRA_c OS=Homo sapiens GN=RBM7 PE=1 SV=1	RBM7	189.99	215.006	143.517	160.85	191.846	166.183	147.779	155.073	162.273	180.838	157.15	154.089	195.505	177.377	170.025	162.997
Q9Y5S9	RNA-binding protein 8A OS=Homo sapiens GN=RBM8A PE=1 SV=1	RBM8A	192.607	181.288	172.323	174.465	207.54	183.657	168.787	181.658	197.907	186.903	160.379	180.767	180.473	175.442	174.8	175.016
P38159	RNA-binding motif protein, X chromosome OS=Homo sapiens GN=RBMX PE=1 SV=3	RBMX	170.741	182.958	177.963	196.348	196.295	165.064	193.946	205.222	199.25	169.602	192.976	199.039	146.028	152.95	175.873	182.154
Q96E39	RNA binding motif protein, X-linked-like-1 OS=Homo sapiens GN=RBMXL1 PE=1 SV=1	RBMXL1	168.598	192.671	183.697	201.745	199.669	168.335	191.448	204.938	200.589	177.57	194.869	202.253	150.456	161.105	188.716	179.016
Q9P258	Protein RCC2 OS=Homo sapiens GN=RCC2 PE=1 SV=2	RCC2	137.753	155.612	177.332	144.973	271.423	171.726	208.9	126.37	204.027	168.387	184.733	205.682	177.307	181.035	158.114	185.85
Q15293	Reticulocalbin-1 OS=Homo sapiens GN=RCN1 PE=1 SV=1	RCN1	198.182	201.168	205.23	182.217	161.842	156.088	118.312	134.775	168.89	208.197	168.582	156.369	217.44	208.557	201.498	197.603
P35241-5	Isoform 5 of Radixin OS=Homo sapiens GN=RDX	RDX	192.155	183.015	195.004	198.81	132.638	130.337	136.777	137.205	177.36	176.428	199.04	182.305	235.421	253.781	253.659	255.302
P46063	ATP-dependent DNA helicase Q1 OS=Homo sapiens GN=RECQL PE=1 SV=3	RECQL	168.708	168.852	180.494	174.612	195.149	190.41	193.566	188.07	187.14	194.813	174.735	181.754	179.439	190.136	183.698	173.892
Q04864	Proto-oncogene c-Rel OS=Homo sapiens GN=REL PE=1 SV=1	REL	203.671	206.313	196.245	156.047	154.854	197.498	193.634	160.968	196.585	201.197	199.194	173.642	155.591	249.256	192.503	190.673
Q04206	Transcription factor p65 OS=Homo sapiens GN=RELA PE=1 SV=2	RELA	182.968	166.507	186.924	182.137	198.024	174.963	173.728	197.63	188.634	167.309	167.509	205.153	196.982	191.161	177.455	209.378
Q96D71	RalBP1-associated Eps domain-containing protein 1 OS=Homo sapiens GN=REPS1 PE=1 SV=3	REPS1	161.985	176.019	172.509	157.5	181.736	159.972	192.322	166.292	158.409	176.285	172.35	172.732	159.005	180.777	156.143	174.284
O15258	Protein RER1 OS=Homo sapiens GN=RER1 PE=1 SV=1	RER1	191.129	171.488	175.725	169.414	181.083	200.586	163.355	179.335	204.599	173.027	161.614	176.714	186.115	202.065	178.17	218.491
Q6NUM9	All-trans-retinol 13,14-reductase OS=Homo sapiens GN=RETSAT PE=1 SV=2	RETSAT	174.369	177.681	180.17	179.969	179.796	200.968	188.987	177.019	157.536	168.439	164.272	159.919	183.695	177.836	178.763	184.997
Q9Y3B8	Oligoribonuclease, mitochondrial OS=Homo sapiens GN=REXO2 PE=1 SV=3	REXO2	209.953	196.961	169.074	189.669	215.833	210.479	168.442	164.441	209.118	213.805	155.313	190.474	224.226	202.845	168.536	183.978
P35251	Replication factor C subunit 1 OS=Homo sapiens GN=RFC1 PE=1 SV=4	RFC1	126.048	146.797	181.073	204.974	132.63	152.652	201.969	208.682	149.097	131.334	210.059	208.012	140.005	146.565	187.93	198.798
P35250	Replication factor C subunit 2 OS=Homo sapiens GN=RFC2 PE=1 SV=3	RFC2	155.554	206.55	165.231	159.364	184.27	173.893	170.142	187.171	184.057	167.875	182.483	177.524	185.067	174.747	173.532	196.597
P40938	Replication factor C subunit 3 OS=Homo sapiens GN=RFC3 PE=1 SV=2	RFC3	192.258	220.702	176.956	184.789	207.778	198.981	172.91	195.911	196.646	195.849	184.458	184.047	208.796	216.711	188.578	181.312
P35249	Replication factor C subunit 4 OS=Homo sapiens GN=RFC4 PE=1 SV=2	RFC4	168.027	174.953	187.492	184.653	184.269	186.453	170.496	183.903	189.789	176.706	185.498	186.198	189.034	178.615	182.263	181.785
P40937	Replication factor C subunit 5 OS=Homo sapiens GN=RFC5 PE=1 SV=1	RFC5	200.435	209.253	173.731	185.617	190.921	172.799	173.468	194.328	206.711	184.362	179.443	193.437	215.476	195.477	182.306	190.892
Q15382	GTP-binding protein Rheb OS=Homo sapiens GN=RHEB PE=1 SV=1	RHEB	221.874	185.482	177.069	169.068	209.628	190.455	172.012	183.602	185.162	188.722	177.784	165.649	209.675	193.854	178.324	178.613
P61586	Transforming protein RhoA OS=Homo sapiens GN=RHOA PE=1 SV=1	RHOA	176.493	168.371	197.589	189.698	147.491	142.586	149.994	161.846	173.553	181.568	175.149	171.583	208.04	218.52	222.293	221.463
P62745	Rho-related GTP-binding protein RhoB OS=Homo sapiens GN=RHOB PE=1 SV=1	RHOB	177.978	172.559	197.598	196.639	135.435	129.723	127.036	152.141	171.579	181.892	183.345	176.03	224.598	228.495	224.836	243.113
Q9HBH0	Rho-related GTP-binding protein RhoF OS=Homo sapiens GN=RHOF PE=1 SV=1	RHOF	163.207	201.047	207.269	174.147	137.436	151.342	157.482	149.488	160.493	170.498	185.573	182.769	189.688	207.692	231.94	227.417
P84095	Rho-related GTP-binding protein RhoG OS=Homo sapiens GN=RHOG PE=1 SV=1	RHOG	189.236	176.809	182.99	178.376	169.251	151.729	162.144	156.493	176.86	187.001	181.141	157.389	217.894	212.512	225.699	215.921
Q8IXI1	Mitochondrial Rho GTPase 2 OS=Homo sapiens GN=RHOT2 PE=1 SV=2	RHOT2	223.711	197.725	200.887	193.363	184.673	164.631	157.463	180.551	177.482	179.17	180.534	174.272	225.594	193.705	192.555	213.389
Q6R327-3	Isoform 3 of Rapamycin-insensitive companion of mTOR OS=Homo sapiens GN=RICTOR	RICTOR	149.696	193.137	233.542	197.579	166.163	190.263	183.316	189.422	186.353	180.753	172.099	191.157	149.97	199.686	181.779	185.786
Q5UIP0	Telomere-associated protein RIF1 OS=Homo sapiens GN=RIF1 PE=1 SV=2	RIF1	167.795	206.136	173.009	177.982	187.098	200.106	212.512	205.512	182.224	156.281	190.036	191.658	171.025	182.071	181.049	192.241
Q06587	E3 ubiquitin-protein ligase RING1 OS=Homo sapiens GN=RING1 PE=1 SV=2	RING1	170.899	187.15	169.85	181.923	142.189	190.191	191.771	189.506	190.221	209.341	165.239	181.213	185.023	184.284	177.26	147.569
Q6NUQ1	RAD50-interacting protein 1 OS=Homo sapiens GN=RINT1 PE=1 SV=1	RINT1	207.282	193.83	208.462	190.796	198.125	180.462	202.824	218.11	203.39	179.422	173.145	211.3	230.362	174.753	184.368	209.758
Q9BRS2	Serine/threonine-protein kinase RIO1 OS=Homo sapiens GN=RIOK1 PE=1 SV=2	RIOK1	91.8759	155.162	208.156	181.176	143.554	169.258	266.355	229.828	114.715	144.054	235.312	231.786	104.391	124.629	210.136	175.258
Q9BVS4	Serine/threonine-protein kinase RIO2 OS=Homo sapiens GN=RIOK2 PE=1 SV=2	RIOK2	151.514	167.5	187.74	183.711	160.056	176.675	194.319	218.796	173.789	153.929	215.62	215.112	178.044	165.947	184.28	197.327
Q13546	Receptor-interacting serine/threonine-protein kinase 1 OS=Homo sapiens GN=RIPK1 PE=1 SV=3	RIPK1	169.054	173.892	187.383	174.239	182.088	171.494	186.334	179.217	167.606	175.332	180.525	183.84	177.778	199.444	198.842	168.386
Q9H871	Protein RMD5 homolog A OS=Homo sapiens GN=RMND5A PE=1 SV=1	RMND5A	214.398	180.026	193.845	192.518	194.619	190.443	184.96	195.062	177.139	189.436	175.34	203.917	219.099	191.248	194.447	192.811
O15541	RING finger protein 113A OS=Homo sapiens GN=RNF113A PE=1 SV=1	RNF113A	164.991	175.397	176.837	202.19	184.14	188.243	177.698	186.711	201.82	185.873	181.371	221.026	191.168	182.746	161.038	185.58
Q9Y508	E3 ubiquitin-protein ligase RNF114 OS=Homo sapiens GN=RNF114 PE=1 SV=1	RNF114	188.191	173.001	169.59	196.628	179.446	186.55	199.345	182.14	191.893	192.185	194.793	183.416	189.876	163.145	181.302	180.105
Q5VTR2	E3 ubiquitin-protein ligase BRE1A OS=Homo sapiens GN=RNF20 PE=1 SV=2	RNF20	174.062	182.969	178.243	201.264	183.717	189.263	194.71	195.946	178.174	163.858	194.351	191.574	198.544	163.348	184.959	169.086
A0A0A0MTC1	E3 ubiquitin-protein ligase RNF213 OS=Homo sapiens GN=RNF213 PE=1 SV=1	RNF213	128.346	182.392	189.49	214.842	172.874	188.821	216.557	205.867	181.325	157.434	206.817	193.827	144.89	172.489	204.973	177.914
Q8ND24	RING finger protein 214 OS=Homo sapiens GN=RNF214 PE=1 SV=2	RNF214	205.552	145.699	166.216	211.589	200.025	128.98	150.55	214.336	192.692	146.995	150.339	202.556	163.027	176.207	153.576	215.749
Q5W0B1	RING finger protein 219 OS=Homo sapiens GN=RNF219 PE=1 SV=1	RNF219	181.806	203.947	180.724	207.006	172.851	179.921	176.814	218.058	183.117	178.488	187.062	164.551	159.522	173.197	214.461	165.356
O75150	E3 ubiquitin-protein ligase BRE1B OS=Homo sapiens GN=RNF40 PE=1 SV=4	RNF40	155.548	154.13	179.981	158.595	204.604	187.177	178.314	182.848	216.404	189.138	179.62	170.814	154.707	208.398	143.482	143.446
P13489	Ribonuclease inhibitor OS=Homo sapiens GN=RNH1 PE=1 SV=2	RNH1	180.292	167.2	175.77	178.547	196.079	178.157	192.135	202.406	172.846	209.058	189.152	173.249	162.429	190.533	169.511	185.031
O43148-2	Isoform 2 of mRNA cap guanine-N7 methyltransferase OS=Homo sapiens GN=RNMT	RNMT	175.271	154.118	183.529	193.957	184.371	198.686	205.406	199.275	170.852	199.828	189.802	202.649	176.55	183.12	174.29	188.202
Q9H4A4	Aminopeptidase B OS=Homo sapiens GN=RNPEP PE=1 SV=2	RNPEP	181.513	173.483	183.537	181.204	176.139	183.36	204.787	188.691	179.261	179.92	198.649	182.988	165.216	172.178	177.142	175.838
Q9Y6N7-2	Isoform 2 of Roundabout homolog 1 OS=Homo sapiens GN=ROBO1	ROBO1	190.196	188.463	200.421	199.581	90.8982	88.8175	87.5769	80.9073	177.009	183.032	192.653	178.655	278.582	263.559	303.494	301.658
Q13464	Rho-associated protein kinase 1 OS=Homo sapiens GN=ROCK1 PE=1 SV=1	ROCK1	158.459	165.51	179.421	182.84	166.632	175.215	187.466	210.808	152.877	149.056	196.649	207.173	137.304	169.744	180.751	173.906
O75116	Rho-associated protein kinase 2 OS=Homo sapiens GN=ROCK2 PE=1 SV=4	ROCK2	163.291	172.292	174.315	200.991	166.45	180.531	188.577	212.46	180.607	164.055	198.547	208.061	140.23	166.294	177.399	195.019
Q01973	Inactive tyrosine-protein kinase transmembrane receptor ROR1 OS=Homo sapiens GN=ROR1 PE=1 SV=2	ROR1	189.217	195.25	222.428	207.634	134.247	115.941	121.401	125.395	194.663	165.865	173.717	164.381	288.189	276.053	267.185	252.192
Q01974	Tyrosine-protein kinase transmembrane receptor ROR2 OS=Homo sapiens GN=ROR2 PE=1 SV=2	ROR2	208.094	212.925	203.339	187.106	100.316	123.948	108.8	90.3038	182.41	174.236	173.318	161.271	327.137	250.501	275.684	318.852
P27694	Replication protein A 70 kDa DNA-binding subunit OS=Homo sapiens GN=RPA1 PE=1 SV=2	RPA1	191.858	182.972	183.145	194.779	213.408	204.797	176.955	190.955	191.79	205.676	186.136	184.249	188.023	189.394	178.544	179.293
P15927-3	Isoform 3 of Replication protein A 32 kDa subunit OS=Homo sapiens GN=RPA2	RPA2	218.482	195.441	189.485	194.134	235.436	191.219	157.431	204.158	232.901	228.333	141.303	169.077	202.993	181.58	159.715	181.638
P35244	Replication protein A 14 kDa subunit OS=Homo sapiens GN=RPA3 PE=1 SV=1	RPA3	202.345	295.809	133.899	182.535	184.072	307.376	108.403	225.688	169.348	320.546	130.348	209.29	144.578	302.481	116.128	173.097
Q9H6T3	RNA polymerase II-associated protein 3 OS=Homo sapiens GN=RPAP3 PE=1 SV=2	RPAP3	206.116	184.639	221.359	190.205	186.927	211.321	165.543	181.228	197.636	167.819	207.852	200.447	206.142	193.856	202.865	205.552
P49247	Ribose-5-phosphate isomerase OS=Homo sapiens GN=RPIA PE=1 SV=3	RPIA	202.334	146.546	162.833	143.997	172.881	224.604	184.956	183.416	173.682	192.048	179.092	182.355	183.953	226.361	170.944	187.138
P27635	60S ribosomal protein L10 OS=Homo sapiens GN=RPL10 PE=1 SV=4	RPL10	145.839	174.646	170.688	182.662	171.191	157.965	213.553	217.541	166.37	154.905	192.426	204.451	138.604	134.693	194.68	188.115
P62906	60S ribosomal protein L10a OS=Homo sapiens GN=RPL10A PE=1 SV=2	RPL10A	67.4781	103.877	248.409	194.953	101.304	123.982	250.965	288.172	96.0169	89.8553	275.813	251.82	72.8194	92.8173	215.894	182.068
P62913	60S ribosomal protein L11 OS=Homo sapiens GN=RPL11 PE=1 SV=2	RPL11	210.349	213.933	188.068	180.016	186.536	199.707	163.492	161.601	202.988	200.762	187.089	164.292	221.47	202.781	197.667	184.273
P30050	60S ribosomal protein L12 OS=Homo sapiens GN=RPL12 PE=1 SV=1	RPL12	206.334	293.548	165.12	191.364	257.94	228.323	115.281	137.697	182.991	204.053	116.13	134.571	204.693	232.572	153.776	136.686
P26373	60S ribosomal protein L13 OS=Homo sapiens GN=RPL13 PE=1 SV=4	RPL13	120.588	158.943	201.889	195.754	157.211	179.803	257.855	236.141	153.371	146.423	255.547	220.577	128.578	150.45	230.561	197.979
M0QYS1	60S ribosomal protein L13a (Fragment) OS=Homo sapiens GN=RPL13A PE=1 SV=2	RPL13A	55.1122	76.0671	196.679	156.734	67.5254	88.1051	332.608	324.227	76.9382	42.1387	310.344	270.335	54.7759	57.2101	211.16	204.839
P50914	60S ribosomal protein L14 OS=Homo sapiens GN=RPL14 PE=1 SV=4	RPL14	55.4322	119.232	177.401	158.597	56.5001	100.848	256.682	311.236	66.2836	128.241	246.519	295.575	45.2193	79.4141	159.033	174.265
P61313	60S ribosomal protein L15 OS=Homo sapiens GN=RPL15 PE=1 SV=2	RPL15	115.019	147.189	189.303	179.457	100.836	139.266	261.182	287.737	109.917	114.475	292.382	254.337	86.5367	133.76	193.83	182.821
P18621-3	Isoform 3 of 60S ribosomal protein L17 OS=Homo sapiens GN=RPL17	RPL17	116.472	132.996	192.129	182.804	132.688	153.929	229.544	252.547	142.927	127.414	234.84	242.738	115.482	121.735	194.794	193.968
J3QQ67	60S ribosomal protein L18 (Fragment) OS=Homo sapiens GN=RPL18 PE=1 SV=1	RPL18	122.53	133.06	200.535	180.667	113.405	130.348	306.642	318.059	132.086	105.523	304.418	280.809	91.1397	87.1414	193.473	218.712
Q02543	60S ribosomal protein L18a OS=Homo sapiens GN=RPL18A PE=1 SV=2	RPL18A	143.872	153.101	179.362	176.842	150.823	153.113	230.689	212.648	152.117	140.287	237.41	203.593	114.455	135.822	198.218	177.088
P84098	60S ribosomal protein L19 OS=Homo sapiens GN=RPL19 PE=1 SV=1	RPL19	119.969	162.347	206.267	178.511	146.388	154.709	209.837	268.376	131.97	133.705	217.433	278.37	129.992	137.786	204.641	208.878
P46778	60S ribosomal protein L21 OS=Homo sapiens GN=RPL21 PE=1 SV=2	RPL21	113.086	148.032	177.451	193.482	126.954	128.329	241.47	246.63	143.973	114.002	254.77	217.922	107.191	121.999	190.784	189.279
P35268	60S ribosomal protein L22 OS=Homo sapiens GN=RPL22 PE=1 SV=2	RPL22	152.921	111.845	189.82	182.147	138.253	133.866	227.23	236.937	134.526	137.719	221.342	239.813	124.25	100.268	193.602	181.947
P62829	60S ribosomal protein L23 OS=Homo sapiens GN=RPL23 PE=1 SV=1	RPL23	185.187	196.919	175.939	202.207	186.673	178.125	162.154	182.059	196.503	188.021	162.943	181.556	162.264	171.861	184.934	188.188
A8MUS3	60S ribosomal protein L23a OS=Homo sapiens GN=RPL23A PE=1 SV=1	RPL23A	55.2425	88.7841	206.545	174.039	62.1566	106.291	371.427	308.691	86.9564	68.2769	350.782	312.286	62.4631	69.1402	203.658	210.687
P83731	60S ribosomal protein L24 OS=Homo sapiens GN=RPL24 PE=1 SV=1	RPL24	75.1418	88.55	173.212	155.763	77.1141	93.9012	329.672	302.591	93.5223	87.2726	304.839	271.691	54.7237	73.8751	185.549	160.652
P61254	60S ribosomal protein L26 OS=Homo sapiens GN=RPL26 PE=1 SV=1	RPL26	69.8666	147.375	185.223	226.083	172.226	152.377	233.919	256.264	144.662	124.79	247.215	255.593	114.824	118.925	177.217	172.155
K7ELC7	60S ribosomal protein L27 (Fragment) OS=Homo sapiens GN=RPL27 PE=1 SV=1	RPL27	52.2053	79.7542	181.626	147.787	58.7421	101.724	336.893	321.826	60.8765	92.8647	343.487	295.208	54.5502	89.2558	206.332	181.177
P46776	60S ribosomal protein L27a OS=Homo sapiens GN=RPL27A PE=1 SV=2	RPL27A	101.17	127.301	176.972	177.955	118.006	153.973	291.371	230.265	144.946	122.413	273.597	247.713	92.9064	112.105	221.895	178.703
H0YKD8	60S ribosomal protein L28 OS=Homo sapiens GN=RPL28 PE=1 SV=1	RPL28	109.05	141.488	183.258	186.467	121.158	129.767	277.53	235.415	144.51	131.372	280.186	239.545	104.464	107.516	229.821	193.352
P39023	60S ribosomal protein L3 OS=Homo sapiens GN=RPL3 PE=1 SV=2	RPL3	122.203	154.624	183.696	175.815	134.279	146.879	255.631	243.958	140.44	131.203	242.356	212.764	111.124	123.797	189.358	180.152
P62888	60S ribosomal protein L30 OS=Homo sapiens GN=RPL30 PE=1 SV=2	RPL30	223.518	249.247	167.735	187.097	248.709	219.947	119.29	137.623	224.303	176.93	116.575	156.988	204.519	219.653	141.681	140.212
B7Z4C8	60S ribosomal protein L31 OS=Homo sapiens GN=RPL31 PE=1 SV=1	RPL31	124.524	178.711	175.816	245.173	184.852	221.344	190.599	213.029	191.814	171.915	195.396	243.434	131.397	152.461	207.851	172.287
F8W727	60S ribosomal protein L32 OS=Homo sapiens GN=RPL32 PE=1 SV=1	RPL32	106.465	93.5632	175.768	153.623	102.487	101.19	305.193	247.338	132.121	59.4836	347.887	276.142	123.032	64.8563	153.17	177.308
P49207	60S ribosomal protein L34 OS=Homo sapiens GN=RPL34 PE=1 SV=3	RPL34	153.506	153.9	175.244	195.655	160.821	159.453	192.318	200.663	161.548	124.532	241.001	210.526	139.119	125.296	206.792	183.041
P42766	60S ribosomal protein L35 OS=Homo sapiens GN=RPL35 PE=1 SV=2	RPL35	77.7665	140.508	263.163	159.407	114.043	89.2961	320.067	245.213	123.836	63.2972	356.831	270.303	132.015	61.392	232.446	225.412
P18077	60S ribosomal protein L35a OS=Homo sapiens GN=RPL35A PE=1 SV=2	RPL35A	103.165	123.094	195.385	216.34	127.874	179.749	219.543	216.198	144.161	127.173	214.362	191.067	108.077	148.485	254.927	184.224
Q9Y3U8	60S ribosomal protein L36 OS=Homo sapiens GN=RPL36 PE=1 SV=3	RPL36	153.807	134.475	191.133	155.133	205.342	130.022	229.674	174.334	169.61	131.229	253.142	152.725	235.135	103.908	173.429	208.534
A6NKH3	Putative 60S ribosomal protein L37a-like protein OS=Homo sapiens GN=RPL37AP8 PE=5 SV=2	RPL37AP8	131.029	151.656	176.745	181.869	159.445	149.897	196.77	222.244	147.35	160.291	210.713	208.304	100.758	140.455	161.042	171.618
P63173	60S ribosomal protein L38 OS=Homo sapiens GN=RPL38 PE=1 SV=2	RPL38	411.582	420.646	124.053	153.193	309.48	219.794	88.5943	92.9939	229.165	204.352	97.3139	139.545	240.231	201.387	121.725	120.637
P36578	60S ribosomal protein L4 OS=Homo sapiens GN=RPL4 PE=1 SV=5	RPL4	78.7768	100.898	196.235	157.158	88.4978	109.63	341.314	319.327	91.2945	90.7226	287.92	247.094	75.2612	82.3669	194.167	189.083
P46777	60S ribosomal protein L5 OS=Homo sapiens GN=RPL5 PE=1 SV=3	RPL5	98.8846	136.458	197.766	187.394	130.428	147.922	215.553	234.782	136.697	138.387	232.625	233.423	104.87	129.327	212.638	193.429
Q02878	60S ribosomal protein L6 OS=Homo sapiens GN=RPL6 PE=1 SV=3	RPL6	115.168	119.578	187.316	156.863	108.285	111.319	289.379	279.371	120.558	51.0459	285.27	229.071	108.81	58.2348	975.507	186.477
P18124	60S ribosomal protein L7 OS=Homo sapiens GN=RPL7 PE=1 SV=1	RPL7	102.563	158.377	191.367	191.275	126.748	145.61	265.337	243.904	158.43	100.936	265.24	197.51	102.103	110.173	200.463	185.96
P62424	60S ribosomal protein L7a OS=Homo sapiens GN=RPL7A PE=1 SV=2	RPL7A	53.8769	79.265	207.275	167.963	64.8113	83.062	344.713	312.862	78.7632	62.1505	328.003	275.525	53.6744	72.192	210.383	191.936
P62917	60S ribosomal protein L8 OS=Homo sapiens GN=RPL8 PE=1 SV=2	RPL8	89.1677	121.406	215.311	181.164	106.012	144.653	290.37	289.176	135.525	122.656	269.384	226.231	95.6194	101.471	220.216	206.472
P32969	60S ribosomal protein L9 OS=Homo sapiens GN=RPL9 PE=1 SV=1	RPL9	122.075	153.119	189.523	181.336	134.546	147.315	230.919	232.131	146.724	137.149	232.667	217.396	118.781	133.232	199.371	198.015
P05388	60S acidic ribosomal protein P0 OS=Homo sapiens GN=RPLP0 PE=1 SV=1	RPLP0	157.8	256.498	216.393	177.329	183.793	185.178	145.672	188.948	145.436	182.18	163.591	157.111	167.005	189.634	179.08	160.316
P05387	60S acidic ribosomal protein P2 OS=Homo sapiens GN=RPLP2 PE=1 SV=1	RPLP2	153.765	184.012	130.458	139.119	127.53	138.119	159.626	200.226	162.432	154.438	157.751	213.895	184.064	162.741	326.538	150.528
P04843	Dolichyl-diphosphooligosaccharide--protein glycosyltransferase subunit 1 OS=Homo sapiens GN=RPN1 PE=1 SV=1	RPN1	183.871	190.286	189.075	189.508	210.212	193.511	184.815	204.184	179.821	164.043	178.467	166.772	179.863	189.732	178.617	179.13
P04844	Dolichyl-diphosphooligosaccharide--protein glycosyltransferase subunit 2 OS=Homo sapiens GN=RPN2 PE=1 SV=3	RPN2	208.003	234.554	182.016	170.13	191.265	197.698	154.715	164.945	184.559	192.528	163.749	164.069	231.949	200.139	184.473	177.406
Q9BUL9	Ribonuclease P protein subunit p25 OS=Homo sapiens GN=RPP25 PE=1 SV=1	RPP25	298.39	190.983	155.765	163.562	252.381	208.416	161.286	135.355	231.942	217.469	159.623	158.033	231.212	192.998	150.726	153.751
P78346-2	Isoform 2 of Ribonuclease P protein subunit p30 OS=Homo sapiens GN=RPP30	RPP30	167.337	179.144	172.342	182.651	180.856	189.167	214.665	216.981	183.212	153.247	202.615	185.5	145.011	155.475	182.51	193.003
P78345	Ribonuclease P protein subunit p38 OS=Homo sapiens GN=RPP38 PE=1 SV=2	RPP38	104.949	144.965	185.728	181.602	142.435	148.319	258.34	243.531	132.034	127.886	238.113	230.762	124.964	131.311	191.359	197.686
O75818	Ribonuclease P protein subunit p40 OS=Homo sapiens GN=RPP40 PE=1 SV=3	RPP40	168.572	156.123	174.413	184.323	187.216	160.234	181.348	213.019	183.325	191.21	158.181	200.76	170.875	199.182	168.222	199.826
Q9NQG5	Regulation of nuclear pre-mRNA domain-containing protein 1B OS=Homo sapiens GN=RPRD1B PE=1 SV=1	RPRD1B	233.298	176.329	181.185	200.025	199.209	222.695	186.114	198.247	225.731	187.514	167.315	189.642	214.767	185.603	176.673	184.917
P46783	40S ribosomal protein S10 OS=Homo sapiens GN=RPS10 PE=1 SV=1	RPS10	176.614	183.886	186.92	179.35	173.43	205.08	186.076	180.018	172.703	235.24	191.079	183.603	160.554	184.012	188.509	167.279
S4R435	RPS10-NUDT3 readthrough (Fragment) OS=Homo sapiens GN=RPS10-NUDT3 PE=4 SV=1	RPS10-NUDT3	176.614	182.283	190.661	179.35	173.43	206.979	189.597	180.018	172.703	235.459	194.3	183.603	160.554	185.535	189.069	167.279
P62280	40S ribosomal protein S11 OS=Homo sapiens GN=RPS11 PE=1 SV=3	RPS11	96.2243	117.319	206.18	182.946	121.884	154.411	253.958	249.672	135.768	132.028	256.388	221.667	94.1458	113.693	208.748	191.943
P25398	40S ribosomal protein S12 OS=Homo sapiens GN=RPS12 PE=1 SV=3	RPS12	216.342	193.484	164.981	179.003	234.442	199.036	144.95	148.812	209.212	218.206	143.061	163.233	231.986	201.646	133.145	152.767
P62277	40S ribosomal protein S13 OS=Homo sapiens GN=RPS13 PE=1 SV=2	RPS13	93.884	135.477	233.705	231.482	114.888	159.716	220.491	208.821	137.844	123.266	248.408	225.903	141.291	115.37	199.892	187.019
P62263	40S ribosomal protein S14 OS=Homo sapiens GN=RPS14 PE=1 SV=3	RPS14	188.136	206.451	181.529	189.07	189.943	183.515	203.192	198.971	183.769	177.448	204.283	192.225	143.9	163.75	181.929	173.215
P62244	40S ribosomal protein S15a OS=Homo sapiens GN=RPS15A PE=1 SV=2	RPS15A	121.939	152.536	208.065	179.108	154.252	160.764	226.04	206.741	160.516	171.892	218.04	191.691	134.003	131.95	201.656	199.586
P62249	40S ribosomal protein S16 OS=Homo sapiens GN=RPS16 PE=1 SV=2	RPS16	192.663	222.21	181.128	192.614	170.675	182.483	164.807	161.864	180.878	173.123	177.03	170.5	199.207	170.678	188.52	159.976
P62269	40S ribosomal protein S18 OS=Homo sapiens GN=RPS18 PE=1 SV=3	RPS18	173.448	224.739	190.413	226.322	168.83	190.373	196.169	209.565	215.388	175.612	172.147	201.534	180.226	186.959	198.781	198.346
P15880	40S ribosomal protein S2 OS=Homo sapiens GN=RPS2 PE=1 SV=2	RPS2	133.47	173.801	176.765	186.793	141.782	172.622	234.997	209.103	153.714	131.114	238.373	211.303	112.187	125.238	190.396	177.355
P60866-2	Isoform 2 of 40S ribosomal protein S20 OS=Homo sapiens GN=RPS20	RPS20	234.577	218.028	201.738	168.319	206.621	206.171	160.194	163.007	178.644	183.42	162.332	158.997	186.393	189.042	173.099	168.622
P62266	40S ribosomal protein S23 OS=Homo sapiens GN=RPS23 PE=1 SV=3	RPS23	119.313	146.526	194.777	210.057	153.887	163.355	242.142	257.128	162.138	142.279	232.985	212.11	113.637	127.247	218.657	196.276
P62847-4	Isoform 4 of 40S ribosomal protein S24 OS=Homo sapiens GN=RPS24	RPS24	81.9948	90.6853	191.977	208.393	110.041	107.924	354.958	291.673	116.548	99.5463	306.929	304.615	81.222	73.3313	214.964	207.084
P62851	40S ribosomal protein S25 OS=Homo sapiens GN=RPS25 PE=1 SV=1	RPS25	226.929	174.01	171.824	198.844	261.798	154.699	167.088	227.449	219.799	136.688	181.332	241.93	167.658	145.763	169.339	178.007
P62854	40S ribosomal protein S26 OS=Homo sapiens GN=RPS26 PE=1 SV=3	RPS26	114.83	154.174	186.173	185.74	119.628	150.385	258.101	250.788	127.009	141.416	240.435	227.827	87.996	117.559	197.393	193.704
P42677	40S ribosomal protein S27 OS=Homo sapiens GN=RPS27 PE=1 SV=3	RPS27	179.185	192.36	188.412	179.937	200.535	181.906	176.549	175.29	174.001	167.745	166.095	173.454	158.941	182.747	178.522	167.527
P62979	Ubiquitin-40S ribosomal protein S27a OS=Homo sapiens GN=RPS27A PE=1 SV=2	RPS27A	174	189.703	200.517	183.129	183.79	159.57	179.926	176.236	185.349	192.886	170.781	178.284	173.405	162.795	167.272	172.351
P23396	40S ribosomal protein S3 OS=Homo sapiens GN=RPS3 PE=1 SV=2	RPS3	150.805	177.071	199.092	186.329	155.883	175.966	192.293	193.687	171.571	157.593	194.653	189.071	146.746	151.767	185.527	174.926
P61247	40S ribosomal protein S3a OS=Homo sapiens GN=RPS3A PE=1 SV=2	RPS3A	81.9803	123.502	198.589	188.284	117.394	137.15	244.838	273.582	117.804	123.425	253.912	251.795	90.9269	112.127	184.16	193.812
P62701	40S ribosomal protein S4, X isoform OS=Homo sapiens GN=RPS4X PE=1 SV=2	RPS4X	149.282	180.824	189.635	192.901	164.849	173.243	206.221	203.46	161.174	148.357	205.479	196.866	137.205	136.797	185.143	185.676
M0R0R2	40S ribosomal protein S5 OS=Homo sapiens GN=RPS5 PE=1 SV=1	RPS5	181.89	253.659	180.077	197.332	274.593	249.093	176.535	167.278	239.528	206.581	180.216	135.45	211.831	181.451	207.918	166.448
P62753	40S ribosomal protein S6 OS=Homo sapiens GN=RPS6 PE=1 SV=1	RPS6	80.9508	107.342	201.371	174.573	95.5667	128.958	319.926	284.917	109.142	107.395	280.03	250.703	66.8154	98.2903	210.735	179.577
Q15418-2	Isoform 2 of Ribosomal protein S6 kinase alpha-1 OS=Homo sapiens GN=RPS6KA1	RPS6KA1	167.303	187.287	191.541	184.153	182.114	193.006	187.598	176.144	181.661	184.387	205.246	195.323	155.539	187.967	183.523	189.607
P51812	Ribosomal protein S6 kinase alpha-3 OS=Homo sapiens GN=RPS6KA3 PE=1 SV=1	RPS6KA3	168.735	197.606	190.205	192.261	177.142	201.689	198.652	181.848	183.928	191.5	202.193	188.138	158.387	183.13	189.949	183.359
P62081	40S ribosomal protein S7 OS=Homo sapiens GN=RPS7 PE=1 SV=1	RPS7	77.1635	122.092	208.639	193.419	158.379	143.578	224.269	290.206	134.485	129.273	254.79	282.37	104.504	86.5347	194.91	235.212
P62241	40S ribosomal protein S8 OS=Homo sapiens GN=RPS8 PE=1 SV=2	RPS8	103.811	118.01	184.697	179.459	115.822	139.952	299.473	259.742	130.929	114.815	295.983	262.634	89.993	93.449	182.607	189.704
P46781	40S ribosomal protein S9 OS=Homo sapiens GN=RPS9 PE=1 SV=3	RPS9	81.7986	111.577	203.532	167.239	100.314	133.977	268.813	267.13	112.47	112.304	272.209	247.423	68.3868	95.8174	213.468	186.305
A0A0C4DG17	40S ribosomal protein SA OS=Homo sapiens GN=RPSA PE=1 SV=1	RPSA	187.458	211.334	200.272	179.252	216.675	192.257	209.357	192.359	181.269	190.986	175.436	188.193	187.293	197.05	174.962	172.964
Q8N122	Regulatory-associated protein of mTOR OS=Homo sapiens GN=RPTOR PE=1 SV=1	RPTOR	194.902	169.426	181.073	183.841	153.244	177.835	176.551	198.609	190.421	177.59	196.175	206.459	171.02	172.442	179.832	200.59
Q5VZM2	Ras-related GTP-binding protein B OS=Homo sapiens GN=RRAGB PE=1 SV=1	RRAGB	267.291	236.118	216.434	158.912	186.017	181.795	152.503	104.876	253.947	204.119	222.272	225.937	247.85	180.661	164.876	167.547
Q9HB90	Ras-related GTP-binding protein C OS=Homo sapiens GN=RRAGC PE=1 SV=1	RRAGC	132.879	182.092	176.053	160.784	152.685	162.414	145.839	124.378	174.106	196.062	178.054	162.076	152.668	179.336	149.179	136.441
P62070-4	Isoform 4 of Ras-related protein R-Ras2 OS=Homo sapiens GN=RRAS2	RRAS2	202.233	212.742	192.187	194.382	145.48	128.861	134.238	138.736	174.899	190.644	174.684	171.794	249.201	227.337	233.761	240.635
A0A0A0MRV0	Ribosome-binding protein 1 OS=Homo sapiens GN=RRBP1 PE=1 SV=1	RRBP1	135.596	166.812	193.859	172.377	162.219	187.055	236.803	235.758	140.907	140.199	210.77	195.22	120.805	144.37	183.161	185.139
P23921	Ribonucleoside-diphosphate reductase large subunit OS=Homo sapiens GN=RRM1 PE=1 SV=1	RRM1	175.158	166.1	187.091	191.598	184.732	182.788	205.721	210.658	178.081	178.646	191.788	192.525	160.149	180.822	181.154	185.639
Q5JTH9	RRP12-like protein OS=Homo sapiens GN=RRP12 PE=1 SV=2	RRP12	144.821	131.658	199.618	214.199	121.932	161.585	257.548	272.461	133.371	122.496	251.75	248.077	94.9757	110.91	199.725	213.6
Q9Y3B9	RRP15-like protein OS=Homo sapiens GN=RRP15 PE=1 SV=2	RRP15	245.45	301.892	130.288	251.399	191.714	215.654	204.418	174.192	258.861	278.646	210.942	201.33	251.265	226.598	198.172	269.566
Q14684	Ribosomal RNA processing protein 1 homolog B OS=Homo sapiens GN=RRP1B PE=1 SV=3	RRP1B	43.5501	88.064	199.511	172.451	79.5287	124.941	287.563	302.306	94.5492	97.395	272.251	353.207	49.9787	91.0249	207.337	218.618
Q9Y3A4	Ribosomal RNA-processing protein 7 homolog A OS=Homo sapiens GN=RRP7A PE=1 SV=2	RRP7A	184.017	200.543	179.651	203.004	163.13	198.4	226.797	224.358	167.514	182.169	255.58	232.12	152.619	220.107	219.612	207.65
O43159	Ribosomal RNA-processing protein 8 OS=Homo sapiens GN=RRP8 PE=1 SV=2	RRP8	132.664	177.626	181.533	170.291	152.969	167.045	165.434	186.667	142.676	171.886	197.696	159.088	142.313	190.195	195.003	173.724
Q6PCB5	Round spermatid basic protein 1-like protein OS=Homo sapiens GN=RSBN1L PE=1 SV=2	RSBN1L	182.196	152.676	190.27	170.023	126.332	188.125	208.006	183.703	168.374	134.258	201.504	162.882	164.204	134.105	193.038	162.896
O76021	Ribosomal L1 domain-containing protein 1 OS=Homo sapiens GN=RSL1D1 PE=1 SV=3	RSL1D1	78.9812	77.2662	200.071	175.18	83.5528	105.606	323.726	277.08	89.24	85.7737	349.553	289.479	80.4003	79.1744	205.059	208.088
O00442-2	Isoform 2 of RNA 3'-terminal phosphate cyclase OS=Homo sapiens GN=RTCA	RTCA	205.606	185.095	187.194	180.213	189.028	189.886	177.824	206.911	202.088	188.936	187.301	180.258	169.433	182.746	158.062	188.39
Q9Y3I0	tRNA-splicing ligase RtcB homolog OS=Homo sapiens GN=RTCB PE=1 SV=1	RTCB	181.099	174.902	186.398	183.769	185.69	170.553	184.101	190.206	185.78	184.561	179.188	192.96	172.04	170.834	177.552	183.105
O95197	Reticulon-3 OS=Homo sapiens GN=RTN3 PE=1 SV=2	RTN3	162.613	178.205	166.298	161.96	204.419	156.214	167.537	164.83	162.334	186.791	158.608	175.174	273.185	188.452	180.144	231.718
Q9NQC3	Reticulon-4 OS=Homo sapiens GN=RTN4 PE=1 SV=2	RTN4	193.489	156.527	177.568	187.672	191.361	190.941	202.841	204.456	174.985	174.613	176	164.792	183.263	181.031	169.568	194.875
Q96T51	RUN and FYVE domain-containing protein 1 OS=Homo sapiens GN=RUFY1 PE=1 SV=2	RUFY1	186.744	186.096	188.714	183.514	171.281	168.56	172.556	180.527	214.691	196.754	189.897	194.159	192.225	189.268	177.432	169.758
Q9Y265	RuvB-like 1 OS=Homo sapiens GN=RUVBL1 PE=1 SV=1	RUVBL1	181.951	170.014	189.259	182.383	181.742	171.429	184.945	198.626	178.48	184.47	205.052	193.064	173.193	169.809	173.373	183.488
Q9Y230	RuvB-like 2 OS=Homo sapiens GN=RUVBL2 PE=1 SV=3	RUVBL2	176.862	175.813	181.035	170.377	165.807	174.413	179.862	168.755	174.205	191.99	182.909	178.526	183.688	177.174	168.771	181.746
P60903	Protein S100-A10 OS=Homo sapiens GN=S100A10 PE=1 SV=2	S100A10	417.602	263.986	135.153	132.93	248.324	185.77	145.601	139.908	187.221	190.547	138.362	169.034	224.804	239.847	203.147	149.273
P31949	Protein S100-A11 OS=Homo sapiens GN=S100A11 PE=1 SV=2	S100A11	209.996	190.235	179.338	211.172	233.597	179.504	184.543	258.149	244.172	181.656	199.736	248.357	176.304	223.557	188.373	207.444
P26447	Protein S100-A4 OS=Homo sapiens GN=S100A4 PE=1 SV=1	S100A4	357.615	188.213	121.993	124.574	226.656	159.557	158.778	182.374	170.36	188.684	149.265	178.059	169.777	179.744	189.084	147.989
P06703	Protein S100-A6 OS=Homo sapiens GN=S100A6 PE=1 SV=1	S100A6	297.211	313.524	97.5443	141.181	244.106	197.894	126.465	115.59	189.157	247.999	112.23	131.496	192.102	245.597	152.291	111.827
Q9NTJ5	Phosphatidylinositide phosphatase SAC1 OS=Homo sapiens GN=SACM1L PE=1 SV=2	SACM1L	175.201	181.4	182.904	184.516	192.065	193.635	193.872	196.671	165.42	168.911	176.342	170.785	189.297	174.43	163.342	171.396
Q9UBE0	SUMO-activating enzyme subunit 1 OS=Homo sapiens GN=SAE1 PE=1 SV=1	SAE1	125.202	163.241	197.17	182.057	209.222	177.812	172.589	172.695	166.717	206.055	198.035	183.281	196.725	199.681	191.627	166.638
Q15424-3	Isoform 3 of Scaffold attachment factor B1 OS=Homo sapiens GN=SAFB	SAFB	210.597	193.391	169.917	174.041	213.03	187.863	149.034	158.323	216.49	184.847	160.476	154.908	210.799	195.993	182.151	166.855
Q14151	Scaffold attachment factor B2 OS=Homo sapiens GN=SAFB2 PE=1 SV=1	SAFB2	187.073	201.717	172.077	165.029	214.276	188.554	151.722	156.465	210.944	189.695	165.259	148.666	207.27	207.098	184.897	163.104
Q9Y512	Sorting and assembly machinery component 50 homolog OS=Homo sapiens GN=SAMM50 PE=1 SV=3	SAMM50	224.263	187.352	175.414	175.81	187.746	190.453	199.937	173.317	185.532	183.418	204.263	163.849	192.371	182.009	171.96	176.605
Q9NR31	GTP-binding protein SAR1a OS=Homo sapiens GN=SAR1A PE=1 SV=1	SAR1A	205.799	169.477	184.048	180.786	195.737	174.639	187.149	199.117	190.819	162.788	163.012	152.806	193.322	170.289	173.225	185.364
Q5T5C7	Serine--tRNA ligase, cytoplasmic OS=Homo sapiens GN=SARS PE=1 SV=1	SARS	194.687	165.114	179.268	202.808	182.671	178.979	186.57	220.084	171.349	197.339	201.916	204.675	156.596	155.634	159.528	187.99
O43290	U4/U6.U5 tri-snRNP-associated protein 1 OS=Homo sapiens GN=SART1 PE=1 SV=1	SART1	165.6	174.616	187.415	193.119	192.072	197.412	204.175	208.873	194.089	181.493	213.813	219.537	171.392	168.421	186.943	192.794
Q15020	Squamous cell carcinoma antigen recognized by T-cells 3 OS=Homo sapiens GN=SART3 PE=1 SV=1	SART3	147.001	171.271	186.936	171.143	157.84	198.393	188.677	198.671	151.361	156.533	189.471	187.71	128.394	164.015	177.826	178.831
A0A087X020	Ribosome maturation protein SBDS OS=Homo sapiens GN=SBDS PE=1 SV=1	SBDS	201.167	213.052	180.231	173.425	198.361	210.077	182.838	196.496	185.876	206.544	188.952	190.97	171.819	182.723	171.899	168.279
O15126	Secretory carrier-associated membrane protein 1 OS=Homo sapiens GN=SCAMP1 PE=1 SV=2	SCAMP1	200.306	198.375	212.731	203.334	181.278	133.512	148.152	149.827	185.913	191.489	160.486	203.529	176.126	173.27	172.299	180.968
O14828	Secretory carrier-associated membrane protein 3 OS=Homo sapiens GN=SCAMP3 PE=1 SV=3	SCAMP3	196.125	188.826	188.402	198.61	173.08	157.122	183.27	153.265	201.67	197.414	194.318	188.617	185.134	185.307	188.087	193.937
O00767	Acyl-CoA desaturase OS=Homo sapiens GN=SCD PE=1 SV=2	SCD	150.005	209.833	200.589	186.954	197.637	202.559	195.881	201.98	146.457	142.981	174.286	153.339	157.523	157.584	177.947	192.154
O75880	Protein SCO1 homolog, mitochondrial OS=Homo sapiens GN=SCO1 PE=1 SV=1	SCO1	190.593	207.151	195.349	162	193.862	176.16	170.485	144.779	182.192	203.494	190.613	137.428	197.994	251.56	196.048	155.156
A0A0G2JPP5	Protein scribble homolog OS=Homo sapiens GN=SCRIB PE=1 SV=1	SCRIB	164.129	200.569	204.769	173.952	136.002	164.698	158.145	159.056	158.279	164.733	183.944	173.548	191.076	218.701	248.134	201.872
Q96KG9	N-terminal kinase-like protein OS=Homo sapiens GN=SCYL1 PE=1 SV=1	SCYL1	200.89	213.827	196.836	210.17	213.692	206.581	197.946	204.89	205.406	182.457	188.335	190.607	177.273	190.201	175.75	199.966
G5EA09	Syndecan binding protein (Syntenin), isoform CRA_a OS=Homo sapiens GN=SDCBP PE=1 SV=1	SDCBP	183.957	182.196	198.888	209.467	200.002	172.172	169.939	172.679	182.419	201.233	175.736	171.031	213.508	194.435	221.819	196.786
P31040	Succinate dehydrogenase [ubiquinone] flavoprotein subunit, mitochondrial OS=Homo sapiens GN=SDHA PE=1 SV=2	SDHA	228.51	219.821	182.44	202.121	176.713	184.064	142.217	172.396	182.875	190.308	173.781	158.605	214.879	212.511	189.898	200.086
P67812-3	Isoform 3 of Signal peptidase complex catalytic subunit SEC11A OS=Homo sapiens GN=SEC11A	SEC11A	231.126	207.198	196.188	217.908	206.025	170.489	169.929	169.759	180.784	193.207	160.002	157.408	229.671	205.294	187.409	222.452
P55735-3	Isoform 3 of Protein SEC13 homolog OS=Homo sapiens GN=SEC13	SEC13	156.525	171.079	187.617	159.996	214.274	196.821	204.122	212.802	166.553	189.9	159.519	153.84	172.012	185.575	169.172	150.351
J3KNL6	Protein transport protein Sec16A OS=Homo sapiens GN=SEC16A PE=1 SV=1	SEC16A	180.058	190.025	166.434	176.377	217.594	203.851	182.943	200.367	196.886	181.657	159.88	181.848	168.78	193.201	181.99	198.187
O75396	Vesicle-trafficking protein SEC22b OS=Homo sapiens GN=SEC22B PE=1 SV=4	SEC22B	194.179	194.83	182.359	187.865	226.071	207.195	184.621	195.411	174.357	175.922	157.206	153.816	225.143	187.802	168.099	196.409
Q15436	Protein transport protein Sec23A OS=Homo sapiens GN=SEC23A PE=1 SV=2	SEC23A	171.432	166.361	177.143	173.755	255.41	243.678	243.236	255.798	182.395	180.326	163.907	186.348	168.542	159.911	155.305	167.763
Q15437	Protein transport protein Sec23B OS=Homo sapiens GN=SEC23B PE=1 SV=2	SEC23B	166.871	165.341	172.413	180.964	234.895	249.625	254.266	232.738	173.2	176.485	174.902	157.806	174.482	159.569	178.155	176.929
Q9Y6Y8	SEC23-interacting protein OS=Homo sapiens GN=SEC23IP PE=1 SV=1	SEC23IP	171.34	169.614	183.482	191.367	224.492	212.419	216.522	233.089	175.802	168.719	182.437	172.046	155.243	157.195	158.327	166.567
O95486	Protein transport protein Sec24A OS=Homo sapiens GN=SEC24A PE=1 SV=2	SEC24A	151.875	160.374	176.52	165.749	210.998	223.91	240.482	248.588	163.636	177.112	168.547	182.753	122.81	164.874	150.681	161.645
O95487-3	Isoform 3 of Protein transport protein Sec24B OS=Homo sapiens GN=SEC24B	SEC24B	161.094	135.29	163.963	160.093	257.764	272.316	256.495	276.397	160.996	164.081	155.758	170.907	117.395	136.002	139.253	150.34
P53992	Protein transport protein Sec24C OS=Homo sapiens GN=SEC24C PE=1 SV=3	SEC24C	166.161	145.264	162.273	171.242	213.411	226.108	248.213	245.913	185.58	165.268	162.111	183.617	146.368	168.259	156.984	184.27
O94855-2	Isoform 2 of Protein transport protein Sec24D OS=Homo sapiens GN=SEC24D	SEC24D	189.02	124.031	219.343	191.036	206.754	229.471	220.337	252.163	197.004	211.573	221.065	208.866	187.511	196.376	228.709	196.161
D6REX3	Protein transport protein Sec31A OS=Homo sapiens GN=SEC31A PE=1 SV=1	SEC31A	153.348	157.716	165.823	163.383	221.422	220.905	229.832	256.361	172.108	155.825	169.471	176.874	123.327	146.665	156.124	156.477
B4DR61	Protein transport protein Sec61 subunit alpha isoform 1 OS=Homo sapiens GN=SEC61A1 PE=1 SV=1	SEC61A1	173.259	195.833	207.165	168.756	182.515	164.527	181.536	175.55	156.824	158.979	180.794	168.399	206.726	170.629	179.571	190.003
Q9UGP8	Translocation protein SEC63 homolog OS=Homo sapiens GN=SEC63 PE=1 SV=2	SEC63	189.597	193.374	188.546	202.258	193.792	194.643	211.153	199.712	177.488	161.073	200.789	188.731	177.825	175.16	182.229	191.159
Q96EE3-1	Isoform B of Nucleoporin SEH1 OS=Homo sapiens GN=SEH1L	SEH1L	195.452	175.727	173.281	168.574	189.595	150.056	145.036	165.915	175.836	117.483	143.456	169.757	205.732	138.375	139.943	164.75
Q13228-4	Isoform 4 of Selenium-binding protein 1 OS=Homo sapiens GN=SELENBP1	SELENBP1	206.885	163.897	173.603	196.868	198.47	183.84	208.143	189.596	191.24	201.167	163.683	188.59	183.462	183.685	188.979	197.779
Q9H4L4	Sentrin-specific protease 3 OS=Homo sapiens GN=SENP3 PE=1 SV=2	SENP3	176.472	186.919	167.077	179.253	210.081	181.35	181.779	182.362	206.972	158.766	183.312	197.331	191.451	192.963	196.296	204.427
B5ME97	Septin 10, isoform CRA_c OS=Homo sapiens GN=SEPT10 PE=1 SV=2	SEPT10	164.476	181.276	209.433	206.79	144.375	142.43	158.96	190.638	166.731	145.947	195.756	242.344	92.953	200.537	229.568	208.583
Q9NVA2-2	Isoform 2 of Septin-11 OS=Homo sapiens GN=SEPT11	SEPT11	148.358	159.876	181.695	198.997	141.88	175.373	199.891	206.176	172.438	152.196	204.182	236.708	119.702	165.852	193.762	201.596
Q15019-2	Isoform 2 of Septin-2 OS=Homo sapiens GN=SEPT2	SEPT2	194.609	178.343	184.155	180.937	181.176	161.971	159.863	167.327	195.377	194.837	164.652	179.002	212.407	197.151	206.734	198.551
Q14141	Septin-6 OS=Homo sapiens GN=SEPT6 PE=1 SV=4	SEPT6	150.9	155.193	183.537	198.718	143.412	172.393	197.835	210.229	172.8	151.281	209.068	233.193	126.494	166.196	191.256	203.6
E7EPK1	Septin-7 OS=Homo sapiens GN=SEPT7 PE=1 SV=2	SEPT7	131.771	164.276	192.196	205.972	149.741	177.341	207.882	202.467	178.224	154.305	214.113	223.654	126.919	165.383	212.781	207.396
Q9UHD8	Septin-9 OS=Homo sapiens GN=SEPT9 PE=1 SV=2	SEPT9	175.171	174.136	183.674	186.377	174.836	164.346	165.273	172.011	181.075	185.147	186.035	182.482	191.835	190.411	201.539	192.898
Q8NC51	Plasminogen activator inhibitor 1 RNA-binding protein OS=Homo sapiens GN=SERBP1 PE=1 SV=2	SERBP1	171.811	162.739	174.156	182.594	190.75	194.037	200.897	196.109	187.564	195.447	199.897	183.364	166.122	183.835	176.672	167.693
Q8NC51-3	Isoform 3 of Plasminogen activator inhibitor 1 RNA-binding protein OS=Homo sapiens GN=SERBP1	SERBP1	172.476	162.739	174.156	181.595	190.763	194.037	200.897	197.007	186.76	195.447	199.897	182.865	165.836	183.835	176.672	168.451
P30740	Leukocyte elastase inhibitor OS=Homo sapiens GN=SERPINB1 PE=1 SV=1	SERPINB1	161.161	179.483	205.737	186.816	172.19	193.931	220.376	203.813	177.343	181.683	215.298	194.886	157.075	180.845	216.754	168.675
A0A087X1N8	Serpin B6 OS=Homo sapiens GN=SERPINB6 PE=1 SV=1	SERPINB6	186.331	167.856	189.623	185.852	179.069	186.485	189.459	200.745	177.96	186.782	181.446	185.299	183.824	173.816	190.918	190.972
P50454	Serpin H1 OS=Homo sapiens GN=SERPINH1 PE=1 SV=2	SERPINH1	222.935	219.511	183.967	169.222	189.614	175.699	142.791	154.604	203.173	203.423	166.773	159.393	245.927	204.663	189.352	185.46
Q9BYW2	Histone-lysine N-methyltransferase SETD2 OS=Homo sapiens GN=SETD2 PE=1 SV=3	SETD2	161.085	211.689	161.2	154.95	187.573	192.601	157.809	152.76	179.2	200.979	160.989	157.203	131.776	182.745	201.367	185.84
Q15047	Histone-lysine N-methyltransferase SETDB1 OS=Homo sapiens GN=SETDB1 PE=1 SV=1	SETDB1	194.637	157.358	134.815	180.294	143.795	173.734	205.712	160.266	179.489	170.406	197.53	180.796	127.005	165.31	178.605	185.553
Q15637-5	Isoform 5 of Splicing factor 1 OS=Homo sapiens GN=SF1	SF1	181.982	178.577	188.701	175.449	180.335	196.547	203.433	189.719	178.332	205.682	195.52	179.789	176.737	177.659	188.875	178.247
Q15459	Splicing factor 3A subunit 1 OS=Homo sapiens GN=SF3A1 PE=1 SV=1	SF3A1	187.256	165.302	176.182	172.199	186.776	190.991	177.94	189.239	178.337	191.026	182.19	173.13	168.229	191.231	173.378	174.124
Q15428	Splicing factor 3A subunit 2 OS=Homo sapiens GN=SF3A2 PE=1 SV=2	SF3A2	180.632	169.127	180.569	173.202	186.059	190.567	187.688	193.123	178.914	186.726	197.809	184.735	164.21	182.279	171.687	160.625
Q12874	Splicing factor 3A subunit 3 OS=Homo sapiens GN=SF3A3 PE=1 SV=1	SF3A3	183.646	180.406	180.062	177.919	199.044	190.339	194.129	197.802	178.347	191.439	180.817	184.658	171.159	190.559	185.986	173.653
O75533	Splicing factor 3B subunit 1 OS=Homo sapiens GN=SF3B1 PE=1 SV=3	SF3B1	185.263	185.495	177.625	189.279	190.82	195.182	201.836	194.86	191.329	179.479	209.048	200.226	156.785	171.054	172.663	177.71
Q13435	Splicing factor 3B subunit 2 OS=Homo sapiens GN=SF3B2 PE=1 SV=2	SF3B2	121.825	159.405	201.358	188.646	165.942	176.59	228.051	225.188	169.528	162.087	243.342	217.585	127.661	137.055	185.22	184.685
Q15393	Splicing factor 3B subunit 3 OS=Homo sapiens GN=SF3B3 PE=1 SV=4	SF3B3	178.555	184.865	186.859	168.958	192.557	180.362	174.541	182.472	178.594	198.101	171.484	173.613	183.205	180.52	177.242	171.478
Q9Y3B4	Splicing factor 3B subunit 6 OS=Homo sapiens GN=SF3B6 PE=1 SV=1	SF3B6	286.878	265.208	153.454	162.061	267.462	222.365	121.813	120.546	240.023	238.905	121.253	150.287	250.028	228.763	125.349	139.757
P31947	14-3-3 protein sigma OS=Homo sapiens GN=SFN PE=1 SV=1	SFN	201.964	187.566	186.849	199.737	190.606	181.103	174.932	178.601	210.195	236.5	159.701	192.387	185.784	202.929	155.316	187.089
P23246	Splicing factor, proline- and glutamine-rich OS=Homo sapiens GN=SFPQ PE=1 SV=2	SFPQ	174.327	161.464	166.153	194.496	190.535	182.897	202.358	199.302	194.206	166.94	201.128	193.743	144.39	163.482	171.706	162.426
Q12872-2	Isoform 2 of Splicing factor, suppressor of white-apricot homolog OS=Homo sapiens GN=SFSWAP	SFSWAP	157.55	160.966	174.722	164.061	214.353	195.541	211.35	186.477	174.468	178.586	202.829	242.866	173.52	187.26	180.207	167.517
Q9H9B4	Sideroflexin-1 OS=Homo sapiens GN=SFXN1 PE=1 SV=4	SFXN1	189.549	244.071	205.502	198.301	186.016	185.938	134.868	139.467	213.534	191.946	177.554	169.065	219.957	219.059	190.278	191.094
A0A1P0AYU5	Sideroflexin OS=Homo sapiens GN=SFXN3 PE=1 SV=1	SFXN3	197.894	262.106	222.657	168.885	181.713	202.362	186.088	147.563	197.371	192.221	220.599	149.99	202.866	237.842	227.157	181.408
Q9P0V3	SH3 domain-binding protein 4 OS=Homo sapiens GN=SH3BP4 PE=1 SV=1	SH3BP4	155.517	176.842	163.472	205.016	181.383	101.46	105.031	146.12	194.96	144.734	174.055	181.347	172.084	172.696	172.678	221.027
Q99961	Endophilin-A2 OS=Homo sapiens GN=SH3GL1 PE=1 SV=1	SH3GL1	181.523	156.341	178.277	189.184	195.703	184.14	167.639	195.857	183.41	187.442	177.747	198.358	188.81	174.956	181.332	190.831
A0A087WW40	Endophilin-B1 OS=Homo sapiens GN=SH3GLB1 PE=1 SV=1	SH3GLB1	188.757	202.431	204.601	194.091	161.223	189.547	175.646	161.826	176.764	222.191	203.636	189.533	179.34	205.811	203.058	175.159
A1X283	SH3 and PX domain-containing protein 2B OS=Homo sapiens GN=SH3PXD2B PE=1 SV=3	SH3PXD2B	178.92	154.954	182.736	198.538	179.777	182.525	171.761	191.736	171.49	158.065	171.389	175.913	153.781	176.019	206.925	196.195
P29353-6	Isoform 6 of SHC-transforming protein 1 OS=Homo sapiens GN=SHC1	SHC1	179.548	173.566	198.548	180.465	171.376	181.752	194.197	185.865	170.967	187.027	187.938	183.214	186.963	190.787	185.508	191.576
Q8NEM2	SHC SH2 domain-binding protein 1 OS=Homo sapiens GN=SHCBP1 PE=1 SV=3	SHCBP1	196.807	159.804	155.731	174.615	189.932	184.5	181.939	216.007	171.75	151.984	173.185	197.518	175.74	182.417	163.709	191.013
P34897	Serine hydroxymethyltransferase, mitochondrial OS=Homo sapiens GN=SHMT2 PE=1 SV=3	SHMT2	186.903	208.842	202.358	171.717	175.298	160.227	153.632	149.368	197.826	167.055	190.404	182.598	278.149	213.288	182.538	193.586
A0MZ66-3	Isoform 3 of Shootin-1 OS=Homo sapiens GN=SHTN1	SHTN1	181.496	176.714	185.401	181.347	186.989	162.827	167.461	178.917	174.433	198.587	168.676	171.494	219.01	200.126	197.342	192.939
Q99720	Sigma non-opioid intracellular receptor 1 OS=Homo sapiens GN=SIGMAR1 PE=1 SV=1	SIGMAR1	243.296	196.433	216.573	212.863	191.197	206.964	152.047	163.483	184.376	235.364	184.139	186.15	265.125	230.04	208.724	208.706
Q96ST3	Paired amphipathic helix protein Sin3a OS=Homo sapiens GN=SIN3A PE=1 SV=2	SIN3A	187.982	191.011	188.761	185.234	184.821	195.375	185.246	187.291	187.085	174.861	187.198	183.658	177.29	188.413	188.857	195.714
Q15477	Helicase SKI2W OS=Homo sapiens GN=SKIV2L PE=1 SV=3	SKIV2L	166.173	193.382	184.367	173.791	168.555	197.826	189.904	197.045	175.847	174.601	197.839	220.23	163.879	179.006	174.025	199.455
P42285	Superkiller viralicidic activity 2-like 2 OS=Homo sapiens GN=SKIV2L2 PE=1 SV=3	SKIV2L2	203.43	201.742	186.073	194.158	198.594	188.068	182.873	186.552	187.453	192.78	189.877	185.404	195.342	196.918	179.396	176.763
E5RJR5	S-phase kinase-associated protein 1 OS=Homo sapiens GN=SKP1 PE=1 SV=1	SKP1	266.501	270.666	147.618	173.258	272.687	273.835	127.106	133.291	220.043	248.677	137.507	147.491	240.202	219.292	136.078	129.819
Q9UHW9	Solute carrier family 12 member 6 OS=Homo sapiens GN=SLC12A6 PE=1 SV=2	SLC12A6	244.175	198.934	221.176	213.94	282.423	180.391	152.314	110.044	218.437	245.722	212.254	210.151	288.738	199.78	193.406	201.63
P53985	Monocarboxylate transporter 1 OS=Homo sapiens GN=SLC16A1 PE=1 SV=3	SLC16A1	211.188	224.614	176.411	180.974	190.604	157.039	129.415	159.992	182.284	171.312	180.882	159.709	264.724	196.732	172.908	210.867
O15427	Monocarboxylate transporter 4 OS=Homo sapiens GN=SLC16A3 PE=1 SV=1	SLC16A3	213.589	240.896	203.924	195.571	161.835	137.641	117.384	140.227	197.63	160.121	191.616	172.439	307.746	211.464	228.134	253.629
P41440	Folate transporter 1 OS=Homo sapiens GN=SLC19A1 PE=1 SV=3	SLC19A1	239.686	191.046	172.272	254.783	183.587	167.492	171.18	140.358	197.42	201.778	178.865	209.72	283.305	196.296	216.319	248.948
P43003	Excitatory amino acid transporter 1 OS=Homo sapiens GN=SLC1A3 PE=1 SV=1	SLC1A3	191.751	235.351	222.312	196.736	164.528	158.815	144.255	132.441	217.464	194.404	198.543	180.288	243.033	203.457	214.569	217.877
Q15758	Neutral amino acid transporter B(0) OS=Homo sapiens GN=SLC1A5 PE=1 SV=2	SLC1A5	198.12	175.385	221.484	190.025	138.514	145.074	137.374	113.063	179.109	198.356	153.866	167.322	212.976	277.551	239.953	224.297
P53007	Tricarboxylate transport protein, mitochondrial OS=Homo sapiens GN=SLC25A1 PE=1 SV=2	SLC25A1	184.211	178.285	180.593	187.092	164.344	161.79	187.255	174.717	219.43	154.976	201.73	207.287	167.452	165.045	192.253	221.385
Q9UBX3-2	Isoform 2 of Mitochondrial dicarboxylate carrier OS=Homo sapiens GN=SLC25A10	SLC25A10	158.379	208.755	181.666	193.423	162.86	188.452	196.387	184.504	190.84	185.959	200.485	190.088	173.485	171.497	206.388	205.413
Q02978	Mitochondrial 2-oxoglutarate/malate carrier protein OS=Homo sapiens GN=SLC25A11 PE=1 SV=3	SLC25A11	172.962	190.794	187.348	208.099	163.481	177.771	177.23	186.861	177.464	156.559	194.844	196.679	170.777	167.106	192.92	222.852
O75746	Calcium-binding mitochondrial carrier protein Aralar1 OS=Homo sapiens GN=SLC25A12 PE=1 SV=2	SLC25A12	202.884	218.653	185.747	171.02	162.766	177.449	160.879	153.867	188.725	162.867	187.403	156.473	190.441	198.037	174.546	198.456
Q9UJS0-2	Isoform 2 of Calcium-binding mitochondrial carrier protein Aralar2 OS=Homo sapiens GN=SLC25A13	SLC25A13	195.519	228.318	187.291	178.347	171.595	177.41	156.662	163.572	185.124	171.364	173.789	167.528	212.156	184.688	178.014	196.35
Q9HC21	Mitochondrial thiamine pyrophosphate carrier OS=Homo sapiens GN=SLC25A19 PE=1 SV=1	SLC25A19	162.763	184.205	188.218	197.998	164.712	171.14	176.807	172.671	187.055	132.954	212.717	198.994	176.783	155.456	194.968	205.1
O43772	Mitochondrial carnitine/acylcarnitine carrier protein OS=Homo sapiens GN=SLC25A20 PE=1 SV=1	SLC25A20	190.711	192.968	169.624	163.924	176.798	167.41	155.851	145.282	195.922	163.092	134.586	138.805	226.931	161.269	163.407	195.76
Q9H936	Mitochondrial glutamate carrier 1 OS=Homo sapiens GN=SLC25A22 PE=1 SV=1	SLC25A22	113.448	194.067	192.303	190.78	136.323	176.971	170.159	213.631	148.397	189.852	173.62	208.934	142.725	177.099	215.976	199.434
Q6NUK1	Calcium-binding mitochondrial carrier protein SCaMC-1 OS=Homo sapiens GN=SLC25A24 PE=1 SV=2	SLC25A24	200.117	191.371	198.796	188.029	171.233	172.183	162.661	165.56	172.735	171.782	178.988	166.033	199.737	193.438	212.885	226.584
Q00325	Phosphate carrier protein, mitochondrial OS=Homo sapiens GN=SLC25A3 PE=1 SV=2	SLC25A3	199.881	199.036	175.347	175.689	157.831	160.938	146.566	163.243	170.686	181.058	164.437	170.412	207.85	180.989	186.314	212.862
P12235	ADP/ATP translocase 1 OS=Homo sapiens GN=SLC25A4 PE=1 SV=4	SLC25A4	180.092	175.379	210.233	184.323	152.496	159.177	168.259	191.029	177.693	148.625	189.371	190.597	150.54	158.319	169.112	200.405
P05141	ADP/ATP translocase 2 OS=Homo sapiens GN=SLC25A5 PE=1 SV=7	SLC25A5	162.938	169.446	202.423	194.749	145.523	159.926	174.94	189.64	166.966	149.121	190.125	196.304	147.523	155.835	184.039	212.342
P12236	ADP/ATP translocase 3 OS=Homo sapiens GN=SLC25A6 PE=1 SV=4	SLC25A6	185.13	178.886	208.267	188.326	159.892	161.632	164.222	190.015	181.238	147.267	180.98	186.028	155.74	159.724	170.982	199.025
O14975	Very long-chain acyl-CoA synthetase OS=Homo sapiens GN=SLC27A2 PE=1 SV=2	SLC27A2	178.868	185.176	195.459	181.904	193.265	194.456	189.927	188.57	167.294	168.144	171.299	160.961	189.359	177.338	205.574	207.62
P11166	Solute carrier family 2, facilitated glucose transporter member 1 OS=Homo sapiens GN=SLC2A1 PE=1 SV=2	SLC2A1	217.091	189.712	183.984	175.926	171.875	167.704	137.406	146.147	204.066	185.177	150.244	153.73	217.966	193.968	160.254	195.206
Q8TDB8-5	Isoform 5 of Solute carrier family 2, facilitated glucose transporter member 14 OS=Homo sapiens GN=SLC2A14	SLC2A14	234.511	198.92	154.413	181.257	165.433	182.996	209.508	133.558	186.397	139.033	161.803	149.013	233.072	224.691	231.134	201.109
Q9Y6M5	Zinc transporter 1 OS=Homo sapiens GN=SLC30A1 PE=1 SV=3	SLC30A1	193.283	197.555	217.657	190.45	133.742	118.414	135.801	129.195	155.552	176.98	161.564	155.546	273.541	249.628	253.361	228.869
O15431	High affinity copper uptake protein 1 OS=Homo sapiens GN=SLC31A1 PE=1 SV=1	SLC31A1	238.753	203.229	163.656	211.038	231.479	168.184	148.452	124.677	300.457	209.57	125.323	137.455	337.553	212.095	166.547	244.415
Q96K37	Solute carrier family 35 member E1 OS=Homo sapiens GN=SLC35E1 PE=1 SV=2	SLC35E1	156.133	183.4	161.016	210.039	193.405	175.131	213.194	210.724	219.793	161.586	218.557	194.995	183.836	168.554	176.299	219.586
F8VX04	Sodium-coupled neutral amino acid transporter 1 OS=Homo sapiens GN=SLC38A1 PE=1 SV=1	SLC38A1	220.275	187.082	181.559	212.806	263.929	165.901	149.563	187.581	190.132	195.312	165.881	193.429	290.473	199.918	187.479	226.993
Q96QD8	Sodium-coupled neutral amino acid transporter 2 OS=Homo sapiens GN=SLC38A2 PE=1 SV=2	SLC38A2	217.711	223.814	239.967	241.514	128.102	140.239	135.78	128.791	182.728	194.156	191.402	186.384	232.635	196.723	232.866	236.508
Q9ULF5	Zinc transporter ZIP10 OS=Homo sapiens GN=SLC39A10 PE=1 SV=2	SLC39A10	233.539	188.613	194.483	184.158	179.041	147.144	135.903	142.446	161.929	158.956	157.321	178.502	192.209	234.062	259.77	185.985
Q15043	Zinc transporter ZIP14 OS=Homo sapiens GN=SLC39A14 PE=1 SV=3	SLC39A14	258.666	169.647	182.263	195.845	189.53	183.991	168.407	132.867	204.942	186.551	170.924	167.345	353.729	212.939	202.882	247.248
P08195-4	Isoform 4 of 4F2 cell-surface antigen heavy chain OS=Homo sapiens GN=SLC3A2	SLC3A2	214.146	202.15	190.946	180.723	165.955	146.91	135.602	137.163	180.447	185.309	158.281	160.827	283.055	221.339	218.098	228.944
Q9BWU0	Kanadaptin OS=Homo sapiens GN=SLC4A1AP PE=1 SV=1	SLC4A1AP	134.827	163.172	192.798	187.483	172.855	188.541	200.285	239.56	153.995	184.263	196.569	189.512	165.037	178.258	174.04	205.544
Q9Y289	Sodium-dependent multivitamin transporter OS=Homo sapiens GN=SLC5A6 PE=2 SV=2	SLC5A6	207.412	158.144	200.117	182.461	126.314	140.725	123.925	140.582	178.027	158.037	160.595	167.936	264.552	269.905	257.087	290.542
Q01650	Large neutral amino acids transporter small subunit 1 OS=Homo sapiens GN=SLC7A5 PE=1 SV=2	SLC7A5	220.454	185.684	208.024	185.451	147.791	157.084	138.945	129.855	190.649	206.217	149.002	151.213	246.735	232.037	241.206	251.112
Q9H2G2	STE20-like serine/threonine-protein kinase OS=Homo sapiens GN=SLK PE=1 SV=1	SLK	168.63	161.004	183.227	192.397	179.622	169.772	188.512	184.056	195.284	159.041	183.58	200.317	166.288	170.298	177.423	205.89
Q9NWH9	SAFB-like transcription modulator OS=Homo sapiens GN=SLTM PE=1 SV=2	SLTM	136.916	203.293	200.861	207.723	173.287	186.205	203.896	196.3	196.976	155.705	223.692	194.244	155.571	163.736	206.004	189.3
Q15796	Mothers against decapentaplegic homolog 2 OS=Homo sapiens GN=SMAD2 PE=1 SV=1	SMAD2	171.652	181.859	177.118	180.189	175.12	171.335	180.536	185.137	184.41	169.073	177.023	190.023	185.772	179.379	180.517	178.209
P51531	Probable global transcription activator SNF2L2 OS=Homo sapiens GN=SMARCA2 PE=1 SV=2	SMARCA2	155.694	174.445	179.916	199.375	179.314	184.521	194.324	209.11	186.269	138.03	202.261	214.437	174.823	176.256	160.534	194.691
A0A0A0MT49	Transcription activator BRG1 OS=Homo sapiens GN=SMARCA4 PE=1 SV=1	SMARCA4	144.941	182.109	176.099	187.738	167.979	180.931	205.297	204.884	170.207	150.495	207.852	203.559	151.687	163.944	164.615	180.142
O60264	SWI/SNF-related matrix-associated actin-dependent regulator of chromatin subfamily A member 5 OS=Homo sapiens GN=SMARCA5 PE=1 SV=1	SMARCA5	146.409	170.594	179.53	191.04	157.85	189.652	219.536	210.071	171.088	143.175	225.515	212.372	139.373	156.394	190.329	191.849
Q9H4L7-2	Isoform 2 of SWI/SNF-related matrix-associated actin-dependent regulator of chromatin subfamily A containing DEAD/H box 1 OS=Homo sapiens GN=SMARCAD1	SMARCAD1	176.844	169.36	174.039	216.281	221.828	190.809	204.577	229.716	264.607	164.091	214.802	152.358	182.66	145.174	161.746	221.768
G5E975	SWI/SNF related, matrix associated, actin dependent regulator of chromatin, subfamily b, member 1, isoform CRA_c OS=Homo sapiens GN=SMARCB1 PE=1 SV=1	SMARCB1	185.981	178.955	191.885	173.302	179.89	173.115	178.57	172.611	177.407	168.428	177.744	180.973	189.443	164.113	172.313	185.607
Q92922	SWI/SNF complex subunit SMARCC1 OS=Homo sapiens GN=SMARCC1 PE=1 SV=3	SMARCC1	170.112	188.319	186.506	185.3	190.203	192.199	191.256	193.127	187.911	185.192	187.628	181.12	176.457	183.702	200.243	185.631
Q8TAQ2	SWI/SNF complex subunit SMARCC2 OS=Homo sapiens GN=SMARCC2 PE=1 SV=1	SMARCC2	187.758	185.613	179.61	196.616	202.309	180.452	191.233	178.791	225.685	186.997	189.333	185.31	208.101	175.893	193.713	194.167
Q96GM5	SWI/SNF-related matrix-associated actin-dependent regulator of chromatin subfamily D member 1 OS=Homo sapiens GN=SMARCD1 PE=1 SV=2	SMARCD1	89.175	126.344	192.092	189.839	120.741	170.275	248.921	247.229	139.931	138.987	261.192	233.21	89.5782	137.858	199.971	212.223
Q92925	SWI/SNF-related matrix-associated actin-dependent regulator of chromatin subfamily D member 2 OS=Homo sapiens GN=SMARCD2 PE=1 SV=3	SMARCD2	92.4706	101.896	188.147	178.201	110.272	162.323	245.037	250.344	138.816	130.124	256.141	238.139	96.0531	102.542	218.957	207.914
Q969G3	SWI/SNF-related matrix-associated actin-dependent regulator of chromatin subfamily E member 1 OS=Homo sapiens GN=SMARCE1 PE=1 SV=2	SMARCE1	174.731	201.727	169.904	174.426	177.687	185.667	175.016	165.986	199.908	201.789	200.458	184.651	213.408	205.732	177.456	165.473
Q14683	Structural maintenance of chromosomes protein 1A OS=Homo sapiens GN=SMC1A PE=1 SV=2	SMC1A	155.563	172.25	185.713	191.3	168.416	190.956	207.549	199.442	193.447	155.949	210.009	202.079	146.456	156.618	192.276	204.589
O95347	Structural maintenance of chromosomes protein 2 OS=Homo sapiens GN=SMC2 PE=1 SV=2	SMC2	166.198	187.811	166.42	170.997	178.16	191.251	186.602	189.256	183.042	179.098	189.631	183.263	155.366	180.618	178.334	176.653
Q9UQE7	Structural maintenance of chromosomes protein 3 OS=Homo sapiens GN=SMC3 PE=1 SV=2	SMC3	199.957	201.698	176.567	179.269	195.477	199.481	188.206	185.748	191.303	191.955	190.972	186.823	185.222	183.844	175.261	173.76
Q9NTJ3	Structural maintenance of chromosomes protein 4 OS=Homo sapiens GN=SMC4 PE=1 SV=2	SMC4	155.536	179.101	176.298	190.9	167.18	190.657	216.445	213.299	193.374	153.86	221.489	206.674	129.68	164.354	189.037	185.045
A6NHR9	Structural maintenance of chromosomes flexible hinge domain-containing protein 1 OS=Homo sapiens GN=SMCHD1 PE=1 SV=2	SMCHD1	187.285	181.494	179.005	190.834	184.377	191.71	188.235	192.579	180.876	167.591	188.453	191.027	161.124	180.418	180.159	197.275
E7EQZ4	Survival motor neuron protein OS=Homo sapiens GN=SMN1 PE=1 SV=1	SMN1	179.194	239.37	175.248	167.594	181.765	191.419	178.802	174.93	191.862	218.216	166.161	154.858	197.406	200.207	206.711	166.658
P52788	Spermine synthase OS=Homo sapiens GN=SMS PE=1 SV=2	SMS	184.617	208.206	201.204	174.548	179.864	196.74	176.171	179.479	166.347	219.061	172.937	150.061	171.3	202.182	199.894	172.756
O00161	Synaptosomal-associated protein 23 OS=Homo sapiens GN=SNAP23 PE=1 SV=1	SNAP23	245.897	298.738	204.355	187.172	140.432	205.949	224.465	110.697	202.216	217.326	206.839	161.231	342.758	247.08	229.486	246.031
O95721	Synaptosomal-associated protein 29 OS=Homo sapiens GN=SNAP29 PE=1 SV=1	SNAP29	233.912	189.428	197.931	186.348	185.722	170.04	131.181	160.105	202.001	192.518	148.558	192.023	235.206	230.731	189.255	191.179
Q7KZF4	Staphylococcal nuclease domain-containing protein 1 OS=Homo sapiens GN=SND1 PE=1 SV=1	SND1	184	168.332	193.192	187.135	196.625	193.143	199.848	213.551	171.198	182.599	184.072	183.773	144.343	165.603	154.641	161.093
O75643	U5 small nuclear ribonucleoprotein 200 kDa helicase OS=Homo sapiens GN=SNRNP200 PE=1 SV=2	SNRNP200	184.278	187.897	181.24	177.713	186.975	190.062	189.192	188.718	183.854	187.26	194.097	187.45	170.313	176.131	174.728	172.371
Q96DI7	U5 small nuclear ribonucleoprotein 40 kDa protein OS=Homo sapiens GN=SNRNP40 PE=1 SV=1	SNRNP40	196.788	201.797	187.499	187.672	210.634	193.53	182.438	189.541	199.966	212.078	203.759	194.59	167.924	199.77	184.5	172.622
P08621	U1 small nuclear ribonucleoprotein 70 kDa OS=Homo sapiens GN=SNRNP70 PE=1 SV=2	SNRNP70	110.748	167.596	194.49	187.41	138.863	157.668	208.699	223.184	155.631	146.099	216.046	203.09	118.747	133.861	210.487	194.426
P09012	U1 small nuclear ribonucleoprotein A OS=Homo sapiens GN=SNRPA PE=1 SV=3	SNRPA	205.445	202.153	181.557	176.404	216.675	205.337	199.376	191.988	185.543	206.62	186.771	176.206	197.737	179.172	191.19	157.828
P09661	U2 small nuclear ribonucleoprotein A' OS=Homo sapiens GN=SNRPA1 PE=1 SV=2	SNRPA1	207.261	219.781	181.972	177.341	206.137	182.482	152.099	172.837	185.32	217.306	144.644	166.219	194.474	217.839	177.877	176.829
P14678-3	Isoform SM-B1 of Small nuclear ribonucleoprotein-associated proteins B and B' OS=Homo sapiens GN=SNRPB	SNRPB	174.152	184.435	193.256	178.216	191.816	181.531	187.565	201.389	182.709	195.539	191.857	199.423	181.578	164.882	164.322	176.209
P08579	U2 small nuclear ribonucleoprotein B'' OS=Homo sapiens GN=SNRPB2 PE=1 SV=1	SNRPB2	205.58	185.21	177.058	172.664	221.693	193.384	180.624	194.72	176.055	208.523	172.349	182.412	192.832	186.725	185.526	158.406
P62314	Small nuclear ribonucleoprotein Sm D1 OS=Homo sapiens GN=SNRPD1 PE=1 SV=1	SNRPD1	107.832	169.805	212.775	187.655	129.51	182.159	241.562	240.605	144.089	132.879	239.396	223.05	84.8851	127.831	203.116	160.183
P62316	Small nuclear ribonucleoprotein Sm D2 OS=Homo sapiens GN=SNRPD2 PE=1 SV=1	SNRPD2	216.641	236.417	169.206	180.601	231.181	248.218	155.671	150.321	244.735	226.865	152.314	181.89	193.411	233.027	159.458	179.181
P62318	Small nuclear ribonucleoprotein Sm D3 OS=Homo sapiens GN=SNRPD3 PE=1 SV=1	SNRPD3	185.989	224.421	241.808	165.529	234.068	182.296	142.773	133.093	202.112	200.442	150.276	144.107	219.083	187.738	189.777	145.746
P62304	Small nuclear ribonucleoprotein E OS=Homo sapiens GN=SNRPE PE=1 SV=1	SNRPE	209.123	210.723	192.789	196.142	234.936	208.611	164.472	187.457	215.878	225.791	169.278	194.255	161.127	229.969	176.307	187.377
P62306	Small nuclear ribonucleoprotein F OS=Homo sapiens GN=SNRPF PE=1 SV=1	SNRPF	312.159	283.023	128.667	173.004	289.764	227.173	105.182	119.016	263.651	272.661	89.2735	152.041	283.766	234.489	117.731	129.056
Q13425	Beta-2-syntrophin OS=Homo sapiens GN=SNTB2 PE=1 SV=1	SNTB2	205.091	210.761	182.338	191.505	163.553	159.367	153.851	127.187	169.195	165.704	183.799	172.693	232.207	209.588	225.229	227.29
Q13573	SNW domain-containing protein 1 OS=Homo sapiens GN=SNW1 PE=1 SV=1	SNW1	190.705	161.266	191.956	188.548	205.788	192.366	188.34	204.47	190.087	181.149	219.825	202.495	156.849	173.338	171.038	190.425
Q13596	Sorting nexin-1 OS=Homo sapiens GN=SNX1 PE=1 SV=3	SNX1	211.32	180.299	201.015	197.509	183.058	172.3	182.975	173.457	203.053	201.966	193.38	200.677	186.116	176.297	183.55	183.974
A0A087X0R6	Sorting nexin-12 OS=Homo sapiens GN=SNX12 PE=1 SV=1	SNX12	212.186	185.054	193.524	202.233	167.707	145.554	145.468	151.716	216.23	234.127	192.353	199.248	153.315	158.956	157.336	156.954
O60749	Sorting nexin-2 OS=Homo sapiens GN=SNX2 PE=1 SV=2	SNX2	218.616	203.659	201.567	197.329	193.638	185.146	191.501	180.166	197.39	204.535	197.959	197.304	184.428	186.574	189.571	182.546
Q96L92	Sorting nexin-27 OS=Homo sapiens GN=SNX27 PE=1 SV=2	SNX27	198.197	183.603	202.874	201.843	150.143	152.6	164.491	148.25	215.048	238.196	207.379	207.989	166.994	176.318	187.6	153.72
[truncated: 402 more rows]

## Sheet: kmeans clustering
Protein ID Uniprot Acc	Description	Gene Name	AV VPU WT	AV VPUA18H	AV VPUAAA/F	AV VPUS5256N	k_means_6
[truncated: 637 more rows]

[truncated: 3 more sheets: A18H vs Vpu WT, AAAF vs Vpu WT, S5256N vs Vpu WT]
