# Supplementary material for: A combined EM and proteomic analysis places HIV-1 Vpu at the crossroads of retromer and ESCRT complexes: PTPN23 is a Vpu-cofactor
Source: PLoS Pathog. 2021 Nov 29;17(11):e1009409. doi: 10.1371/journal.ppat.1009409 (PMC8659692; doi:10.1371/journal.ppat.1009409)
Supplement: S3 Data — Cellular component GO analyses of proteins significantly enriched by Student’s t-test (p ≤ 0.05) in mutant vs Vpu WT are also shown. Enrichment scores are given as -Log10 p-values, the top ten enriched cellular compartment GO-terms for A18H or S52,56N vs. WT Vpu are presented in Fig 5. (XLSX) [file ppat.1009409.s009.xlsx]

## Sheet: GO Enrichmment A18H Vpu
Category	Term	Term	Count	%	PValue	Genes	List Total	Pop Hits	Pop Total	Fold Enrichment	Bonferroni	(-)log10p	Benjamini	FDR
GOTERM_CC_DIRECT	GO:0005829	cytosol	69	47.9167	8.35081e-16	P53004, Q92538, P54136, H7C2I1, P28482, P30041, P35579, J3KNL6, A0A087WYT3, Q9UHB9, O75150, P41252, O60884, Q92973, Q13283, P55072, P46060, Q14974, Q9HAV4, Q9Y678, Q9Y2L1, Q8IWV8, J3KQE5, P52209, Q32MZ4, P53618, P30153, P14324, O75131, O95486, P61081, Q9H074, Q9HCE1, Q01433, O43290, H0YAR2, B0QY89, Q29RF7, Q9BT78, Q9Y6Y8, Q15436, O43175, P31153, P57740, E7EX17, P46926, P49915, P21266, P47897, P05…	144	3315	18224	2.63419	2.14051e-13	12.6695	2.01255e-13	1.81213e-13
GOTERM_CC_DIRECT	GO:0016020	membrane	52	36.1111	2.10637e-13	Q7KZF4, P78347, Q92538, P54136, P30041, Q12907, P35579, Q96S66, O75150, P08240, P41252, O60884, Q96AG4, A6NEM2, O15355, Q14974, P46063, Q9Y2L1, J3KQE5, P53618, P30153, Q86VP6, O75694, Q14739, Q7Z417, B5MBZ0, H0YAR2, B0QY89, Q15437, J3KQL8, O75643, Q8TEM1, A0A087WU53, P57740, P16435, C9JA08, Q99700, Q8NF37, P40222, P42167, P05198, P09874, P49792, P07814, O14980, Q9H3P7, Q8NC51, Q86UP2, P17812, Q13…	144	2200	18224	2.99131	5.07568e-11	10.2945	2.53818e-11	2.28541e-11
GOTERM_CC_DIRECT	GO:0005635	nuclear envelope	15	10.4167	2.7966e-11	P49792, P46060, Q14974, O14980, Q8TEM1, P57740, Q14739, O75694, P78406, P42167, Q96AG4, P52948, P12270, P55060, P09874	144	159	18224	11.9392	6.73982e-09	8.17135	2.2466e-09	2.02288e-09
GOTERM_CC_DIRECT	GO:0005654	nucleoplasm	55	38.1944	3.86885e-11	P78347, H3BPE7, P54136, Q6P1J9, H7C2I1, P23193, P28482, R4GMX3, A0A087WYT3, O75150, P41252, A6NEM2, O15355, Q13243, P55072, Q13247, A8MU27, Q12874, Q14974, Q9HAV4, P46063, Q9Y2L1, Q92769, Q8WXF1, O75533, Q15428, Q8IWV8, J3KQE5, Q86VP6, P14324, Q14181, P12270, O43290, A0A0B4J2E5, B0QY89, Q9Y5B9, Q29RF7, Q9BT78, P54278, Q86U86, O75643, P57740, P13489, Q9NW64, C9JA08, Q99700, P09874, Q13620, O14980,…	144	2784	18224	2.5002	9.32393e-09	8.0304	2.33098e-09	2.09885e-09
GOTERM_CC_DIRECT	GO:0005737	cytoplasm	79	54.8611	6.86825e-11	P53004, Q7KZF4, P78347, P54136, Q9H2M9, Q6P1J9, H7C2I1, P28482, R4GMX3, P15924, P30041, P35579, J3KNL6, A0A087WYT3, Q9UHB9, P41252, Q92973, Q13283, A6NEM2, O15355, Q13243, P55072, A8MU27, P46060, Q14974, Q9HAV4, P46063, Q92769, Q8WXF1, Q8IWV8, J3KQE5, Q32MZ4, P53618, Q86VP6, Q9UGI8, P14324, O75131, P61081, Q7Z417, B5MBZ0, Q9H074, Q9NZ32, Q14181, P12270, O43290, H0YAR2, Q9Y6Y8, P54278, P78406, P13…	144	5222	18224	1.91457	1.65525e-08	7.78114	3.3105e-09	2.98082e-09
GOTERM_CC_DIRECT	GO:0005643	nuclear pore	10	6.94444	4.89636e-09	P49792, P46060, Q14974, P52948, P12270, J3KQE5, Q8TEM1, P57740, O75694, P78406	144	72	18224	17.5772	1.18002e-06	5.92811	1.9667e-07	1.77085e-07
GOTERM_CC_DIRECT	GO:0005789	endoplasmic reticulum membrane	24	16.6667	2.50399e-07	Q15437, Q15436, P53992, Q9Y678, J3KQL8, Q9H2M9, D6REX3, Q8TEM1, P53618, Q12907, O95486, P16435, P32754, J3KNL6, Q86UP2, Q8NF37, Q86UE4, P42167, P08240, O95070, Q96AG4, Q6NUQ4, Q9NTJ5, P55072	144	862	18224	3.52359	6.03445e-05	4.21936	6.94451e-06	6.25294e-06
GOTERM_CC_DIRECT	GO:0031965	nuclear membrane	13	9.02778	2.59312e-07	P49792, P46060, Q14974, O14980, Q8TEM1, P57740, Q14739, O75694, Q86UE4, P42167, P52948, P12270, Q92973	144	229	18224	7.18438	6.24923e-05	4.20417	6.94451e-06	6.25294e-06
GOTERM_CC_DIRECT	GO:0005913	cell-cell adherens junction	15	10.4167	2.59339e-07	Q7KZF4, P46060, P54136, J3KQE5, P30041, Q32MZ4, Q8NC51, Q9UGI8, H3BND4, P35579, Q86UP2, P42167, Q96AG4, A0A024R4E5, A6NEM2	144	323	18224	5.87719	6.24987e-05	4.20413	6.94451e-06	6.25294e-06
GOTERM_CC_DIRECT	GO:0030127	COPII vesicle coat	5	3.47222	7.35894e-07	Q15437, Q15436, P53992, D6REX3, O95486	144	10	18224	63.2778	0.000177335	3.75121	1.7735e-05	1.59689e-05
GOTERM_CC_DIRECT	GO:0034399	nuclear periphery	5	3.47222	1.96102e-05	Q14974, P52948, P12270, Q92973, P57740	144	21	18224	30.1323	0.00471496	2.32652	0.000429643	0.000386857
GOTERM_CC_DIRECT	GO:0071013	catalytic step 2 spliceosome	7	4.86111	8.60842e-05	Q12874, O75533, O75643, Q15428, O43290, H0YAR2, Q9NW64	144	92	18224	9.62923	0.0205334	1.68754	0.00172886	0.00155669
GOTERM_CC_DIRECT	GO:0030529	intracellular ribonucleoprotein complex	8	5.55556	9.89629e-05	Q99700, P07814, O14980, O75643, Q13283, H0YAR2, Q9UN86, P05455	144	136	18224	7.44444	0.023569	1.62766	0.00183462	0.00165192
GOTERM_CC_DIRECT	GO:0005794	Golgi apparatus	19	13.1944	0.000145377	Q15437, Q9Y678, Q9BTV4, Q92538, P28482, Q9H3P7, P53618, Q86VP6, Q12907, H3BND4, J3KNL6, Q99700, Q96S66, Q8NF37, O95070, O43290, Q6NUQ4, Q9NTJ5, Q9Y2T2	144	863	18224	2.78628	0.0344318	1.46304	0.00250257	0.00225335
GOTERM_CC_DIRECT	GO:0010494	cytoplasmic stress granule	5	3.47222	0.000176156	Q99700, Q13283, H0YAR2, P05198, Q7Z417	144	36	18224	17.5772	0.0415686	1.38123	0.00279709	0.00251854
GOTERM_CC_DIRECT	GO:0005634	nucleus	64	44.4444	0.000185699	Q7KZF4, P78347, H3BPE7, Q6P1J9, H7C2I1, P23193, P28482, R4GMX3, P15924, P35579, A0A087WYT3, Q96S66, O75150, Q92973, Q13283, A6NEM2, O15355, Q13243, P55072, P05455, A8MU27, Q9HAV4, P46063, Q92769, Q8WXF1, O75533, Q15428, J3KQE5, P52209, Q32MZ4, P30153, Q86VP6, Q9UGI8, O75131, Q7Z417, P12270, H0YAR2, Q9Y5B9, Q29RF7, Q9BT78, P54278, O75643, Q6UXN9, P78406, Q9NW64, C9JA08, Q86UE4, P42167, Q9Y4E8, P21…	144	5415	18224	1.49576	0.0437708	1.35882	0.00279709	0.00251854
GOTERM_CC_DIRECT	GO:0000139	Golgi membrane	15	10.4167	0.000232722	Q15437, Q15436, Q9Y6Y8, P53992, Q9Y678, Q92538, Q9H3P7, D6REX3, P53618, Q12907, O95486, P32754, J3KNL6, Q8NF37, Q9NTJ5	144	591	18224	3.21207	0.0545485	1.26322	0.00329918	0.00297063
GOTERM_CC_DIRECT	GO:0044614	nuclear pore cytoplasmic filaments	3	2.08333	0.000363096	P49792, P46060, P52948	144	4	18224	94.9167	0.0838012	1.07675	0.00486145	0.00437732
GOTERM_CC_DIRECT	GO:0000776	kinetochore	6	4.16667	0.000440275	A8MU27, P46060, P52948, O14980, P12270, P57740	144	81	18224	9.37449	0.100692	0.997005	0.00558454	0.0050284
GOTERM_CC_DIRECT	GO:0000785	chromatin	6	4.16667	0.000678424	P42167, Q8IWV8, J3KQE5, Q6UXN9, Q92900, Q29RF7	144	89	18224	8.53184	0.150881	0.821366	0.00817501	0.0073609
GOTERM_CC_DIRECT	GO:0012507	ER to Golgi transport vesicle membrane	5	3.47222	0.000734685	Q15436, Q9Y6Y8, P53992, D6REX3, O95486	144	52	18224	12.1688	0.162324	0.789617	0.00843138	0.00759174
GOTERM_CC_DIRECT	GO:0070062	extracellular exosome	38	26.3889	0.000820739	Q9BT78, P53004, Q7KZF4, O43175, P54136, P28482, P15924, P30041, Q12907, P13489, P35579, A0A087WYT3, P46926, P08240, P41252, O60884, P54819, Q92973, P21266, P05198, P55072, P22314, A8MU27, Q14974, Q13620, J3KQE5, P52209, P30153, Q8NC51, Q86VP6, O75131, P61081, P32754, Q16543, Q9Y263, H0YAR2, P55060, Q99615	144	2811	18224	1.71082	0.179531	0.74586	0.00899082	0.00809547
GOTERM_CC_DIRECT	GO:0030134	ER to Golgi transport vesicle	4	2.77778	0.00107758	Q9Y6Y8, O95070, D6REX3, Q12907	144	26	18224	19.4701	0.228823	0.6405	0.0112912	0.0101668
GOTERM_CC_DIRECT	GO:0005793	endoplasmic reticulum-Golgi intermediate compartment	5	3.47222	0.00200626	Q9Y6Y8, Q92538, O95070, P53618, Q12907	144	68	18224	9.30556	0.383683	0.416027	0.0201462	0.0181399
GOTERM_CC_DIRECT	GO:0005844	polysome	4	2.77778	0.00326435	Q99700, H3BPE7, P05198, E7EX17	144	38	18224	13.3216	0.545244	0.263409	0.0314683	0.0283346
GOTERM_CC_DIRECT	GO:0044615	nuclear pore nuclear basket	3	2.08333	0.0038327	P49792, P52948, P12270	144	12	18224	31.6389	0.603649	0.219215	0.0355262	0.0319883
GOTERM_CC_DIRECT	GO:0042405	nuclear inclusion body	3	2.08333	0.00450633	P49792, P52948, P12270	144	13	18224	29.2051	0.663272	0.178308	0.0402232	0.0362176
GOTERM_CC_DIRECT	GO:0000151	ubiquitin ligase complex	5	3.47222	0.010383	O75150, Q9BTE7, Q8IWV8, R4GMX3, Q86VP6	144	108	18224	5.85905	0.919169	0.0366048	0.0893682	0.0804684
GOTERM_CC_DIRECT	GO:1990723	cytoplasmic periphery of the nuclear pore complex	2	1.38889	0.0156324	P49792, P46060	144	2	18224	126.556	0.977566	0.00985392	0.125581	0.113075
GOTERM_CC_DIRECT	GO:0042565	RNA nuclear export complex	2	1.38889	0.0156324	Q9HAV4, J3KQE5	144	2	18224	126.556	0.977566	0.00985392	0.125581	0.113075
GOTERM_CC_DIRECT	GO:0000784	nuclear chromosome, telomeric region	5	3.47222	0.0193038	Q6P1J9, Q6UXN9, Q92900, P09874, P05455	144	130	18224	4.86752	0.990884	0.00397721	0.150072	0.135127
GOTERM_CC_DIRECT	GO:0016607	nuclear speck	6	4.16667	0.0212377	Q13247, Q12874, Q8WXF1, O75533, Q15428, Q13243	144	201	18224	3.77778	0.994335	0.00246734	0.159946	0.144018
GOTERM_CC_DIRECT	GO:0005783	endoplasmic reticulum	13	9.02778	0.0298613	Q15437, Q15436, Q9Y6Y8, D6REX3, Q86UP2, Q96S66, Q9UHB9, Q8NF37, Q86UE4, P08240, Q96AG4, Q6NUQ4, P55072	144	828	18224	1.98698	0.999329	0.000291665	0.218078	0.196361
GOTERM_CC_DIRECT	GO:0017101	aminoacyl-tRNA synthetase multienzyme complex	2	1.38889	0.0310222	P54136, P07814	144	4	18224	63.2778	0.999497	0.000218537	0.219893	0.197995
GOTERM_CC_DIRECT	GO:0043231	intracellular membrane-bounded organelle	10	6.94444	0.0319754	Q96S66, Q15437, P46060, O95070, O14980, D6REX3, P53618, P55072, H3BND4, P16435	144	558	18224	2.26802	0.999603	0.00017238	0.220174	0.198248
GOTERM_CC_DIRECT	GO:0005681	spliceosomal complex	4	2.77778	0.0378041	Q12874, O75533, O75643, Q15428	144	94	18224	5.38534	0.999907	4.02072e-05	0.251599	0.226544
GOTERM_CC_DIRECT	GO:0005642	annulate lamellae	2	1.38889	0.0386272	P49792, O14980	144	5	18224	50.6222	0.999925	3.27135e-05	0.251599	0.226544
GOTERM_CC_DIRECT	GO:0072686	mitotic spindle	3	2.08333	0.0410775	P46060, P28482, P12270	144	41	18224	9.26016	0.999959	1.76856e-05	0.260518	0.234574
GOTERM_CC_DIRECT	GO:0048471	perinuclear region of cytoplasm	10	6.94444	0.0561248	Q15437, Q99700, Q15436, H3BPE7, P53992, Q86UE4, D6REX3, Q8NC51, P55072, O95486	144	621	18224	2.03793	0.999999	3.91021e-07	0.346822	0.312284
GOTERM_CC_DIRECT	GO:0031080	nuclear pore outer ring	2	1.38889	0.0757724	P52948, P57740	144	10	18224	25.3111	1	2.45755e-09	0.456529	0.411066
GOTERM_CC_DIRECT	GO:0048188	Set1C/COMPASS complex	2	1.38889	0.0830287	A6NEM2, Q6UXN9	144	11	18224	23.0101	1	3.67725e-10	0.488046	0.439444
GOTERM_CC_DIRECT	GO:0005925	focal adhesion	7	4.86111	0.0879209	Q9UHB9, P28482, Q13283, Q9UGI8, H0YAR2, O75131, P35579	144	391	18224	2.2657	1	1.01302e-10	0.504498	0.454258
GOTERM_CC_DIRECT	GO:0015630	microtubule cytoskeleton	4	2.77778	0.0924917	B5MBZ0, P54278, P28482, P30153	144	137	18224	3.69505	1	3.01843e-11	0.518384	0.466761
GOTERM_CC_DIRECT	GO:0005811	lipid particle	3	2.08333	0.094812	Q8NF37, Q92538, P55072	144	66	18224	5.75253	1	1.62869e-11	0.519311	0.467595

## Sheet: GO Enrichment S52,56N Vpu
Category	Term	Term	Count	%	PValue	Genes	List Total	Pop Hits	Pop Total	Fold Enrichment	Bonferroni	(-)log10 p	Benjamini	FDR
GOTERM_CC_DIRECT	GO:0005925	focal adhesion	42	31.3433	1.95656e-36	Q14247, Q15654, P06756, Q13136, Q14847, E7EQR4, A6NMH8, Q9UHB6, P32004, H0Y2S9, E9PMS6, Q96N67, Q92692, P62879, P46940, P61586, P26038, P60953, Q8IVT2, P60709, O95425, Q13425, P14923, Q9UGI8, P68032, P35222, P11233, P84095, P17301, O43707, O14936, Q8WX93, P62745, P43121, P23458, P00533, Q14344, P29317, Q9UGP4, J3QRU1, O43491, P21333	133	391	18224	14.7185	5.45881e-34	33.2629	5.45881e-34	4.73488e-34
GOTERM_CC_DIRECT	GO:0005913	cell-cell adherens junction	28	20.8955	2.89465e-21	O15020, Q14247, Q96TA1, Q14847, Q13813, E7EQR4, P07948, P30041, Q9UHB6, Q9UHD8, H0Y2S9, E9PMS6, Q92692, A6NEM2, P46940, Q9C0C2, Q8IZP0, Q32MZ4, P14923, D6RBR1, Q9UGI8, P35222, Q01082, Q05682, P52907, P00533, P29317, P21333	133	323	18224	11.8781	8.07607e-19	18.0928	4.03803e-19	3.50252e-19
GOTERM_CC_DIRECT	GO:0070062	extracellular exosome	63	47.0149	7.81306e-18	O15162, Q14126, Q14247, Q96TA1, Q14847, E7EQR4, P07948, P30041, Q01650, A6NMH8, Q969X1, Q92692, P62834, P61224, P62879, P46940, P61586, Q14651, P01111, P27105, P05534, P30479, A0A140T930, P60709, Q9BS26, Q9HAV0, Q8IZP0, Q9P265, P14923, Q01082, P68032, P84095, P30040, Q14344, P05023, Q13332, J3QRU1, O43491, P21333, P05026, P06756, Q13813, P29992, O75844, Q15758, O14495, O43813, Q9BVK6, P26038, P60…	133	2811	18224	3.07094	2.17984e-15	14.6616	7.26615e-16	6.30254e-16
GOTERM_CC_DIRECT	GO:0005886	plasma membrane	71	52.9851	2.46005e-14	O15162, Q14126, Q14247, Q15654, Q96TA1, E7EQR4, P07948, A0A075B6G3, Q01650, Q9UHB6, A6NMH8, O75581, Q92692, P62834, P61224, P62879, P46940, P61586, Q9C0C2, P01111, P05534, P30479, Q8IVT2, A0A140T930, P60709, Q9HAV0, Q32MZ4, P14923, Q9UGI8, Q05682, P84095, Q9C0B5, Q8WX93, P23634, P00533, Q14344, P05023, Q13332, J3QRU1, O43491, P21333, P05026, P06756, P29992, Q9Y289, Q15758, O14495, Q9Y6M5, P32004,…	133	4121	18224	2.36074	6.8765e-12	11.1626	1.71588e-12	1.48833e-12
GOTERM_CC_DIRECT	GO:0016020	membrane	50	37.3134	1.06506e-13	O15162, E7EQR4, P30041, Q01650, A6NMH8, P62834, A6NEM2, P61224, P62879, P01111, P27105, P05534, P30479, A0A140T930, P60709, Q9P265, P68032, Q5M775, Q6P2E9, Q9C0B5, P30040, P23634, P00533, Q14344, P05023, Q9HCU5, P21333, P05026, P06756, Q13813, O75844, Q5SY16, Q9Y289, Q15758, O14495, Q8TEQ6, Q969N2, P01730, P60953, P01891, P78316, P04626, Q13425, O43823, D6RBR1, P35222, P23458, P20020, Q5JWF2, P08…	133	2200	18224	3.11415	2.97052e-11	10.5272	5.94301e-12	5.15487e-12
GOTERM_CC_DIRECT	GO:0005884	actin filament	11	8.20896	3.59447e-11	Q14247, Q8WX93, E7EQR4, P06241, P46940, P68032, J3QRU1, Q14145, Q14651, P13797, P21333	133	65	18224	23.1884	1.00286e-08	7.99876	1.67143e-09	1.44977e-09
GOTERM_CC_DIRECT	GO:0005856	cytoskeleton	19	14.1791	1.98551e-10	Q14247, Q8IVT2, Q15654, P60709, E7EQR4, Q9BZF9, Q8IZP0, Q32MZ4, P14923, A0A075B6G3, A0A0G2JHC2, Q05682, P52907, P23458, P61586, P26038, O43491, Q9C0C2, P27105	133	371	18224	7.01733	5.53958e-08	7.25652	7.91369e-09	6.8642e-09
GOTERM_CC_DIRECT	GO:0005737	cytoplasm	73	54.4776	3.66538e-10	Q14247, Q15654, Q96TA1, Q14847, O95757, E7EQR4, P07948, Q69YQ0, P30041, Q01650, Q9UHB6, E9PMS6, P62834, A6NEM2, P46940, Q14651, Q9C0C2, Q96R06, P27105, Q9H4L4, P60709, Q8IZP0, Q32MZ4, Q9P265, P14923, Q9UGI8, O00233, Q01082, P68032, Q6P2E9, P13797, Q9BWF3, Q9C0B5, Q8WX93, Q14181, P00533, Q14344, Q14145, J3QRU1, A6NHL2, O43491, P21333, O15020, Q13136, P29992, Q9Y6M5, Q8TEQ6, Q06124, Q9UHD8, H0Y2S9,…	133	5222	18224	1.91548	1.02264e-07	6.99028	1.2783e-08	1.10878e-08
GOTERM_CC_DIRECT	GO:0015629	actin cytoskeleton	14	10.4478	6.60939e-09	Q96TA1, E7EQR4, O95425, P14923, Q9UHD8, Q9UHB6, H0Y2S9, Q05682, O43707, O14936, Q8WX93, P52907, P46940, P21333	133	218	18224	8.79961	1.84402e-06	5.73423	2.04891e-07	1.77719e-07
GOTERM_CC_DIRECT	GO:0005911	cell-cell junction	12	8.95522	4.95619e-08	Q14126, O43707, O14936, P78310, Q92692, P14923, P61224, P46940, P35222, Q9UGP4, P60953, P21333	133	172	18224	9.55971	1.38277e-05	4.85925	1.38278e-06	1.1994e-06
GOTERM_CC_DIRECT	GO:0043209	myelin sheath	11	8.20896	1.58266e-07	P60709, P04626, Q9HAV0, E7EQR4, P62834, P62879, P05023, P26038, P60953, P05026, P11233	133	152	18224	9.91611	4.41552e-05	4.35502	4.0142e-06	3.48185e-06
GOTERM_CC_DIRECT	GO:0045121	membrane raft	12	8.95522	3.09333e-07	O15162, P78310, P07948, P06241, P61224, P46940, P20020, A0A075B6G3, P00533, P08754, P01730, P27105	133	206	18224	7.9819	8.63003e-05	4.06399	7.192e-06	6.23822e-06
GOTERM_CC_DIRECT	GO:0009986	cell surface	18	13.4328	3.94575e-07	P01891, P05534, P30479, O15031, A0A140T930, Q14126, P06756, P78310, Q9BS26, A0A075B6G3, P13667, P32004, O75581, P11233, P17301, Q92692, P30040, P00533, P29317	133	542	18224	4.55056	0.00011008	3.95829	8.46818e-06	7.34516e-06
GOTERM_CC_DIRECT	GO:0016323	basolateral plasma membrane	11	8.20896	7.59044e-07	O14936, P78310, P04626, E7EQR4, P20020, P23634, P00533, P35222, P05023, P26038, P05026	133	180	18224	8.3736	0.000211751	3.67417	1.51267e-05	1.31206e-05
GOTERM_CC_DIRECT	GO:0016324	apical plasma membrane	12	8.95522	8.91191e-06	O15020, Q14126, E9PMS6, P04626, E7EQR4, P20020, P00533, Q5JWF2, Q01650, P05023, P26038, P05026	133	291	18224	5.65041	0.00248334	2.60496	0.000165761	0.000143779
GOTERM_CC_DIRECT	GO:0030175	filopodium	7	5.22388	1.2545e-05	P78310, E7EQR4, Q8IZP0, A0A075B6G3, P68032, P26038, P60953	133	71	18224	13.5093	0.00349397	2.45668	0.000218754	0.000189744
GOTERM_CC_DIRECT	GO:0030863	cortical cytoskeleton	5	3.73134	1.7385e-05	Q14247, O43707, P60709, E7EQR4, P21333	133	22	18224	31.1415	0.00483871	2.31527	0.000285318	0.00024748
GOTERM_CC_DIRECT	GO:0008091	spectrin	4	2.98507	3.02236e-05	O15020, Q13813, Q01082, O43491	133	9	18224	60.8989	0.00839706	2.07587	0.000468466	0.000406339
GOTERM_CC_DIRECT	GO:0016328	lateral plasma membrane	6	4.47761	4.01189e-05	Q14126, Q8TAA9, P14923, P46940, A0A075B6G3, P35222	133	53	18224	15.512	0.011131	1.95347	0.000589114	0.000510988
GOTERM_CC_DIRECT	GO:0030496	midbody	8	5.97015	4.28047e-05	O95425, P46940, P61586, P08754, Q14145, P60953, Q96R06, P11233	133	129	18224	8.49752	0.0118717	1.92549	0.000597125	0.000517936
GOTERM_CC_DIRECT	GO:0043234	protein complex	13	9.70149	4.60618e-05	P78310, P60709, Q13425, Q06124, Q9UGI8, A0A075B6G3, Q01082, P35222, O43707, P23634, P46940, P62879, P05023	133	412	18224	4.32353	0.0127693	1.89383	0.000611964	0.000530807
GOTERM_CC_DIRECT	GO:0005829	cytosol	44	32.8358	4.83499e-05	O15162, O15020, Q96TA1, Q13136, Q13813, O95757, E7EQR4, P07948, P30041, Q8TEQ6, Q06124, A0A075B6G3, Q01650, P06241, P62834, P61224, P62879, P46940, P61586, Q9C0C2, P60953, P54760, P60709, Q9HAV0, Q8IZP0, Q32MZ4, P14923, D6RBR1, O00233, P68032, P35222, Q01082, Q6P2E9, Q05682, P84095, O14936, P52907, P62745, P23458, Q5JWF2, Q14145, J3QRU1, Q92667, P21333	133	3315	18224	1.8187	0.0133994	1.87292	0.000613165	0.000531849
GOTERM_CC_DIRECT	GO:0031234	extrinsic component of cytoplasmic side of plasma membrane	6	4.47761	0.000133618	P07948, P06241, P23458, P46940, P61586, J3QRU1	133	68	18224	12.0902	0.0365956	1.43657	0.00162085	0.0014059
GOTERM_CC_DIRECT	GO:0030018	Z disc	7	5.22388	0.000218715	O43707, Q8WX93, P14923, A0A075B6G3, P23634, P35222, P21333	133	118	18224	8.12846	0.0592032	1.22765	0.00254256	0.00220537
GOTERM_CC_DIRECT	GO:0014704	intercalated disc	5	3.73134	0.000311281	Q14126, P78310, P14923, P05023, P05026	133	45	18224	15.2247	0.0831955	1.0799	0.0034739	0.0030132
GOTERM_CC_DIRECT	GO:0031528	microvillus membrane	4	2.98507	0.000330633	P06756, E7EQR4, P35222, P26038	133	19	18224	28.8469	0.0881335	1.05486	0.00350729	0.00304216
GOTERM_CC_DIRECT	GO:0031982	vesicle	7	5.22388	0.000339415	O14936, E7EQR4, P62879, P61586, P26038, A6NMH8, P27105	133	128	18224	7.49342	0.0903659	1.044	0.00350729	0.00304216
GOTERM_CC_DIRECT	GO:0032154	cleavage furrow	5	3.73134	0.000368499	O95425, P62745, P61586, Q9UHB6, P11233	133	47	18224	14.5769	0.0977197	1.01002	0.00367182	0.00318488
GOTERM_CC_DIRECT	GO:0005912	adherens junction	5	3.73134	0.000467887	Q96TA1, P78310, O14495, P35222, Q9UGP4	133	50	18224	13.7023	0.122406	0.912198	0.00450139	0.00390444
GOTERM_CC_DIRECT	GO:0005794	Golgi apparatus	17	12.6866	0.000511383	P01891, O15162, P05534, P30479, Q14247, A0A140T930, Q15758, P07948, O14495, Q9Y6M5, O43823, O75581, Q969X1, Q9BVK6, P08754, P05023, J3QRU1, P01111	133	863	18224	2.69917	0.132997	0.876159	0.00462431	0.00401105
GOTERM_CC_DIRECT	GO:0005887	integral component of plasma membrane	23	17.1642	0.000513812	P01891, O15162, P05534, P30479, O15031, A0A140T930, P06756, P54760, P78310, Q15758, Q9Y289, O14495, P10586, Q01650, A6NMH8, O43813, Q01974, Q92692, Q01973, P20020, P23634, P29317, Q13332, P27105	133	1415	18224	2.22722	0.133584	0.874245	0.00462431	0.00401105
GOTERM_CC_DIRECT	GO:0048471	perinuclear region of cytoplasm	14	10.4478	0.00057959	E7EQR4, P04626, P07948, P35222, Q9UHD8, P17301, O43707, P62834, P62879, P00533, Q5JWF2, P26038, P21333, P27105	133	621	18224	3.08908	0.149348	0.8258	0.0050533	0.00438315
GOTERM_CC_DIRECT	GO:0042470	melanosome	6	4.47761	0.000839384	Q15758, P30040, P13667, Q14344, P05023, P27105	133	101	18224	8.13995	0.208865	0.680135	0.00709661	0.00615548
GOTERM_CC_DIRECT	GO:0030027	lamellipodium	7	5.22388	0.00109904	Q14247, Q8WX93, Q8IZP0, P61586, P68032, P35222, P29317	133	160	18224	5.99474	0.264202	0.578063	0.00901857	0.00782256
GOTERM_CC_DIRECT	GO:0030426	growth cone	6	4.47761	0.0015593	Q14247, Q96N67, Q8WX93, P78310, Q8IZP0, P46940	133	116	18224	7.08737	0.352984	0.452245	0.0124299	0.0107814
GOTERM_CC_DIRECT	GO:0043005	neuron projection	8	5.97015	0.00171446	O43707, Q96N67, P78310, P10586, P62834, P46940, P23634, P60953	133	237	18224	4.62523	0.380439	0.419715	0.013287	0.011525
GOTERM_CC_DIRECT	GO:0030315	T-tubule	4	2.98507	0.00260362	E7EQR4, Q9Y6M5, P23634, P05023	133	38	18224	14.4234	0.516816	0.286664	0.0196327	0.0170291
GOTERM_CC_DIRECT	GO:0042612	MHC class I protein complex	3	2.23881	0.00274379	P01891, P05534, P30479, A0A140T930	133	11	18224	37.3698	0.535396	0.271325	0.0200721	0.0174102
GOTERM_CC_DIRECT	GO:0071944	cell periphery	4	2.98507	0.00280578	E7EQR4, P61586, P35222, P26038	133	39	18224	14.0536	0.543384	0.264893	0.0200721	0.0174102
GOTERM_CC_DIRECT	GO:0001726	ruffle	5	3.73134	0.00415581	Q14247, Q8WX93, E7EQR4, P46940, Q5JWF2	133	90	18224	7.61236	0.687105	0.162977	0.0289868	0.0251427
GOTERM_CC_DIRECT	GO:0005903	brush border	4	2.98507	0.00941031	O43707, E7EQR4, Q9UHB6, Q14651	133	60	18224	9.13484	0.928489	0.0322231	0.064036	0.0555438
GOTERM_CC_DIRECT	GO:0031901	early endosome membrane	5	3.73134	0.0100884	P01891, P05534, P30479, A0A140T930, P00533, O75581	133	116	18224	5.90614	0.940925	0.0264451	0.0670155	0.0581281
GOTERM_CC_DIRECT	GO:0044297	cell body	4	2.98507	0.0107505	P78310, E7EQR4, P62879, P68032	133	63	18224	8.69984	0.950985	0.0218262	0.0697534	0.060503
GOTERM_CC_DIRECT	GO:0005901	caveola	4	2.98507	0.0117022	P23634, P05023, P05026, O75581	133	65	18224	8.43216	0.962529	0.0165863	0.0742028	0.0643623
GOTERM_CC_DIRECT	GO:0002102	podosome	3	2.23881	0.0129482	Q14247, Q8WX93, O95425	133	24	18224	17.1278	0.973646	0.0115989	0.0802787	0.0696324
GOTERM_CC_DIRECT	GO:0036464	cytoplasmic ribonucleoprotein granule	3	2.23881	0.014008	P60709, P46940, P60953	133	25	18224	16.4427	0.980471	0.00856518	0.0849615	0.0736942
GOTERM_CC_DIRECT	GO:0045177	apical part of cell	4	2.98507	0.0171726	E7EQR4, P35222, P26038, P60953	133	75	18224	7.30787	0.992036	0.00347277	0.101939	0.0884205
GOTERM_CC_DIRECT	GO:0071556	integral component of lumenal side of endoplasmic reticulum membrane	3	2.23881	0.0186043	P01891, P05534, P30479, A0A140T930	133	29	18224	14.1747	0.994697	0.00230917	0.108138	0.0937967
GOTERM_CC_DIRECT	GO:0031941	filamentous actin	3	2.23881	0.0211088	Q69YQ0, Q5M775, P21333	133	31	18224	13.2602	0.9974	0.00113045	0.118812	0.103055
GOTERM_CC_DIRECT	GO:0034666	integrin alpha2-beta1 complex	2	1.49254	0.0215738	P17301, P07948	133	3	18224	91.3484	0.997723	0.00098996	0.118812	0.103055
GOTERM_CC_DIRECT	GO:0032587	ruffle membrane	4	2.98507	0.0217183	Q14678, P06756, E7EQR4, P29317	133	82	18224	6.68403	0.997815	0.000949939	0.118812	0.103055
GOTERM_CC_DIRECT	GO:0005834	heterotrimeric G-protein complex	3	2.23881	0.0237451	Q5JWF2, Q14344, P08754	133	33	18224	12.4566	0.998775	0.000532348	0.127401	0.110506
GOTERM_CC_DIRECT	GO:0005815	microtubule organizing center	5	3.73134	0.0252481	Q69YQ0, Q5M775, J3QRU1, Q14145, P60953	133	153	18224	4.47786	0.999203	0.000346267	0.13291	0.115284
GOTERM_CC_DIRECT	GO:0005783	endoplasmic reticulum	12	8.95522	0.0381582	P01891, P05534, P30479, A0A140T930, Q9Y6M5, Q8IZP0, D6RBR1, O75581, P30040, Q9BVK6, P05023, Q14145, P27105	133	828	18224	1.98583	0.999981	8.38893e-06	0.197151	0.171005
GOTERM_CC_DIRECT	GO:0014069	postsynaptic density	5	3.73134	0.0449256	P07948, Q8IZP0, P06241, Q01082, P05023	133	184	18224	3.72344	0.999997	1.16995e-06	0.227895	0.197673
GOTERM_CC_DIRECT	GO:0005730	nucleolus	12	8.95522	0.0469032	O15162, Q9BWF3, Q9H4L4, Q96TA1, P78316, Q6FI81, O14936, Q5SY16, E7EQR4, O43823, Q01082, P21333	133	857	18224	1.91864	0.999998	6.56167e-07	0.233678	0.202689
GOTERM_CC_DIRECT	GO:0005789	endoplasmic reticulum membrane	12	8.95522	0.0485394	P84095, O15270, O75844, Q9BS26, E9PI68, Q969N2, P61586, P00533, P01730, Q9BVK6, Q9HCU5, P60953	133	862	18224	1.90751	0.999999	4.0627e-07	0.237588	0.20608
GOTERM_CC_DIRECT	GO:1903561	extracellular vesicle	3	2.23881	0.0508932	Q13813, P05023, P05026	133	50	18224	8.22135	1	2.03558e-07	0.244814	0.212348
GOTERM_CC_DIRECT	GO:0012507	ER to Golgi transport vesicle membrane	3	2.23881	0.054581	P01891, P05534, P30479, A0A140T930	133	52	18224	7.90515	1	6.87016e-08	0.258104	0.223875
GOTERM_CC_DIRECT	GO:0031256	leading edge membrane	2	1.49254	0.0565082	P29317, P60953	133	8	18224	34.2556	1	3.88791e-08	0.258456	0.22418
GOTERM_CC_DIRECT	GO:0070688	MLL5-L complex	2	1.49254	0.0565082	P60709, A6NEM2	133	8	18224	34.2556	1	3.88791e-08	0.258456	0.22418
GOTERM_CC_DIRECT	GO:0001725	stress fiber	3	2.23881	0.0583602	O43707, Q9UHD8, Q9UHB6	133	54	18224	7.61236	1	2.24721e-08	0.262621	0.227793
GOTERM_CC_DIRECT	GO:0005938	cell cortex	4	2.98507	0.0600978	Q8IVT2, Q14247, P61586, P35222	133	123	18224	4.45602	1	1.3423e-08	0.266147	0.230852
GOTERM_CC_DIRECT	GO:0032432	actin filament bundle	2	1.49254	0.0633451	Q14651, P13797	133	9	18224	30.4495	1	5.11081e-09	0.267777	0.232266
GOTERM_CC_DIRECT	GO:0016342	catenin complex	2	1.49254	0.0633451	P14923, P35222	133	9	18224	30.4495	1	5.11081e-09	0.267777	0.232266
GOTERM_CC_DIRECT	GO:0005915	zonula adherens	2	1.49254	0.0633451	Q92692, P14923	133	9	18224	30.4495	1	5.11081e-09	0.267777	0.232266
GOTERM_CC_DIRECT	GO:0043235	receptor complex	4	2.98507	0.0648681	P04626, Q01973, P00533, O75581	133	127	18224	4.31567	1	3.24573e-09	0.270123	0.2343
GOTERM_CC_DIRECT	GO:0030670	phagocytic vesicle membrane	3	2.23881	0.0681862	P01891, P05534, P30479, A0A140T930	133	59	18224	6.96725	1	1.20397e-09	0.279764	0.242663
GOTERM_CC_DIRECT	GO:0005916	fascia adherens	2	1.49254	0.0701329	P14923, P35222	133	10	18224	27.4045	1	6.71761e-10	0.283581	0.245973
GOTERM_CC_DIRECT	GO:0005890	sodium:potassium-exchanging ATPase complex	2	1.49254	0.0768718	P05023, P05026	133	11	18224	24.9132	1	8.8286e-11	0.297878	0.258375
GOTERM_CC_DIRECT	GO:0001931	uropod	2	1.49254	0.0768718	E7EQR4, P26038	133	11	18224	24.9132	1	8.8286e-11	0.297878	0.258375
GOTERM_CC_DIRECT	GO:1990909	Wnt signalosome	2	1.49254	0.0768718	P35222, O75581	133	11	18224	24.9132	1	8.8286e-11	0.297878	0.258375
GOTERM_CC_DIRECT	GO:0043025	neuronal cell body	6	4.47761	0.0791616	O15020, P10586, A6NEM2, P60953, O75581, P21333	133	315	18224	2.60995	1	4.4153e-11	0.302549	0.262426
GOTERM_CC_DIRECT	GO:0005768	endosome	5	3.73134	0.0810481	E7EQR4, P06241, P61586, P00533, P05023	133	225	18224	3.04495	1	2.49159e-11	0.305573	0.265049
GOTERM_CC_DIRECT	GO:0005634	nucleus	48	35.8209	0.0836621	O15162, Q96TA1, Q15654, O95757, P07948, Q8TEQ6, Q06124, A0A075B6G3, E9PMS6, P06241, A6NEM2, P46940, P26038, Q9C0C2, Q96R06, Q14678, Q9H2J4, Q9H4L4, P78316, P04626, O95425, Q8IZP0, O43823, Q9BZF9, Q32MZ4, Q9P265, P14923, O00233, Q9UGI8, P35222, Q5M775, Q01082, Q6P2E9, P17301, Q9BWF3, O43707, Q8WX93, P62745, P43121, P23458, P20020, Q5JWF2, P00533, Q14344, Q9UGP4, O43491, Q9HCU5, P21333	133	5415	18224	1.2146	1	1.12543e-11	0.311223	0.26995
GOTERM_CC_DIRECT	GO:0045178	basal part of cell	2	1.49254	0.0902045	P17301, Q96N67	133	13	18224	21.0804	1	1.52479e-12	0.326845	0.2835
GOTERM_CC_DIRECT	GO:0070971	endoplasmic reticulum exit site	2	1.49254	0.0902045	P01891, P05534, Q9HCU5	133	13	18224	21.0804	1	1.52479e-12	0.326845	0.2835
GOTERM_CC_DIRECT	GO:0072562	blood microparticle	4	2.98507	0.0983511	P60709, P68032, P26038, P27105	133	152	18224	3.60586	1	1.24205e-13	0.351794	0.305141

## Sheet: GO Enrichment AAA Vpu
Category	Term		Count	%	PValue	Genes	List Total	Pop Hits	Pop Total	Fold Enrichment	Bonferroni	(-)log10 p	Benjamini	FDR
GOTERM_CC_DIRECT	GO:0005737	cytoplasm	19	59.375	0.000333663	Q9H2J4, Q15149, Q5GLZ8, Q9Y315, P15924, Q86VP6, Q9NQ88, Q9Y4R8, Q7Z569, C9JA08, Q99426, Q9Y6G9, Q6PGP7, O14929, Q13042, Q9Y230, Q92900, P22314, Q9NPD8	31	5222	18224	2.13894	0.0299119	1.52416	0.0248061	0.0242609
GOTERM_CC_DIRECT	GO:0005634	nucleus	19	59.375	0.000545189	Q15645, Q9H2J4, Q5GLZ8, Q9Y315, P23193, P15924, Q9Y508, Q86VP6, Q9NQ88, Q9Y4R8, Q9P258, C9JA08, Q6PGP7, O14929, Q13042, Q9Y230, Q92900, P22314, Q9NPD8	31	5415	18224	2.06271	0.0484145	1.31502	0.0248061	0.0242609
GOTERM_CC_DIRECT	GO:0005829	cytosol	14	43.75	0.00125917	Q15149, Q5GLZ8, Q9Y315, Q10567, P31153, Q9Y508, Q9NQ88, Q9P258, Q7Z569, O60216, Q9HCE1, Q13042, Q92900, P22314	31	3315	18224	2.48271	0.108328	0.965261	0.0381948	0.0373553
GOTERM_CC_DIRECT	GO:0005654	nucleoplasm	12	37.5	0.00337977	O60216, Q99426, Q9Y6G9, Q6PGP7, P23193, O14929, Q13042, Q86VP6, Q9Y230, Q92900, Q9NPD8, C9JA08	31	2784	18224	2.53393	0.265143	0.576519	0.0768898	0.0751999
GOTERM_CC_DIRECT	GO:0000151	ubiquitin ligase complex	3	9.375	0.0135853	Q9BTE7, Q86VP6, Q7Z569	31	108	18224	16.3297	0.711984	0.14753	0.247253	0.241819
GOTERM_CC_DIRECT	GO:0016020	membrane	9	28.125	0.0226854	O60216, Q9Y6G9, Q8N8A6, Q86VP6, Q9Y230, Q9Y4R8, P50851, Q9P258, C9JA08	31	2200	18224	2.40493	0.876083	0.0574547	0.344061	0.3365
GOTERM_CC_DIRECT	GO:0030057	desmosome	2	6.25	0.0387934	P15924, P22314	31	24	18224	48.9892	0.97269	0.0120256	0.504314	0.49323
GOTERM_CC_DIRECT	GO:0000781	chromosome, telomeric region	2	6.25	0.073073	O14929, Q9Y4R8	31	46	18224	25.5596	0.998997	0.000435656	0.831206	0.812938
GOTERM_CC_DIRECT	GO:0005874	microtubule	3	9.375	0.0924175	Q99426, Q9Y6G9, Q9P258	31	311	18224	5.67078	0.999853	6.3893e-05	0.934443	0.913906
